# Supplementary material for: Transcriptome-Wide Analysis of N6-Methyladenosine Modification in the Liver of Geese at Different Growth Stages
Source: Animals (Basel). 2026 Mar 20;16(6):981. doi: 10.3390/ani16060981 (PMC13023336; doi:10.3390/ani16060981)
Supplement: Supplementary file 1 [file animals-16-00981-s001.zip]

Archive with 19 entries (18 files):
- Supplementary files/
- Supplementary files/Table S1.xlsx
- Supplementary files/Table S10.xlsx
- Supplementary files/Table S11.xlsx
- Supplementary files/Table S12.xlsx
- Supplementary files/Table S13.xlsx
- Supplementary files/Table S14.xlsx
- Supplementary files/Table S15.xlsx
- Supplementary files/Table S16.xlsx
- Supplementary files/Table S17.xlsx
- Supplementary files/Table S18.xlsx
- Supplementary files/Table S2.xlsx
- Supplementary files/Table S3.xlsx
- Supplementary files/Table S4.xlsx
- Supplementary files/Table S5.xlsx
- Supplementary files/Table S6.xlsx
- Supplementary files/Table S7.xlsx
- Supplementary files/Table S8.xlsx
- Supplementary files/Table S9.xlsx
