# Supplementary material for: Transcriptome-Wide Analysis of N6-Methyladenosine Modification in the Liver of Geese at Different Growth Stages
Source: Animals (Basel). 2026 Mar 20;16(6):981. doi: 10.3390/ani16060981 (PMC13023336; doi:10.3390/ani16060981)
Supplement: Supplementary file 1 [file animals-16-00981-s001.zip › Supplementary files/Table S1.xlsx]

## Sheet: Table S1
The percentage (%) of m6A peak distribution per gene
peak number per gene	F	P	S	F group percentage	P group percentage	S group percentage
1	4956	6098	4927	0.55257	0.58629	0.550257
2	2274	2561	2316	0.25354	0.246226	0.258655
3	995	1045	989	0.110938	0.100471	0.110453
4	431	434	418	0.0480544	0.0417268	0.046683
5	178	167	178	0.0198461	0.0160561	0.0198794
6	78	68	78	0.00869662	0.00653783	0.00871119
7	29	18	31	0.00323336	0.0017306	0.00346214
8	17	6	6	0.00189542	0.000576868	0.000670092
9	3	2	5	0.000334485	0.000192289	0.00055841
10	4	1	1	0.000445981	9.61446e-05	0.000111682
>10	4	1	5	0.000445981	9.61446e-05	0.00055841
Total	8969	10401	8954
