# Supplementary material for: Transcriptome-Wide Analysis of N6-Methyladenosine Modification in the Liver of Geese at Different Growth Stages
Source: Animals (Basel). 2026 Mar 20;16(6):981. doi: 10.3390/ani16060981 (PMC13023336; doi:10.3390/ani16060981)
Supplement: Supplementary file 1 [file animals-16-00981-s001.zip › Supplementary files/Table S10.xlsx]

## Sheet: Sheet1
S input vs. F input KEGG enrichment
pathway_id	pathway_name	Genes	S gene number	TS gene number	B gene number	TB gene number	pvalue
ko04145	Phagosome	ACTB;ATP6V0D2;ATP6V1C2;COLEC12;LOC106030344;LOC106043857;LOC106045884;LOC106049641;MARCO;MRC2;RAB7B	11	161	112	4298	0.00286856
ko01100	Metabolic pathways	ACMSD;ACOD1;ADCY5;ADCY7;AK1;ASNS;ATP6V0D2;ATP6V1C2;BCO1;CA5A;CAD;CDO1;CHKA;CMPK2;DEGS2;DHCR7;DSE;ETNPPL;FASN;GALM;GALNT12;GCLM;GMPR;GNPNAT1;GPAT2;GYS2;LOC106030438;LOC106033478;LOC106033532;LOC106033870;LOC106033871;LOC106034449;LOC106038129;LOC106039378;LOC106043174;LOC106043624;LOC106045865;LOC106048259;LOC106049643;LPIN1;LPIN2;MARS1;MTHFD2;MTR;NMNAT2;NMRK2;OGDHL;P4HA1;PCYT1B;PHYKPL;PIK3C2G;PIK…	58	161	1174	4298	0.00852898
ko00450	Selenocompound metabolism	MARS1;MTR;TXNRD1	3	161	14	4298	0.0138508
ko00830	Retinol metabolism	BCO1;LOC106033532;LOC106034449;LOC106043174	4	161	31	4298	0.0271337
ko00561	Glycerolipid metabolism	GPAT2;LOC106040417;LPIN1;LPIN2;MOGAT1	5	161	51	4298	0.0406726
ko04010	MAPK signaling pathway	ATF4;CACNA1C;CACNA1G;DDIT3;GADD45B;GADD45G;HSPB1;IGF1;KITLG;LOC106042354;LOC106049641;MAP3K6;NTF3;PDGFC	14	161	225	4298	0.040904
ko04540	Gap junction	ADCY5;ADCY7;LOC106043857;LOC106045884;LOC106046837;PDGFC	6	161	70	4298	0.0458635
ko00970	Aminoacyl-tRNA biosynthesis	MARS1;SARS1;WARS1;YARS1	4	161	37	4298	0.0479671
ko04210	Apoptosis	ACTB;ATF4;DDIT3;GADD45B;GADD45G;LOC106045884;PIK3CB;PMAIP1	8	161	111	4298	0.0550736
ko00980	Metabolism of xenobiotics by cytochrome P450	LOC106030438;LOC106034449;LOC106048259	3	161	26	4298	0.0714445
ko00982	Drug metabolism - cytochrome P450	LOC106030438;LOC106034449;LOC106048259	3	161	26	4298	0.0714445
ko04115	p53 signaling pathway	GADD45B;GADD45G;IGF1;PMAIP1;TP53I3	5	161	62	4298	0.0811138
ko01240	Biosynthesis of cofactors	AK1;BCO1;CAD;CMPK2;GCLM;LOC106034449;MTHFD2;NMNAT2	8	161	121	4298	0.0823879
ko01040	Biosynthesis of unsaturated fatty acids	LOC106033870;LOC106033871;SCD	3	161	28	4298	0.0853324
ko00564	Glycerophospholipid metabolism	CHKA;ETNPPL;GPAT2;LPIN1;LPIN2;PCYT1B	6	161	84	4298	0.0934373
ko05164	Influenza A	ACTB;EIF2AK2;IL18;LOC106036132;PIK3CB;RNASEL;RSAD2	7	161	107	4298	0.104863
ko04216	Ferroptosis	GCLM;SLC7A11;TF	3	161	31	4298	0.108106
ko04150	mTOR signaling pathway	ATP6V1C2;IGF1;LPIN1;LPIN2;PIK3CB;RNF152;ULK2;WNT11	8	161	130	4298	0.112795
ko04137	Mitophagy - animal	ATF4;FOXO3;RAB7B;SQSTM1	4	161	52	4298	0.12885
ko01212	Fatty acid metabolism	FASN;LOC106033870;LOC106033871;SCD	4	161	52	4298	0.12885
ko00670	One carbon pool by folate	MTHFD2;MTR	2	161	17	4298	0.131473
ko04916	Melanogenesis	ADCY5;ADCY7;KITLG;LOC106047519;WNT11	5	161	75	4298	0.148495
ko00340	Histidine metabolism	LOC106039378;LOC106048259	2	161	19	4298	0.157635
ko01230	Biosynthesis of amino acids	ASNS;MTR;PSPH;PYCR1	4	161	57	4298	0.163666
ko03320	PPAR signaling pathway	LOC106033870;LOC106040417;RXRG;SCD	4	161	61	4298	0.193691
ko04340	Hedgehog signaling pathway	BOC;EVC;GLI1	3	161	41	4298	0.197268
ko00270	Cysteine and methionine metabolism	CDO1;GCLM;MTR	3	161	42	4298	0.207017
ko04261	Adrenergic signaling in cardiomyocytes	ADCY5;ADCY7;ATF4;CACNA1C;CREM;PPP2R2C	6	161	108	4298	0.217076
ko03460	Fanconi anemia pathway	EME2;FANCB;POLH	3	161	44	4298	0.226827
ko05132	Salmonella infection	ACTB;DYNC2LI1;IL18;LOC106043112;LOC106043857;LOC106045884;LOC106049641;PIK3C2G;PIK3CB;RAB7B	10	161	204	4298	0.232846
ko00440	Phosphonate and phosphinate metabolism	PCYT1B	1	161	7	4298	0.234666
ko00430	Taurine and hypotaurine metabolism	CDO1	1	161	8	4298	0.263381
ko04914	Progesterone-mediated oocyte maturation	ADCY5;ADCY7;IGF1;PIK3CB	4	161	70	4298	0.266442
ko04140	Autophagy - animal	ATG14;PIK3CB;RAB7B;SQSTM1;TP53INP2;ULK2	6	161	116	4298	0.267127
ko00983	Drug metabolism - other enzymes	LOC106030438;LOC106034449;UCK2	3	161	49	4298	0.277696
ko04130	SNARE interactions in vesicular transport	BET1;STX11	2	161	28	4298	0.282525
ko04912	GnRH signaling pathway	ADCY5;ADCY7;ATF4;CACNA1C	4	161	72	4298	0.283293
ko00760	Nicotinate and nicotinamide metabolism	NMNAT2;NMRK2	2	161	29	4298	0.296588
ko00140	Steroid hormone biosynthesis	LOC106034449;LOC106046243	2	161	30	4298	0.310611
ko04623	Cytosolic DNA-sensing pathway	IL18;LOC106041492	2	161	32	4298	0.33847
ko00240	Pyrimidine metabolism	CAD;CMPK2;UCK2	3	161	55	4298	0.339949
ko00250	Alanine, aspartate and glutamate metabolism	ASNS;CAD	2	161	33	4298	0.352277
ko04218	Cellular senescence	E2F3;FOXO3;GADD45B;GADD45G;PIK3CB;SQSTM1	6	161	129	4298	0.35347
ko04910	Insulin signaling pathway	FASN;GYS2;PIK3CB;PPP1R3B;PTPN1	5	161	106	4298	0.365125
ko00730	Thiamine metabolism	AK1	1	161	12	4298	0.367924
ko00260	Glycine, serine and threonine metabolism	LOC106038129;PSPH	2	161	35	4298	0.379582
ko04068	FoxO signaling pathway	FOXO3;GADD45B;GADD45G;IGF1;PIK3CB	5	161	108	4298	0.380231
ko00330	Arginine and proline metabolism	P4HA1;PYCR1	2	161	37	4298	0.406399
ko00604	Glycosphingolipid biosynthesis - ganglio series	ST6GALNAC6	1	161	14	4298	0.414524
ko00053	Ascorbate and aldarate metabolism	LOC106034449	1	161	14	4298	0.414524
ko00910	Nitrogen metabolism	CA5A	1	161	14	4298	0.414524
ko00100	Steroid biosynthesis	DHCR7	1	161	14	4298	0.414524
ko00061	Fatty acid biosynthesis	FASN	1	161	15	4298	0.436527
ko00360	Phenylalanine metabolism	LOC106048259	1	161	15	4298	0.436527
ko00040	Pentose and glucuronate interconversions	LOC106034449	1	161	16	4298	0.457709
ko00480	Glutathione metabolism	GCLM;LOC106030438	2	161	41	4298	0.45828
ko04146	Peroxisome	CRAT;PEX11G;PXMP4	3	161	67	4298	0.462147
ko04330	Notch signaling pathway	DTX4;RBPJ	2	161	42	4298	0.470843
ko04270	Vascular smooth muscle contraction	ADCY5;ADCY7;CACNA1C;KCNMB1	4	161	94	4298	0.471238
ko00520	Amino sugar and nucleotide sugar metabolism	GNPNAT1;LOC106045865	2	161	43	4298	0.483232
ko04620	Toll-like receptor signaling pathway	LOC106041492;LOC106049641;PIK3CB	3	161	70	4298	0.491306
ko04310	Wnt signaling pathway	LGR5;NKD1;PRICKLE2;RNF43;WNT11	5	161	123	4298	0.491922
ko04514	Cell adhesion molecules	CD28;CNTN1;SDC4;SIGLEC1	4	161	97	4298	0.495913
ko00592	alpha-Linolenic acid metabolism	LOC106033870	1	161	18	4298	0.497726
ko00532	Glycosaminoglycan biosynthesis - chondroitin sulfate / dermatan sulfate	DSE	1	161	18	4298	0.497726
ko00010	Glycolysis / Gluconeogenesis	GALM;LOC106048259	2	161	45	4298	0.507469
ko04371	Apelin signaling pathway	ADCY5;ADCY7;CCN2;LOC106045149	4	161	103	4298	0.543737
ko04621	NOD-like receptor signaling pathway	IL18;LOC106038139;LOC106043112;RNASEL	4	161	104	4298	0.551485
ko00860	Porphyrin and chlorophyll metabolism	LOC106034449	1	161	23	4298	0.585389
ko00350	Tyrosine metabolism	LOC106048259	1	161	23	4298	0.585389
ko04080	Neuroactive ligand-receptor interaction	CRHR1;CRHR2;LOC106041380;LOC106046837;LOC106047519;MC5R;P2RY4;VIPR1	8	161	220	4298	0.587725
ko00230	Purine metabolism	ADCY5;ADCY7;AK1;GMPR	4	161	109	4298	0.589167
ko00190	Oxidative phosphorylation	ATP6V0D2;ATP6V1C2;LOC106049643	3	161	82	4298	0.599369
ko04136	Autophagy - other	ULK2	1	161	24	4298	0.601003
ko04370	VEGF signaling pathway	HSPB1;PIK3CB	2	161	54	4298	0.607053
ko00650	Butanoate metabolism	LOC106033478	1	161	25	4298	0.616033
ko00500	Starch and sucrose metabolism	GYS2	1	161	26	4298	0.630501
ko00020	Citrate cycle (TCA cycle)	OGDHL	1	161	26	4298	0.630501
ko00512	Mucin type O-glycan biosynthesis	GALNT12	1	161	27	4298	0.644426
ko00052	Galactose metabolism	GALM	1	161	27	4298	0.644426
ko00410	beta-Alanine metabolism	LOC106048259	1	161	27	4298	0.644426
ko04114	Oocyte meiosis	ADCY5;ADCY7;IGF1	3	161	88	4298	0.647497
ko04672	Intestinal immune network for IgA production	CD28	1	161	28	4298	0.65783
ko00051	Fructose and mannose metabolism	LOC106042848	1	161	28	4298	0.65783
ko04520	Adherens junction	ACTB;PTPN1	2	161	62	4298	0.682192
ko04060	Cytokine-cytokine receptor interaction	CCL19;CX3CR1;IL18;LOC106038263;LOC106041492	5	161	158	4298	0.713842
ko00562	Inositol phosphate metabolism	PIK3C2G;PIK3CB	2	161	66	4298	0.715168
ko00380	Tryptophan metabolism	ACMSD	1	161	33	4298	0.717679
ko04530	Tight junction	ACTB;DLG3;LOC106045884;PPP2R2C	4	161	130	4298	0.725683
ko02010	ABC transporters	ABCG1	1	161	35	4298	0.738594
ko04012	ErbB signaling pathway	NRG2;PIK3CB	2	161	70	4298	0.745245
ko04217	Necroptosis	EIF2AK2;LOC106045137;SQSTM1	3	161	104	4298	0.755333
ko04110	Cell cycle	E2F3;GADD45B;GADD45G	3	161	104	4298	0.755333
ko00590	Arachidonic acid metabolism	TBXAS1	1	161	38	4298	0.767113
ko04510	Focal adhesion	ACTB;COL1A1;IGF1;PDGFC;PIK3CB	5	161	169	4298	0.767586
ko04625	C-type lectin receptor signaling pathway	LOC106045683;PIK3CB	2	161	74	4298	0.772576
ko04350	TGF-beta signaling pathway	ID3;PITX2	2	161	75	4298	0.778999
ko04512	ECM-receptor interaction	COL1A1;SDC4	2	161	77	4298	0.791374
ko00514	Other types of O-glycan biosynthesis	GALNT12	1	161	42	4298	0.800384
ko00600	Sphingolipid metabolism	DEGS2	1	161	43	4298	0.807936
ko00280	Valine, leucine and isoleucine degradation	LOC106043624	1	161	44	4298	0.815203
ko04070	Phosphatidylinositol signaling system	PIK3C2G;PIK3CB	2	161	85	4298	0.834985
ko05168	Herpes simplex virus 1 infection	EIF2AK2;PIK3CB;RNASEL	3	161	121	4298	0.83928
ko04260	Cardiac muscle contraction	CACNA1C	1	161	48	4298	0.841639
ko04020	Calcium signaling pathway	ADCY7;CACNA1C;CACNA1G;LOC106047519;PDGFC	5	161	189	4298	0.845312
ko00310	Lysine degradation	PHYKPL	1	161	52	4298	0.864314
ko04920	Adipocytokine signaling pathway	RXRG	1	161	54	4298	0.87441
ko04810	Regulation of actin cytoskeleton	ACTB;LOC106046837;PDGFC;PIK3CB	4	161	169	4298	0.885591
ko01200	Carbon metabolism	OGDHL;PSPH	2	161	100	4298	0.895291
ko04141	Protein processing in endoplasmic reticulum	ATF4;DDIT3;EIF2AK2	3	161	139	4298	0.900015
ko03018	RNA degradation	BTG2	1	161	63	4298	0.911356
ko04142	Lysosome	ATP6V0D2;LOC106045567	2	161	108	4298	0.918413
ko03015	mRNA surveillance pathway	PPP2R2C	1	161	69	4298	0.929759
ko04120	Ubiquitin mediated proteolysis	LOC106046070;LOC106046091	2	161	116	4298	0.936694
