# Supplementary material for: Transcriptome-Wide Analysis of N6-Methyladenosine Modification in the Liver of Geese at Different Growth Stages
Source: Animals (Basel). 2026 Mar 20;16(6):981. doi: 10.3390/ani16060981 (PMC13023336; doi:10.3390/ani16060981)
Supplement: Supplementary file 1 [file animals-16-00981-s001.zip › Supplementary files/Table S11.xlsx]

## Sheet: Sheet1
S vs. P diffPeak-Gene differential-expression
	PEAK INFO												m6A regulation INFO						gene regulation INFO
	seqnames	start	end	width	geneId	transcriptId	geneName	GO	KEGG	KO_ENTRY	EC	Description	peak_annotation	diff.lg.fdr	diff.p	diff.log2.fc	m6A_regulation	fc	log2(fc)	pval	qval	gene_regulation	significant	FPKM.S1_input	FPKM.S2_input	FPKM.S3_input	FPKM.P1_input	FPKM.P2_input	FPKM.P3_input
Hypo-down	NW_025927750.1	3974939	3976873	1935	106036560	XM_013181999.2	FIGNL1	GO:0005634(nucleus);GO:0008568(microtubule-severing ATPase activity);GO:0010569(regulation of double-strand break repair via homologous recombination);GO:0031122(cytoplasmic microtubule organization);GO:0031122(cytoplasmic microtubule organization)	NA	NA	NA	PREDICTED: fidgetin-like protein 1 isoform X2 [Anser cygnoides domesticus]	exonic	-1.82	0.00501187	-2.58	down	0.334332	-1.58065	0.0447583	0.195858	down	yes	0.270032	0.341607	0.302954	1.6035	0.137393	0.99469
	NW_025927729.1	715703	716063	361	106046563	XR_007166710.1	LOC106046563	NA	NA	NA	NA	PREDICTED: oxysterol-binding protein 2-like [Anser cygnoides domesticus]	ncRNA_exonic	-1.41	0.0147911	-1.17	down	0.441286	-1.18021	0.0186374	0.105761	down	yes	0.532458	0.375468	0.33695	1.0483	0.482242	1.29048
	NW_025928332.1	5112	5561	450	125181549	XM_048056358.1	LOC125181549	GO:0007229(integrin-mediated signaling pathway);GO:0016021(integral component of membrane);GO:0034113(heterotypic cell-cell adhesion);GO:0035987(endodermal cell differentiation)	NA	NA	NA	hypothetical protein ASZ78_010403 [Callipepla squamata]	UTR3	-1.62	0.00851138	-2.09	down	0.200983	-2.31485	0.0173728	0.100436	down	yes	0.180321	0.375582	0	0.778699	0.53419	1.45303
	NW_025927739.1	2527224	2527464	241	106030512	XM_013172354.2	PDP1	GO:0005509(calcium ion binding);GO:0005509(calcium ion binding)	NA	K01102	EC:3.1.3.43	PREDICTED: pyruvate dehyrogenase phosphatase catalytic subunit 1 [Anser cygnoides domesticus]	UTR3	-2.35	0.00128825	-1.45	down	0.456137	-1.13246	0.0130786	0.0821057	down	yes	1.16872	1.28386	1.85141	1.50146	2.3574	5.57689
	NW_025927683.1	7011781	7012398	618	106032943	XM_013176160.2	CDKN2C	GO:0000079(regulation of cyclin-dependent protein serine/threonine kinase activity);GO:0000082(G1/S transition of mitotic cell cycle);GO:0004861(cyclin-dependent protein serine/threonine kinase inhibitor activity);GO:0005634(nucleus);GO:0005737(cytoplasm);GO:0007050(cell cycle arrest);GO:0008285(negative regulation of cell proliferation);GO:0019901(protein kinase binding);GO:0030308(negative regu…	04110(Cell cycle);04110(Cell cycle)	NA	NA	cyclin-dependent kinase 4 inhibitor C isoform X2 [Anas platyrhynchos]	UTR3	-1.28	0.020893	-1.17	down	0.248979	-2.00591	0.00951948	0.0648715	down	yes	0.145657	0.128951	0.0139448	0.459851	0.409623	0.289471
	NW_025927662.1	8457810	8457991	182	106031025	XM_013173133.2	TBXAS1	GO:0004497(monooxygenase activity);GO:0004796(thromboxane-A synthase activity);GO:0005506(iron ion binding);GO:0016021(integral component of membrane);GO:0016705(oxidoreductase activity, acting on paired donors, with incorporation or reduction of molecular oxygen);GO:0020037(heme binding);GO:0055114(oxidation-reduction process);GO:0055114(oxidation-reduction process)	00590(Arachidonic acid metabolism);01100(Metabolic pathways);01100(Metabolic pathways)	K01832	EC:5.3.99.5	PREDICTED: LOW QUALITY PROTEIN: thromboxane-A synthase [Tauraco erythrolophus]	UTR3	-1.56	0.01	-1.58	down	0.472154	-1.08267	0.00472976	0.0382593	down	yes	0.14541	0.0699561	0.103107	0.208916	0.232598	0.232998
	NW_025927669.1	4888617	4888976	360	106032682	XM_048057430.1	LOC106032682	GO:0004176(ATP-dependent peptidase activity);GO:0006508(proteolysis);GO:0008270(zinc ion binding)	NA	NA	NA	PREDICTED: LON peptidase N-terminal domain and RING finger protein 1-like isoform X2 [Aquila chrysaetos canadensis]	UTR3	-10.5	3.16228e-12	-1.48	down	0.459419	-1.12212	0.00437503	0.0360048	down	yes	2.04735	6.04338	7.31641	13.0572	8.62648	11.8524
	NW_025927718.1	4004360	4004689	330	106043415	XM_013192862.2	DONSON	GO:0003674(molecular_function);GO:0005575(cellular_component);GO:0005634(nucleus);GO:0007275(multicellular organism development);GO:0008150(biological_process);GO:0008150(biological_process)	NA	NA	NA	protein downstream neighbor of Son isoform X1 [Anas platyrhynchos]	UTR3	-5.4	6.60693e-07	-1.4	down	0.339145	-1.56002	0.0041995	0.034941	down	yes	0.904845	0.328895	0.472696	2.57426	0.983674	1.47364
	NW_025927846.1	301823	302064	242	106042407	XM_013191297.2	SERPINH1	GO:0003433(chondrocyte development involved in endochondral bone morphogenesis);GO:0004867(serine-type endopeptidase inhibitor activity);GO:0005518(collagen binding);GO:0005615(extracellular space);GO:0005783(endoplasmic reticulum);GO:0005788(endoplasmic reticulum lumen);GO:0005793(endoplasmic reticulum-Golgi intermediate compartment);GO:0010951(negative regulation of endopeptidase activity);GO:0…	NA	NA	NA	PREDICTED: serpin H1 [Anser cygnoides domesticus]	UTR3	-2.72	0.000501187	-1.02	down	0.486971	-1.03809	0.00234683	0.0224158	down	yes	7.52442	9.82544	6.54172	27.7562	8.67676	12.6287
	NW_025927690.1	1726698	1726968	271	106034697	XM_013178986.2	SLC16A6	GO:0005887(integral component of plasma membrane);GO:0015129(lactate transmembrane transporter activity);GO:0035879(plasma membrane lactate transport)	NA	NA	NA	PREDICTED: monocarboxylate transporter 7 [Anser cygnoides domesticus]	UTR3	-1.83	0.00489779	-1.61	down	0.407336	-1.29571	0.0015605	0.0162297	down	yes	0.730713	0.58112	1.17522	2.19769	1.65491	2.25306
	NW_025927817.1	1106894	1107225	332	106042896	XM_013192075.2	INHBA	GO:0000082(G1/S transition of mitotic cell cycle);GO:0001541(ovarian follicle development);GO:0002244(hematopoietic progenitor cell differentiation);GO:0005125(cytokine activity);GO:0005576(extracellular region);GO:0006357(regulation of transcription by RNA polymerase II);GO:0007050(cell cycle arrest);GO:0008285(negative regulation of cell proliferation);GO:0008584(male gonad development);GO:0030…	04060(Cytokine-cytokine receptor interaction);04350(TGF-beta signaling pathway)	NA	NA	PREDICTED: inhibin beta A chain [Meleagris gallopavo]	UTR3	-2.18	0.00199526	-2.08	down	0.284917	-1.81139	0.00145745	0.0154716	down	yes	0.202888	0.454265	1.06732	1.03005	1.96544	3.05705
	NW_025927675.1	349040	349732	693	106032160	XM_013175001.2	RFC4	GO:0003689(DNA clamp loader activity);GO:0005524(ATP binding);GO:0005663(DNA replication factor C complex);GO:0006261(DNA-dependent DNA replication);GO:0019899(enzyme binding)	03030(DNA replication);03420(Nucleotide excision repair);03430(Mismatch repair)	NA	NA	replication factor C subunit 4 [Anas platyrhynchos]	UTR3	-3.37	9.77237e-05	-1.39	down	0.426902	-1.22802	0.00136278	0.0147075	down	yes	2.59097	2.00735	2.76673	6.83429	4.59511	5.82293
	NW_025927948.1	49312	50656	1345	125180748	XM_048052609.1	LOC125180748	GO:0000166(nucleotide binding);GO:0004672(protein kinase activity);GO:0004674(protein serine/threonine kinase activity);GO:0005524(ATP binding);GO:0005575(cellular_component);GO:0006468(protein phosphorylation);GO:0016301(kinase activity);GO:0016310(phosphorylation);GO:0016740(transferase activity);GO:0016740(transferase activity)	NA	NA	NA	PREDICTED: casein kinase II subunit alpha-like isoform X1 [Haliaeetus leucocephalus]	UTR3	-9.48	3.16228e-11	-1.66	down	0.489596	-1.03034	0.0010674	0.0121366	down	yes	3.00413	4.41154	4.98607	8.63718	7.8981	8.79528
	NW_025927672.1	5144272	5144422	151	106034541	XM_013178773.2	TFPI	GO:0004867(serine-type endopeptidase inhibitor activity);GO:0005615(extracellular space);GO:0007596(blood coagulation);GO:0009986(cell surface);GO:0010951(negative regulation of endopeptidase activity);GO:0010951(negative regulation of endopeptidase activity)	NA	NA	NA	PREDICTED: tissue factor pathway inhibitor isoform X1 [Anser cygnoides domesticus]	UTR3	-2.32	0.00138038	-2.72	down	0.387531	-1.36762	0.00105466	0.0120028	down	yes	1.97575	2.34811	2.25693	9.89688	2.76024	4.32422
	NW_025927675.1	7106161	7109737	3577	106043526	XM_013193010.2	B3GALNT1	GO:0000139(Golgi membrane);GO:0006486(protein glycosylation);GO:0008499(UDP-galactose:beta-N-acetylglucosamine beta-1,3-galactosyltransferase activity);GO:0009312(oligosaccharide biosynthetic process);GO:0016021(integral component of membrane);GO:0047273(galactosylgalactosylglucosylceramide beta-D-acetylgalactosaminyltransferase activity);GO:0047273(galactosylgalactosylglucosylceramide beta-D-ace…	00601(Glycosphingolipid biosynthesis - lacto and neolacto series);00603(Glycosphingolipid biosynthesis - globo and isoglobo series);01100(Metabolic pathways);01100(Metabolic pathways)	K00719	EC:2.4.1.79	PREDICTED: UDP-GalNAc:beta-1,3-N-acetylgalactosaminyltransferase 1 isoform X2 [Anser cygnoides domesticus]	UTR5	-6.42	5.49541e-08	-1.44	down	0.436024	-1.19752	0.00089456	0.0105335	down	yes	0.875686	0.589478	1.29649	2.13512	1.92302	2.27558
	NW_025928421.1	16079	16714	636	125181637	XM_048056505.1	RECQL4	GO:0003677(DNA binding);GO:0005634(nucleus);GO:0005694(chromosome);GO:0005737(cytoplasm);GO:0006260(DNA replication);GO:0006284(base-excision repair);GO:0006302(double-strand break repair);GO:0006310(DNA recombination);GO:0009378(four-way junction helicase activity);GO:0032508(DNA duplex unwinding);GO:0043140(ATP-dependent 3'-5' DNA helicase activity)	NA	NA	NA	PREDICTED: ATP-dependent DNA helicase Q4 [Calidris pugnax]	UTR3	-1.05	0.0398107	-2.28	down	0.0519058	-4.26796	0.000756223	0.00915731	down	yes	0.128041	0	0	1.6102	0.349192	0.507401
	NW_025927665.1	15230455	15230756	302	106045552	XM_013196105.2	HEPH	GO:0004322(ferroxidase activity);GO:0005507(copper ion binding);GO:0005622(intracellular);GO:0006826(iron ion transport);GO:0006879(cellular iron ion homeostasis);GO:0008198(ferrous iron binding);GO:0016021(integral component of membrane);GO:0016323(basolateral plasma membrane);GO:0055114(oxidation-reduction process);GO:0005886(plasma membrane);GO:0016491(oxidoreductase activity);GO:0016491(oxido…	00860(Porphyrin and chlorophyll metabolism);00860(Porphyrin and chlorophyll metabolism)	K14735	EC:1.16.3.1	PREDICTED: hephaestin isoform X1 [Anser cygnoides domesticus]	UTR3	-3.71	4.16869e-05	-1.62	down	0.48864	-1.03316	0.000625212	0.0077731	down	yes	2.54574	2.82378	4.60224	7.61302	5.48469	7.30945
	NW_025927683.1	1212336	1212635	300	106043580	XM_048062194.1	LRRC40	GO:0016020(membrane)	NA	NA	NA	PREDICTED: leucine-rich repeat-containing protein 40, partial [Anser cygnoides domesticus]	UTR3	-8.81	1.7378e-10	-1.99	down	0.49451	-1.01593	0.000518696	0.00673048	down	yes	4.20172	6.20974	4.77929	14.1304	8.65875	7.92962
	NW_025927716.1	2267800	2268160	361	106041301	XM_048070835.1	IKBKE	GO:0004704(NF-kappaB-inducing kinase activity);GO:0005524(ATP binding);GO:0007252(I-kappaB phosphorylation);GO:0008384(IkappaB kinase activity);GO:0008630(intrinsic apoptotic signaling pathway in response to DNA damage);GO:0016605(PML body);GO:0031625(ubiquitin protein ligase binding);GO:0031966(mitochondrial membrane);GO:0034340(response to type I interferon);GO:0035456(response to interferon-be…	04620(Toll-like receptor signaling pathway);04621(NOD-like receptor signaling pathway);04622(RIG-I-like receptor signaling pathway);04623(Cytosolic DNA-sensing pathway);04625(C-type lectin receptor signaling pathway);05164(Influenza A);05168(Herpes simplex virus 1 infection)	K07211	EC:2.7.11.10	inhibitor of nuclear factor kappa-B kinase subunit epsilon isoform X2 [Anas platyrhynchos]	UTR3	-4.89	2.34423e-06	-1.65	down	0.487852	-1.03548	0.000368132	0.00510493	down	yes	2.22666	2.12906	1.62384	4.60855	3.67509	3.97327
	NW_025927687.1	6395178	6395568	391	106036178	XM_048063193.1	DAW1	GO:0007368(determination of left/right symmetry);GO:0007507(heart development);GO:0007507(heart development)	NA	NA	NA	dynein assembly factor with WDR repeat domains 1 isoform X1 [Anas platyrhynchos]	UTR3	-1.18	0.0269153	-2.22	down	0.137477	-2.86273	0.000364803	0.00507019	down	yes	0.114243	0.104094	1.02306	3.4799	2.82588	2.72405
	NW_025927840.1	878045	880166	2122	106029463	XM_048047730.1	LOC106029463	GO:0004497(monooxygenase activity);GO:0043231(intracellular membrane-bounded organelle);GO:0043231(intracellular membrane-bounded organelle)	00140(Steroid hormone biosynthesis);00380(Tryptophan metabolism);00980(Metabolism of xenobiotics by cytochrome P450);00980(Metabolism of xenobiotics by cytochrome P450)	K07410	EC:1.14.14.1	cytochrome P450 1B1 [Anas platyrhynchos]	UTR3	-7.26	7.4131e-09	-2	down	0.244358	-2.03293	0.000315612	0.00448781	down	yes	0.180114	0.436792	0.44093	2.48815	0.948428	0.892469
	NW_025927778.1	1129696	1129817	122	106035654	XM_048079533.1	NLN	GO:0004222(metalloendopeptidase activity);GO:0005758(mitochondrial intermembrane space);GO:0005886(plasma membrane);GO:0006111(regulation of gluconeogenesis);GO:0006508(proteolysis);GO:0006518(peptide metabolic process);GO:0042277(peptide binding);GO:0046872(metal ion binding);GO:1902809(regulation of skeletal muscle fiber differentiation)	NA	K01393	EC:3.4.24.16	PREDICTED: neurolysin, mitochondrial isoform X1 [Anser cygnoides domesticus]	UTR3	-2.01	0.0030903	-1.37	down	0.368596	-1.43989	0.000232457	0.00342811	down	yes	2.51139	2.68065	3.37486	12.8794	6.18244	4.18013
	NW_025927724.1	5053647	5054837	1191	106038918	XM_013185764.2	NCAPG2	GO:0005634(nucleus);GO:0016020(membrane);GO:0035064(methylated histone binding);GO:0035064(methylated histone binding)	NA	NA	NA	PREDICTED: condensin-2 complex subunit G2 [Anser cygnoides domesticus]	UTR3	-1.59	0.00912011	-1.65	down	0.0921013	-3.44063	0.000202234	0.00306053	down	yes	0	0.238789	0.0806355	1.53997	0.755778	1.17244
	NW_025927675.1	7173904	7173995	92	106043535	XM_013193038.2	TRIM59	GO:0005783(endoplasmic reticulum);GO:0008270(zinc ion binding);GO:0016567(protein ubiquitination);GO:0043124(negative regulation of I-kappaB kinase/NF-kappaB signaling);GO:0045087(innate immune response);GO:0046597(negative regulation of viral entry into host cell);GO:0061630(ubiquitin protein ligase activity);GO:0061630(ubiquitin protein ligase activity)	NA	NA	NA	PREDICTED: tripartite motif-containing protein 59 [Anser cygnoides domesticus]	UTR3	-1.03	0.0416869	-1.13	down	0.398978	-1.32562	0.000183918	0.00284059	down	yes	0.988282	1.19887	1.34736	3.4384	3.29397	2.12654
	NW_025927786.1	1682089	1682359	271	106029753	XM_048080135.1	CMTR1	GO:0003676(nucleic acid binding);GO:0004483(mRNA (nucleoside-2'-O-)-methyltransferase activity);GO:0005654(nucleoplasm);GO:0005737(cytoplasm);GO:0006370(7-methylguanosine mRNA capping);GO:0097309(cap1 mRNA methylation);GO:0097309(cap1 mRNA methylation)	NA	K14589	EC:2.1.1.57	PREDICTED: cap-specific mRNA (nucleoside-2'-O-)-methyltransferase 1 [Anser cygnoides domesticus]	UTR3	-8.65	2.5704e-10	-1.52	down	0.477462	-1.06654	0.000177232	0.00274521	down	yes	3.77615	5.42392	4.6362	11.5691	5.80551	11.6042
	NW_025927823.1	1506057	1506208	152	106038231	XM_048046867.1	ARHGAP8	GO:0005737(cytoplasm);GO:0007165(signal transduction);GO:0043087(regulation of GTPase activity);GO:0043087(regulation of GTPase activity)	NA	NA	NA	PREDICTED: LOW QUALITY PROTEIN: rho GTPase-activating protein 8 [Anser cygnoides domesticus]	UTR3	-2.49	0.000912011	-1.57	down	0.4553	-1.13511	0.000162566	0.0025711	down	yes	2.67566	3.53952	2.72694	8.28898	5.75224	5.59884
	NW_025927702.1	4047172	4047911	740	106044633	XM_013194778.2	INTS11	GO:0016180(snRNA processing);GO:0016787(hydrolase activity);GO:0032039(integrator complex);GO:0032039(integrator complex)	NA	NA	NA	PREDICTED: integrator complex subunit 11 [Anser cygnoides domesticus]	UTR3	-4.09	1.65959e-05	-1.17	down	0.484477	-1.0455	0.000119063	0.00197859	down	yes	4.24761	6.22184	5.47804	13.2151	8.21659	11.4852
	NW_025927704.1	3570241	3571190	950	106041414	XM_013189828.2	MIS12	GO:0000070(mitotic sister chromatid segregation);GO:0000444(MIS12/MIND type complex);GO:0000818(nuclear MIS12/MIND complex);GO:0007059(chromosome segregation);GO:0034501(protein localization to kinetochore);GO:0051301(cell division);GO:0051382(kinetochore assembly)	NA	NA	NA	protein MIS12 homolog [Anas platyrhynchos]	UTR3	-2.41	0.00109648	-1.21	down	0.127435	-2.97217	6.62061e-05	0.00120245	down	yes	0.474351	0.157052	0.554605	5.04416	2.61978	1.64284
	NW_025927930.1	589418	589628	211	106048794	XM_013200902.2	LOC106048794	NA	NA	NA	NA	PREDICTED: uncharacterized protein LOC106048794 [Anser cygnoides domesticus]	UTR3	-4.34	8.91251e-06	-1.5	down	0.470403	-1.08803	6.25107e-05	0.00114038	down	yes	3.48695	2.39642	2.51652	6.1294	4.32457	7.40283
	NW_025927668.1	5497060	5497438	379	106047279	XM_048050862.1	AK1	GO:0004017(adenylate kinase activity);GO:0004550(nucleoside diphosphate kinase activity);GO:0005524(ATP binding);GO:0005737(cytoplasm);GO:0005886(plasma membrane);GO:0006165(nucleoside diphosphate phosphorylation);GO:0006172(ADP biosynthetic process);GO:0007050(cell cycle arrest);GO:0009142(nucleoside triphosphate biosynthetic process);GO:0036126(sperm flagellum);GO:0046033(AMP metabolic process)…	00230(Purine metabolism);00730(Thiamine metabolism);01100(Metabolic pathways);01240(Biosynthesis of cofactors)	K00939	EC:2.7.4.3	adenylate kinase isoenzyme 1 isoform X1 [Gallus gallus]	UTR3	-3.02	0.000239883	-2.93	down	0.230011	-2.12023	5.89289e-05	0.00108468	down	yes	1.75944	0.865282	1.15108	5.06956	6.46424	4.88198
	NW_025927890.1	411192	411372	181	106046751	XM_048050345.1	AFMID	GO:0004061(arylformamidase activity);GO:0005634(nucleus);GO:0005829(cytosol);GO:0019441(tryptophan catabolic process to kynurenine);GO:0034354('de novo' NAD biosynthetic process from tryptophan)	00380(Tryptophan metabolism);00630(Glyoxylate and dicarboxylate metabolism);01100(Metabolic pathways);01240(Biosynthesis of cofactors)	K01432	EC:3.5.1.9	kynurenine formamidase isoform X1 [Anas platyrhynchos]	UTR3	-16.4	2.51189e-18	-1.02	down	0.430413	-1.21621	5.09555e-05	0.000950706	down	yes	38.347	31.4872	35.2865	123.572	59.9697	60.6909
	NW_025927835.1	647078	647288	211	106038907	XM_048047583.1	LOC106038907	GO:0000166(nucleotide binding);GO:0003824(catalytic activity);GO:0003872(6-phosphofructokinase activity);GO:0005524(ATP binding);GO:0005737(cytoplasm);GO:0006002(fructose 6-phosphate metabolic process);GO:0006096(glycolytic process);GO:0008152(metabolic process);GO:0008443(phosphofructokinase activity);GO:0016301(kinase activity);GO:0016310(phosphorylation);GO:0016740(transferase activity);GO:004…	00010(Glycolysis / Gluconeogenesis);00030(Pentose phosphate pathway);00051(Fructose and mannose metabolism);00052(Galactose metabolism);01100(Metabolic pathways);01200(Carbon metabolism);01230(Biosynthesis of amino acids);03018(RNA degradation);03018(RNA degradation)	K00850	EC:2.7.1.11	ATP-dependent 6-phosphofructokinase, platelet type isoform X1 [Anas platyrhynchos]	UTR3	-5.29	8.70964e-07	-1.78	down	0.477927	-1.06514	4.82292e-05	0.000905326	down	yes	3.52413	3.51656	2.57441	7.86924	5.81534	6.43376
	NW_025927680.1	861068	861219	152	106036967	XM_013182686.2	GAS2L3	GO:0000226(microtubule cytoskeleton organization);GO:0003779(actin binding);GO:0007050(cell cycle arrest);GO:0008017(microtubule binding);GO:0015629(actin cytoskeleton);GO:0015630(microtubule cytoskeleton);GO:0030036(actin cytoskeleton organization);GO:0030036(actin cytoskeleton organization)	NA	NA	NA	PREDICTED: GAS2-like protein 3 [Anser cygnoides domesticus]	UTR3	-1.36	0.0169824	-2.71	down	0.263257	-1.92545	3.3665e-05	0.000675165	down	yes	0.231712	0.289116	0.15113	1.22521	0.454781	0.872482
	NW_025927799.1	101678	102034	357	125185037	XM_048081115.1	MARCKS	NA	NA	NA	NA	PREDICTED: myristoylated alanine-rich C-kinase substrate [Erinaceus europaeus]	UTR3	-26.6	1e-28	-2.26	down	0.421493	-1.24642	1.73522e-05	0.000373584	down	yes	4.97122	6.44191	3.63006	14.9501	7.69217	13.048
	NW_025927707.1	2664264	2664592	329	125183345	XM_048068775.1	LOC125183345	GO:0009607(response to biotic stimulus);GO:0016021(integral component of membrane)	NA	NA	NA	interferon inducible transmembrane protein 3 [Anser cygnoides]	UTR3	-131	1e-133	-1.01	down	0.307054	-1.70343	1.17646e-05	0.000263879	down	yes	118.257	110.689	146.927	654.642	171.533	397.95
	NW_025927854.1	1604852	1605122	271	106036359	XM_048048445.1	DAB2	GO:0005730(nucleolus);GO:0005905(clathrin-coated pit);GO:0005925(focal adhesion);GO:0006898(receptor-mediated endocytosis);GO:0008022(protein C-terminus binding);GO:0010718(positive regulation of epithelial to mesenchymal transition);GO:0010862(positive regulation of pathway-restricted SMAD protein phosphorylation);GO:0030136(clathrin-coated vesicle);GO:0030335(positive regulation of cell migrati…	04144(Endocytosis);04144(Endocytosis)	NA	NA	PREDICTED: disabled homolog 2 [Anser cygnoides domesticus]	UTR3	-4.25	1.12202e-05	-1.57	down	0.429961	-1.21772	4.93793e-06	0.000126153	down	yes	2.41919	1.96999	1.92673	5.52471	4.44566	4.71912
	NW_025927687.1	4754970	4755180	211	106036242	XM_013181554.2	ACSL3	GO:0001676(long-chain fatty acid metabolic process);GO:0004467(long-chain fatty acid-CoA ligase activity);GO:0005783(endoplasmic reticulum);GO:0005794(Golgi apparatus);GO:0005811(lipid droplet);GO:0016021(integral component of membrane);GO:0019901(protein kinase binding);GO:0019904(protein domain specific binding);GO:0034379(very-low-density lipoprotein particle assembly);GO:0042998(positive regu…	00061(Fatty acid biosynthesis);00071(Fatty acid degradation);01100(Metabolic pathways);01212(Fatty acid metabolism);03320(PPAR signaling pathway);04146(Peroxisome);04216(Ferroptosis);04920(Adipocytokine signaling pathway);04920(Adipocytokine signaling pathway)	K01897	EC:6.2.1.3	PREDICTED: long-chain-fatty-acid--CoA ligase 3 [Anser cygnoides domesticus]	UTR3	-1.84	0.0047863	-1.49	down	0.432117	-1.21051	1.84088e-06	5.25953e-05	down	yes	1.98858	2.25401	1.30586	3.86142	4.38449	4.59427
	NW_025927966.1	338391	338850	460	125180829	XM_048053052.1	TKFC	GO:0004371(glycerone kinase activity);GO:0005515(protein binding);GO:0005524(ATP binding);GO:0005634(nucleus);GO:0005829(cytosol);GO:0006071(glycerol metabolic process);GO:0034012(FAD-AMP lyase (cyclizing) activity);GO:0039534(negative regulation of MDA-5 signaling pathway);GO:0044262(cellular carbohydrate metabolic process);GO:0045087(innate immune response);GO:0045088(regulation of innate immun…	NA	NA	NA	triokinase/FMN cyclase [Anas platyrhynchos]	UTR3	-51.1	1.58489e-53	-1.08	down	0.404267	-1.30662	1.06148e-06	3.20369e-05	down	yes	74.361	49.7937	52.6605	168.558	127.37	141.444
	NW_025927908.1	415808	416018	211	106046482	XM_013197553.2	GNE	GO:0004553(hydrolase activity, hydrolyzing O-glycosyl compounds);GO:0006047(UDP-N-acetylglucosamine metabolic process)	00520(Amino sugar and nucleotide sugar metabolism);01100(Metabolic pathways)	K12409	EC:2.7.1.60;EC:3.2.1.183	bifunctional UDP-N-acetylglucosamine 2-epimerase/N-acetylmannosamine kinase isoform X1 [Anas platyrhynchos]	UTR3	-2.04	0.00288403	-1.1	down	0.458307	-1.12562	1.04501e-06	3.16952e-05	down	yes	3.95207	4.25147	3.19978	9.57509	8.10266	7.20367
	NW_025927706.1	5359485	5359605	121	106042038	XM_048068485.1	GTSE1	GO:0005881(cytoplasmic microtubule);GO:0016020(membrane);GO:0016020(membrane)	04115(p53 signaling pathway);04115(p53 signaling pathway)	NA	NA	PREDICTED: G2 and S phase-expressed protein 1 [Anser cygnoides domesticus]	UTR3	-1.6	0.00912011	-1.69	down	0.276438	-1.85497	6.72856e-07	2.15209e-05	down	yes	2.08392	0.930627	1.47159	7.14762	4.0114	5.06935
	NW_025927780.1	450712	450983	272	106039333	XM_013186386.2	PARP9	GO:0003950(NAD+ ADP-ribosyltransferase activity);GO:0005515(protein binding);GO:0005634(nucleus);GO:0005654(nucleoplasm);GO:0005737(cytoplasm);GO:0005739(mitochondrion);GO:0005829(cytosol);GO:0006302(double-strand break repair);GO:0016020(membrane);GO:0016477(cell migration);GO:0034356(NAD biosynthesis via nicotinamide riboside salvage pathway);GO:0060330(regulation of response to interferon-gamm…	NA	K15260	EC:2.4.2.30	PREDICTED: poly [ADP-ribose] polymerase 9 [Anser cygnoides domesticus]	UTR3	-13	7.94328e-15	-1.69	down	0.439546	-1.18591	1.35648e-07	4.89843e-06	down	yes	6.56493	6.95149	5.49834	15.4855	11.6489	16.1256
	NW_025927778.1	978537	978775	239	106035661	XM_013180602.2	CENPK	GO:0005634(nucleus);GO:0005634(nucleus)	NA	NA	NA	PREDICTED: centromere protein K isoform X1 [Anser cygnoides domesticus]	UTR3	-1.29	0.0204174	-2.11	down	0.136744	-2.87045	5.87629e-08	2.24027e-06	down	yes	0.83662	0.371451	0.417054	5.77904	2.90495	3.20047
	NW_025927665.1	14005580	14006356	777	106042994	XM_013192255.2	KIF4A	GO:0005524(ATP binding);GO:0005871(kinesin complex);GO:0007018(microtubule-based movement);GO:0008017(microtubule binding);GO:0008574(ATP-dependent microtubule motor activity, plus-end-directed);GO:0008574(ATP-dependent microtubule motor activity, plus-end-directed)	NA	NA	NA	PREDICTED: chromosome-associated kinesin KIF4A isoform X1 [Anser cygnoides domesticus]	UTR3	-10.7	1.99526e-12	-1.44	down	0.347144	-1.52639	4.65735e-08	1.80348e-06	down	yes	2.39995	2.41516	3.44012	10.0944	5.92838	7.7576
	NW_025927688.1	3594664	3595546	883	106040592	XM_013188585.2	GRAMD1B	GO:0016020(membrane);GO:0016020(membrane)	NA	NA	NA	GRAM domain-containing protein 1B isoform X5 [Cyanistes caeruleus]	UTR3	-3.56	6.16595e-05	-1.7	down	0.41838	-1.25712	4.18587e-08	1.63634e-06	down	yes	0.901215	0.767155	0.71618	2.26868	1.82377	1.60704
	NW_025927806.1	2124169	2124437	269	106043942	XM_048045685.1	DCK	GO:0004137(deoxycytidine kinase activity);GO:0005524(ATP binding);GO:0005634(nucleus);GO:0006220(pyrimidine nucleotide metabolic process);GO:0008144(drug binding);GO:0009157(deoxyribonucleoside monophosphate biosynthetic process);GO:0009165(nucleotide biosynthetic process);GO:0016310(phosphorylation);GO:0042803(protein homodimerization activity)	00230(Purine metabolism);00240(Pyrimidine metabolism);01100(Metabolic pathways)	K00893	EC:2.7.1.74	deoxycytidine kinase [Anas platyrhynchos]	UTR3	-1.85	0.00467735	-2.07	down	0.166098	-2.58989	3.25535e-08	1.28072e-06	down	yes	0.779674	0.532764	0.701954	6.08321	2.18682	3.8577
	NW_025927677.1	8324393	8324693	301	106033076	XM_048060041.1	VCL	GO:0005886(plasma membrane);GO:0002009(morphogenesis of an epithelium);GO:0002162(dystroglycan binding);GO:0005198(structural molecule activity);GO:0005623(cell);GO:0005903(brush border);GO:0005915(zonula adherens);GO:0005916(fascia adherens);GO:0005925(focal adhesion);GO:0030032(lamellipodium assembly);GO:0030334(regulation of cell migration);GO:0031625(ubiquitin protein ligase binding);GO:00343…	04510(Focal adhesion);04520(Adherens junction);04810(Regulation of actin cytoskeleton);04810(Regulation of actin cytoskeleton)	NA	NA	vinculin isoform X2 [Anas platyrhynchos]	UTR3	-6.36	6.45654e-08	-1.09	down	0.365453	-1.45224	6.16622e-09	2.82271e-07	down	yes	1.47031	2.23726	1.4242	4.44849	4.6777	4.91604
	NW_025927789.1	308268	308567	300	125184932	XM_048080549.1	ZNF367	GO:0003676(nucleic acid binding);GO:0003700(DNA binding transcription factor activity);GO:0005654(nucleoplasm);GO:0006357(regulation of transcription by RNA polymerase II);GO:0046872(metal ion binding)	NA	NA	NA	zinc finger protein 367 [Lonchura striata domestica]	UTR3	-3.06	0.000213796	-2.61	down	0.174139	-2.52169	5.02976e-09	2.355e-07	down	yes	0.500978	0.441633	0.264211	3.16818	1.5815	2.18055
	NW_025927772.1	2002410	2002501	92	106042321	XM_013191173.2	BORA	GO:0072687(meiotic spindle);GO:0000086(G2/M transition of mitotic cell cycle);GO:0005515(protein binding);GO:0005829(cytosol);GO:0007088(regulation of mitotic nuclear division);GO:0019901(protein kinase binding);GO:0032880(regulation of protein localization);GO:0051301(cell division);GO:0060236(regulation of mitotic spindle organization);GO:0060236(regulation of mitotic spindle organization)	NA	NA	NA	PREDICTED: protein aurora borealis isoform X1 [Anser cygnoides domesticus]	UTR3	-1.07	0.0371535	-2.69	down	0.151903	-2.71878	2.78714e-09	1.35122e-07	down	yes	0.256924	0.569982	0.331694	3.59276	1.89139	2.1431
	NW_025927672.1	4498659	4498988	330	106034484	XM_048058465.1	COL5A2	GO:0001501(skeletal system development);GO:0005201(extracellular matrix structural constituent);GO:0005588(collagen type V trimer);GO:0030199(collagen fibril organization);GO:0043588(skin development);GO:0046332(SMAD binding);GO:0048592(eye morphogenesis);GO:0071230(cellular response to amino acid stimulus);GO:1903225(negative regulation of endodermal cell differentiation)	NA	NA	NA	PREDICTED: collagen alpha-2(V) chain [Anser cygnoides domesticus]	UTR3	-4.14	1.47911e-05	-1.59	down	0.285446	-1.80871	3.79597e-10	2.09612e-08	down	yes	1.41894	1.89053	0.926695	6.39523	4.3209	4.12436
	NW_025927989.1	131113	131461	349	106046109	XM_013196946.2	UBE2T	GO:0000209(protein polyubiquitination);GO:0003682(chromatin binding);GO:0005524(ATP binding);GO:0005634(nucleus);GO:0005737(cytoplasm);GO:0006281(DNA repair);GO:0006513(protein monoubiquitination);GO:0006974(cellular response to DNA damage stimulus);GO:0031625(ubiquitin protein ligase binding);GO:0035519(protein K29-linked ubiquitination);GO:0044314(protein K27-linked ubiquitination);GO:0051865(p…	03460(Fanconi anemia pathway);03460(Fanconi anemia pathway)	K13960	EC:2.3.2.23	PREDICTED: ubiquitin-conjugating enzyme E2 T [Anser cygnoides domesticus]	UTR3	-1.68	0.00707946	-1.99	down	0.112444	-3.15272	3.49401e-10	1.96687e-08	down	yes	0.833536	0.715482	0.94991	11.0976	4.40655	6.71957
	NW_025927678.1	1484228	1484730	503	106041367	XM_048060641.1	PYROXD2	GO:0016491(oxidoreductase activity);GO:0055114(oxidation-reduction process);GO:0055114(oxidation-reduction process)	NA	NA	NA	PREDICTED: pyridine nucleotide-disulfide oxidoreductase domain-containing protein 2 [Anser cygnoides domesticus]	UTR3	-1.1	0.0338844	-1.23	down	0.0956305	-3.38638	2.1694e-10	1.26009e-08	down	yes	0.346472	0.906389	0.26902	2.52294	4.2341	9.15712
	NW_025927664.1	14429737	14429918	182	106042848	XM_013192013.2	LOC106042848	GO:0003873(6-phosphofructo-2-kinase activity);GO:0005524(ATP binding);GO:0006000(fructose metabolic process);GO:0006003(fructose 2,6-bisphosphate metabolic process);GO:0046835(carbohydrate phosphorylation);GO:0046835(carbohydrate phosphorylation)	00051(Fructose and mannose metabolism);00051(Fructose and mannose metabolism)	K19030	EC:2.7.1.105;EC:3.1.3.46	6-phosphofructo-2-kinase/fructose-2,6-bisphosphatase 4 isoform X1 [Anas platyrhynchos]	UTR3	-1.81	0.00512861	-1.16	down	0.217184	-2.20301	1.04133e-10	6.28574e-09	down	yes	2.42286	2.27304	2.47798	6.93352	8.17622	17.9216
	NW_025927788.1	1092763	1092943	181	106042773	XM_013191869.2	KIF20A	GO:0000281(mitotic cytokinesis);GO:0000775(chromosome, centromeric region);GO:0000920(cell separation after cytokinesis);GO:0001550(ovarian cumulus expansion);GO:0001578(microtubule bundle formation);GO:0003777(microtubule motor activity);GO:0005524(ATP binding);GO:0005634(nucleus);GO:0005794(Golgi apparatus);GO:0005819(spindle);GO:0005871(kinesin complex);GO:0005874(microtubule);GO:0007018(micro…	NA	NA	NA	PREDICTED: kinesin-like protein KIF20A [Anser cygnoides domesticus]	UTR3	-1.24	0.0234423	-1.77	down	0.113121	-3.14406	7.12593e-12	5.04303e-10	down	yes	0.386881	0.696858	1.23251	10.3932	3.96428	6.11829
	NW_025927667.1	184677	184978	302	106038453	XM_013184990.2	SNTB1	GO:0005198(structural molecule activity);GO:0005925(focal adhesion);GO:0045202(synapse)	NA	NA	NA	beta-1-syntrophin [Patagioenas fasciata monilis]	UTR3	-2.69	0.000549541	-1.1	down	0.289536	-1.78819	2.44511e-13	2.00728e-11	down	yes	2.99094	2.84967	2.30769	9.48091	10.9469	7.71473
	NW_025927836.1	1455384	1455594	211	106045740	XM_048047617.1	FSTL1	GO:0005509(calcium ion binding);GO:0005615(extracellular space);GO:0042594(response to starvation);GO:0070062(extracellular exosome);GO:1901390(positive regulation of transforming growth factor beta activation)	NA	NA	NA	Follistatin-related protein 1, partial [Haliaeetus albicilla]	UTR3	-16.7	1.25893e-18	-1.89	down	0.25178	-1.98976	3.73809e-14	3.54083e-12	down	yes	5.65362	7.75677	4.72049	29.5751	21.4114	21.0243
	NW_025927691.1	6801225	6801896	672	106034408	XM_013178550.2	PTTG1	GO:0004869(cysteine-type endopeptidase inhibitor activity);GO:0005634(nucleus);GO:0005737(cytoplasm);GO:0006355(regulation of transcription, DNA-templated);GO:0010951(negative regulation of endopeptidase activity);GO:0030414(peptidase inhibitor activity);GO:0045143(homologous chromosome segregation);GO:0051276(chromosome organization);GO:0051276(chromosome organization)	04110(Cell cycle);04114(Oocyte meiosis);04114(Oocyte meiosis)	NA	NA	PREDICTED: securin [Anser cygnoides domesticus]	UTR3	-2.1	0.00245471	-2.48	down	0.0381342	-4.71277	5.17222e-17	6.49905e-15	down	yes	0.896909	0.397966	0.245412	21.7929	8.13032	10.468
	NW_025927673.1	5424301	5424572	272	106031728	XM_013174290.2	G2E3	GO:0004842(ubiquitin-protein transferase activity);GO:0008270(zinc ion binding);GO:0016567(protein ubiquitination);GO:0016874(ligase activity);GO:0016874(ligase activity)	NA	K22371	EC:2.3.2.26	PREDICTED: G2/M phase-specific E3 ubiquitin-protein ligase [Anser cygnoides domesticus]	UTR3	-4.09	1.65959e-05	-3.64	down	0.110913	-3.1725	5.90317e-18	8.1676e-16	down	yes	0.159538	0.214355	0.23676	2.71662	1.34777	1.4413
	NW_025927704.1	6338254	6338997	744	106049168	XM_048068222.1	SPAG5	GO:0000070(mitotic sister chromatid segregation);GO:0000776(kinetochore);GO:0005737(cytoplasm);GO:0005876(spindle microtubule);GO:0007051(spindle organization);GO:0035371(microtubule plus-end);GO:0051294(establishment of spindle orientation);GO:0051988(regulation of attachment of spindle microtubules to kinetochore);GO:0072686(mitotic spindle);GO:0072686(mitotic spindle)	NA	NA	NA	sperm-associated antigen 5 [Athene cunicularia]	UTR3	-1.13	0.0316228	-2.28	down	0.076961	-3.69973	1.62422e-20	2.73982e-18	down	yes	0.439627	0.412769	0.359973	8.10571	3.38465	4.26267
	NW_025927670.1	5396710	5396890	181	106031528	XM_013173921.2	NEK2	GO:0000070(mitotic sister chromatid segregation);GO:0000776(kinetochore);GO:0000794(condensed nuclear chromosome);GO:0000922(spindle pole);GO:0004672(protein kinase activity);GO:0005524(ATP binding);GO:0005634(nucleus);GO:0005737(cytoplasm);GO:0005813(centrosome);GO:0006468(protein phosphorylation);GO:0007017(microtubule-based process);GO:0007059(chromosome segregation);GO:0019903(protein phospha…	NA	K20872	EC:2.7.11.1	serine/threonine-protein kinase Nek2 [Anas platyrhynchos]	UTR3	-1.32	0.0190546	-3.58	down	0.0557133	-4.16583	6.12452e-21	1.04746e-18	down	yes	0.495144	0.221994	0.213253	8.34981	3.55963	4.79018
	NW_025927717.1	3495167	3495437	271	106030813	XM_048071289.1	RRM2	GO:0004748(ribonucleoside-diphosphate reductase activity, thioredoxin disulfide as acceptor);GO:0005634(nucleus);GO:0005971(ribonucleoside-diphosphate reductase complex);GO:0009186(deoxyribonucleoside diphosphate metabolic process);GO:0009263(deoxyribonucleotide biosynthetic process);GO:0051290(protein heterotetramerization);GO:0055114(oxidation-reduction process)	00230(Purine metabolism);00240(Pyrimidine metabolism);00480(Glutathione metabolism);00983(Drug metabolism - other enzymes);01100(Metabolic pathways);04115(p53 signaling pathway)	K10808	EC:1.17.4.1	ribonucleoside-diphosphate reductase subunit M2 isoform X1 [Anas platyrhynchos]	UTR3	-1.37	0.0165959	-1.5	down	0.0259711	-5.26695	5.26755e-35	2.8202e-32	down	yes	0.440524	0.582883	0.525817	33.8295	13.9706	11.8516
	NW_025927710.1	5267253	5267637	385	106031512	XM_048069427.1	CDK1	GO:0000086(G2/M transition of mitotic cell cycle);GO:0004674(protein serine/threonine kinase activity);GO:0005524(ATP binding);GO:0006468(protein phosphorylation);GO:0034605(cellular response to heat)	04110(Cell cycle);04114(Oocyte meiosis);04115(p53 signaling pathway);04218(Cellular senescence);04540(Gap junction);04914(Progesterone-mediated oocyte maturation)	K02087	EC:2.7.11.22;EC:2.7.11.23	PREDICTED: cyclin-dependent kinase 1 [Anser cygnoides domesticus]	UTR3	-3.55	6.30957e-05	-2.25	down	0.014082	-6.15001	1.20564e-35	6.74829e-33	down	yes	1.545	0.383185	0.610256	93.2387	36.9489	50.0742
	NW_025927677.1	1864592	1864802	211	106033711	XM_048060319.1	CCNB2	GO:0005634(nucleus);GO:0005813(centrosome);GO:0016020(membrane);GO:0040007(growth);GO:0043029(T cell homeostasis);GO:0048538(thymus development);GO:0051301(cell division);GO:0060317(cardiac epithelial to mesenchymal transition)	04068(FoxO signaling pathway);04110(Cell cycle);04114(Oocyte meiosis);04115(p53 signaling pathway);04218(Cellular senescence);04914(Progesterone-mediated oocyte maturation)	NA	NA	G2/mitotic-specific cyclin-B2 [Anas platyrhynchos]	UTR3	-1.45	0.0131826	-1.39	down	0.0612235	-4.02977	5.09542e-36	2.98786e-33	down	yes	1.8195	1.45875	1.67628	39.7193	17.4012	23.8048
	NW_025927692.1	2707842	2708141	300	106040753	XM_048065093.1	NUSAP1	GO:0000281(mitotic cytokinesis);GO:0003677(DNA binding);GO:0005634(nucleus);GO:0005737(cytoplasm);GO:0005819(spindle);GO:0005874(microtubule);GO:0040001(establishment of mitotic spindle localization);GO:0040001(establishment of mitotic spindle localization)	NA	NA	NA	PREDICTED: nucleolar and spindle-associated protein 1, partial [Anser cygnoides domesticus]	UTR3	-2.38	0.00120226	-2.48	down	0.0367376	-4.7666	9.25617e-37	5.69902e-34	down	yes	0.503774	0.281885	0.482295	15.0864	7.64118	11.7862
	NW_025927674.1	6693367	6693964	598	106034064	XM_048059117.1	CDC20	GO:0005654(nucleoplasm);GO:0005680(anaphase-promoting complex);GO:0005737(cytoplasm);GO:0008022(protein C-terminus binding);GO:0010997(anaphase-promoting complex binding);GO:0019899(enzyme binding);GO:0031145(anaphase-promoting complex-dependent catabolic process);GO:0031915(positive regulation of synaptic plasticity);GO:0040020(regulation of meiotic nuclear division);GO:0050790(regulation of cat…	04110(Cell cycle);04114(Oocyte meiosis);04120(Ubiquitin mediated proteolysis)	NA	NA	cell division cycle protein 20 homolog [Anas platyrhynchos]	UTR3	-2.25	0.00165959	-1.46	down	0.0273093	-5.19446	7.08299e-38	4.84555e-35	down	yes	0.713637	0.853026	0.340652	36.0933	14.6327	19.1152
	NW_025927744.1	955758	956058	301	106038372	XM_013184853.2	NRSN1	GO:0005515(protein binding);GO:0007399(nervous system development);GO:0016021(integral component of membrane);GO:0030133(transport vesicle);GO:0030426(growth cone);GO:0043005(neuron projection);GO:0043025(neuronal cell body);GO:0043025(neuronal cell body)	NA	NA	NA	PREDICTED: neurensin-1 isoform X2 [Anser cygnoides domesticus]	UTR3	-4.84	2.63027e-06	-1.95	down	0.0537529	-4.21751	2.60698e-38	1.88838e-35	down	yes	1.91412	1.88525	0.957391	37.1235	31.4389	19.9307
	NW_025927898.1	1053671	1053942	272	106047168	XM_048050590.1	TPX2	GO:0005819(spindle);GO:0005874(microtubule);GO:0032147(activation of protein kinase activity);GO:0060236(regulation of mitotic spindle organization);GO:0060236(regulation of mitotic spindle organization)	NA	NA	NA	PREDICTED: targeting protein for Xklp2 isoform X1 [Anser cygnoides domesticus]	UTR3	-1.95	0.00354813	-3.54	down	0.0333407	-4.90657	1.52342e-40	1.25063e-37	down	yes	0.224028	0.163989	0.251016	9.316	4.24338	5.60739
	NW_025927662.1	12770929	12771020	92	106038945	XM_048057620.1	MKI67	GO:0000775(chromosome, centromeric region);GO:0000793(condensed chromosome);GO:0005730(nucleolus);GO:0005737(cytoplasm);GO:0008022(protein C-terminus binding);GO:0016020(membrane);GO:0072574(hepatocyte proliferation);GO:1990705(cholangiocyte proliferation);GO:1990705(cholangiocyte proliferation)	NA	NA	NA	PREDICTED: antigen KI-67 [Anser cygnoides domesticus]	exonic	-1.1	0.0338844	-2.31	down	0.0407394	-4.61743	2.07884e-47	2.32717e-44	down	yes	0.327855	0.362753	0.254324	11.5453	5.13911	6.51016
Hyper-down	NW_025927711.1	2653542	2654620	1079	106046999	XR_001213561.2	LOC106046999	NA	NA	NA	NA	hypothetical protein Anapl_00727 [Anas platyrhynchos]	ncRNA_exonic	-2.01	0.0030903	1.37	up	0.456971	-1.12983	0.0378292	0.175497	down	yes	0.296623	0.25762	0.560334	1.33847	0.478913	0.621673
	NW_025927812.1	911989	912379	391	106037812	XM_013183889.2	PCYT1B	GO:0003824(catalytic activity);GO:0009058(biosynthetic process);GO:0009058(biosynthetic process)	00440(Phosphonate and phosphinate metabolism);00564(Glycerophospholipid metabolism);01100(Metabolic pathways);01100(Metabolic pathways)	K00968	EC:2.7.7.15	PREDICTED: choline-phosphate cytidylyltransferase B isoform X2 [Anser cygnoides domesticus]	UTR3	-1.3	0.0194984	2.37	up	0.378115	-1.4031	0.0355401	0.167807	down	yes	0.0886499	0.0926345	0.0757664	0.244756	0.129845	0.305222
	NW_025927688.1	4686353	4686684	332	106039800	XM_048063230.1	LOC106039800	GO:0016021(integral component of membrane);GO:0016021(integral component of membrane)	NA	NA	NA	Transmembrane protein 136, partial [Anas platyrhynchos]	UTR3	-1.26	0.0218776	1.39	up	0.492878	-1.0207	0.0277132	0.141017	down	yes	0.498672	0.568714	0.173811	0.980675	0.828125	0.709467
	NW_025927780.1	2494368	2502017	7650	106039342	XM_048079601.1	NCKAP5	GO:0005575(cellular_component);GO:0008150(biological_process);GO:0008150(biological_process)	NA	NA	NA	PREDICTED: nck-associated protein 5 isoform X1 [Anser cygnoides domesticus]	UTR3	-1.25	0.0229087	1.68	up	0.379928	-1.3962	0.0195583	0.109388	down	yes	0.0303216	0.103251	0.0141244	0.141039	0.137911	0.109799
	NW_025927734.1	4698923	4699223	301	106049499	XM_013201843.2	NDNF	GO:0001764(neuron migration);GO:0002931(response to ischemia);GO:0005622(intracellular);GO:0007263(nitric oxide mediated signal transduction);GO:0008201(heparin binding);GO:0010811(positive regulation of cell-substrate adhesion);GO:0010976(positive regulation of neuron projection development);GO:0016049(cell growth);GO:0019800(peptide cross-linking via chondroitin 4-sulfate glycosaminoglycan);GO:…	NA	NA	NA	PREDICTED: protein NDNF isoform X2 [Anser cygnoides domesticus]	UTR3	-1.29	0.0204174	2.6	up	0.308626	-1.69607	0.0191896	0.108173	down	yes	0.0521037	0.114806	0.0655686	0.244275	0.25357	0.255423
	NW_025927721.1	1238015	1238253	239	106043345	XM_048072054.1	MEX3B	GO:0003723(RNA binding);GO:0008270(zinc ion binding)	NA	NA	NA	RNA-binding protein MEX3B [Anas platyrhynchos]	UTR3	-2.68	0.000562341	1.82	up	0.326008	-1.61702	0.00456636	0.0372632	down	yes	0.503539	0.350138	0.51063	1.56039	1.56933	1.05516
	NW_025928510.1	6109	9226	3118	125181699	XM_048056594.1	LOC125181699	GO:0001525(angiogenesis);GO:0001570(vasculogenesis);GO:0007165(signal transduction);GO:0010507(negative regulation of autophagy);GO:0043087(regulation of GTPase activity);GO:0048754(branching morphogenesis of an epithelial tube)	NA	NA	NA	PREDICTED: ras-interacting protein 1, partial [Aquila chrysaetos canadensis]	exonic	-2.35	0.00125893	1.76	up	0.281974	-1.82637	0.00108281	0.0122891	down	yes	0.825712	0.560286	0.36737	3.51559	1.49963	1.20297
	NW_025927712.1	2099071	2099655	585	106040910	XM_048070164.1	WEE1	GO:0000226(microtubule cytoskeleton organization);GO:0000287(magnesium ion binding);GO:0004674(protein serine/threonine kinase activity);GO:0004715(non-membrane spanning protein tyrosine kinase activity);GO:0005524(ATP binding);GO:0005730(nucleolus);GO:0005737(cytoplasm);GO:0018108(peptidyl-tyrosine phosphorylation);GO:0030010(establishment of cell polarity);GO:0048812(neuron projection morphogen…	04110(Cell cycle)	K06632	EC:2.7.11.1	hypothetical protein ASZ78_007228 [Callipepla squamata]	exonic	-1.85	0.00467735	1.82	up	0.421829	-1.24527	0.000382517	0.0052688	down	yes	2.76854	2.49366	1.10343	6.4994	3.52454	5.06662
	NW_025927730.1	2560012	2560700	689	106039558	XM_048073396.1	NETO2	GO:0014069(postsynaptic density);GO:0016021(integral component of membrane);GO:0035255(ionotropic glutamate receptor binding);GO:2000312(regulation of kainate selective glutamate receptor activity);GO:2000312(regulation of kainate selective glutamate receptor activity)	NA	NA	NA	neuropilin and tolloid-like protein 2 isoform X3 [Anas platyrhynchos]	exonic	-1.26	0.0223872	1.26	up	0.218368	-2.19517	0.000201914	0.00306053	down	yes	0.109833	0.21085	0.203216	0.813639	0.739792	0.845725
	NW_025927948.1	376372	376463	92	106048739	XM_048052515.1	PLEC	GO:0003779(actin binding);GO:0005200(structural constituent of cytoskeleton);GO:0005515(protein binding);GO:0005737(cytoplasm);GO:0005829(cytosol);GO:0005856(cytoskeleton);GO:0005903(brush border);GO:0005925(focal adhesion);GO:0007584(response to nutrient);GO:0008092(cytoskeletal protein binding);GO:0008307(structural constituent of muscle);GO:0009925(basal plasma membrane);GO:0016324(apical plas…	NA	NA	NA	plectin [Falco peregrinus]	exonic	-1.13	0.0316228	1.45	up	0.490607	-1.02736	4.57583e-05	0.000868208	down	yes	2.03845	2.25673	2.49313	4.43371	3.96948	5.43335
	NW_025927836.1	1000045	1007290	7246	106045729	XM_048047592.1	POLQ	GO:0003677(DNA binding);GO:0003682(chromatin binding);GO:0003887(DNA-directed DNA polymerase activity);GO:0005524(ATP binding);GO:0006261(DNA-dependent DNA replication);GO:0006284(base-excision repair);GO:0006302(double-strand break repair);GO:0006974(cellular response to DNA damage stimulus);GO:0016446(somatic hypermutation of immunoglobulin genes);GO:0043142(single-stranded DNA-dependent ATPase…	NA	K02349	EC:2.7.7.7	PREDICTED: DNA polymerase theta isoform X1 [Anser cygnoides domesticus]	UTR3	-2.9	0.000316228	1.7	up	0.338805	-1.56147	4.35572e-05	0.000830284	down	yes	0.680656	0.420157	0.362546	1.91095	0.868698	1.53953
	NW_025927671.1	4747936	4749208	1273	106037608	XM_048057947.1	YES1	GO:0004715(non-membrane spanning protein tyrosine kinase activity);GO:0005102(receptor binding);GO:0005524(ATP binding);GO:0005794(Golgi apparatus);GO:0005815(microtubule organizing center);GO:0005829(cytosol);GO:0005884(actin filament);GO:0005925(focal adhesion);GO:0007169(transmembrane receptor protein tyrosine kinase signaling pathway);GO:0019899(enzyme binding);GO:0030154(cell differentiation…	04520(Adherens junction)	K05705	EC:2.7.10.2	tyrosine-protein kinase Yes [Patagioenas fasciata monilis]	UTR3	-16.1	5.01187e-18	1.18	up	0.402376	-1.31338	4.25489e-06	0.000110073	down	yes	3.85589	5.80867	5.26556	10.956	14.7107	11.4382
	NW_025927788.1	935399	935691	293	125184926	XM_048080449.1	MXD3	GO:0000122(negative regulation of transcription by RNA polymerase II);GO:0000977(RNA polymerase II regulatory region sequence-specific DNA binding);GO:0001227(transcriptional repressor activity, RNA polymerase II transcription regulatory region sequence-specific DNA binding);GO:0003677(DNA binding);GO:0005515(protein binding);GO:0005634(nucleus);GO:0006351(transcription, DNA-templated);GO:0006355…	NA	NA	NA	max dimerization protein 3 [Anas platyrhynchos]	UTR3	-1.82	0.00501187	3.16	up	0.0718167	-3.79954	1.28216e-06	3.7953e-05	down	yes	0.600542	0.628429	0.074867	11.0374	1.94339	5.17431
	NW_025928072.1	193121	195421	2301	125181143	XR_007160196.1	LOC125181143	NA	NA	NA	NA		ncRNA_exonic	-1.3	0.0199526	1.17	up	0.0857781	-3.54325	1.23832e-07	4.52481e-06	down	yes	0.230932	0.416072	0.171107	4.32016	3.13197	2.0854
	NW_025927826.1	1275005	1275066	62	106040404	XM_013188232.2	PARP4	GO:0003677(DNA binding);GO:0003950(NAD+ ADP-ribosyltransferase activity);GO:0005515(protein binding);GO:0005634(nucleus);GO:0005737(cytoplasm);GO:0005876(spindle microtubule);GO:0006281(DNA repair);GO:0006464(cellular protein modification process);GO:0006471(protein ADP-ribosylation);GO:0006810(transport);GO:0006954(inflammatory response);GO:0006974(cellular response to DNA damage stimulus);GO:00…	03410(Base excision repair);04210(Apoptosis);04210(Apoptosis)	K10798	EC:2.4.2.30	PREDICTED: poly [ADP-ribose] polymerase 4 [Anser cygnoides domesticus]	exonic	-1.25	0.0223872	2.6	up	0.301468	-1.72993	1.0197e-08	4.40584e-07	down	yes	0.906757	0.815704	0.692557	2.80135	3.30501	1.90451
	NW_025927890.1	386760	388076	1317	106046794	XM_048050283.1	LOC106046794	NA	NA	NA	NA	uncharacterized protein LOC110407496 [Numida meleagris]	exonic	-20.7	1e-22	1.39	up	0.0588422	-4.08701	1.80698e-15	2.02283e-13	down	yes	0.972661	0.436517	0.679439	17.1014	3.82603	14.5678
	NW_025927669.1	2186466	2187096	631	106039182	XM_013186091.2	LOC106039182	GO:0000775(chromosome, centromeric region);GO:0005634(nucleus);GO:0034080(CENP-A containing nucleosome assembly);GO:0042393(histone binding)	NA	NA	NA	PREDICTED: uncharacterized protein LOC106039182 [Anser cygnoides domesticus]	UTR3	-1.2	0.025704	1.03	up	0.0274352	-5.18783	7.91765e-28	2.23092e-25	down	yes	0.061575	0.036911	0.021701	1.97184	1.1872	1.22172
Hyper-up	NW_025927937.1	453451	453571	121	106046087	XM_048052139.1	GPRIN3	GO:0003674(molecular_function);GO:0005575(cellular_component);GO:0008150(biological_process)	NA	NA	NA	PREDICTED: G protein-regulated inducer of neurite outgrowth 3 [Anser cygnoides domesticus]	UTR3	-1.32	0.0186209	5.29	up	2.20488	1.1407	0.0276523	0.140765	up	yes	0.357534	0.529079	0.315249	0.200378	0.207911	0.136803
	NW_025927696.1	5333928	5333989	62	106042159	XM_013190931.2	NYX	GO:0004860(protein kinase inhibitor activity);GO:0005737(cytoplasm);GO:0006469(negative regulation of protein kinase activity);GO:0007601(visual perception);GO:0019221(cytokine-mediated signaling pathway);GO:0046426(negative regulation of JAK-STAT cascade);GO:0046426(negative regulation of JAK-STAT cascade)	NA	NA	NA	PREDICTED: nyctalopin isoform X2 [Anser cygnoides domesticus]	exonic	-1.21	0.0251189	4.12	up	2.24259	1.16516	0.0392104	0.179293	up	yes	0.238574	0.164188	0.209812	0.131115	0.0689016	0.0731378
	NW_025927680.1	3510394	3511115	722	125182469	XR_007162342.1	LOC125182469	NA	NA	NA	NA	uncharacterized protein LOC110469320 [Lonchura striata domestica]	ncRNA_exonic	-1.33	0.018197	3.71	up	3.44672	1.78523	0.0305638	0.151841	up	yes	0.148257	0.075356	0.238772	0.013808	0.031841	0.088503
	NW_025927687.1	1632346	1632736	391	106040283	XM_013188054.2	GPR55	GO:0004949(cannabinoid receptor activity);GO:0005887(integral component of plasma membrane);GO:0007202(activation of phospholipase C activity);GO:0035025(positive regulation of Rho protein signal transduction);GO:0038171(cannabinoid signaling pathway);GO:0045453(bone resorption);GO:0045671(negative regulation of osteoclast differentiation);GO:0070374(positive regulation of ERK1 and ERK2 cascade);…	NA	NA	NA	PREDICTED: G-protein coupled receptor 55 [Anser cygnoides domesticus]	UTR3	-1.78	0.00562341	3.07	up	3.14679	1.65388	0.00514684	0.0407839	up	yes	0.489131	0.84697	0.549992	0.185435	0.197757	0.216178
	NW_025927899.1	648747	649138	392	106046391	XM_048050774.1	LOC106046391	NA	NA	NA	NA	PREDICTED: uncharacterized protein LOC106046391 [Anser cygnoides domesticus]	UTR3	-3.14	0.00017378	2.98	up	3.40022	1.76563	0.00123642	0.0136544	up	yes	0.439796	0.608633	0.249634	0.126932	0.09048	0.164346
	NW_025927695.1	5046354	5046474	121	106038162	XM_048065774.1	ANKRD66	GO:0005622(intracellular);GO:0005622(intracellular)	NA	NA	NA	PREDICTED: ankyrin repeat domain-containing protein 66 [Anser cygnoides domesticus]	UTR3	-1.17	0.0281838	2.91	up	4.76687	2.25304	5.00749e-06	0.000127665	up	yes	1.16138	1.91798	2.13675	0.589183	0.244463	0.260594
	NW_025927666.1	1958871	1959501	631	125179996	XR_007158193.1	LOC125179996	NA	NA	NA	NA		ncRNA_exonic	-2.52	0.000831764	2.66	up	5.10895	2.35303	0.000457392	0.00613543	up	yes	0.721088	0.921101	0.721675	0.28528	0.140398	0.037013
	NW_025927855.1	1118872	1119082	211	106048104	XM_048048496.1	THNSL1	GO:0004795(threonine synthase activity);GO:0005737(cytoplasm);GO:0009088(threonine biosynthetic process);GO:0030170(pyridoxal phosphate binding)	NA	NA	NA	PREDICTED: LOW QUALITY PROTEIN: threonine synthase-like 1 [Anser cygnoides domesticus]	UTR5	-3.39	9.33254e-05	1.74	up	2.11282	1.07917	0.00155541	0.0162041	up	yes	14.8003	28.0982	8.54013	7.96926	7.6092	8.76755
	NW_025927867.1	425428	426386	959	106048530	XM_013200477.2	KCNN3	GO:0005516(calmodulin binding);GO:0005737(cytoplasm);GO:0005886(plasma membrane);GO:0016021(integral component of membrane);GO:0016286(small conductance calcium-activated potassium channel activity);GO:0043025(neuronal cell body);GO:0071805(potassium ion transmembrane transport);GO:0071805(potassium ion transmembrane transport)	NA	NA	NA	PREDICTED: small conductance calcium-activated potassium channel protein 3 isoform X2 [Anser cygnoides domesticus]	UTR3	-10.3	5.01187e-12	1.37	up	2.31139	1.20876	3.17783e-06	8.48845e-05	up	yes	5.53688	5.99313	3.86706	1.8465	2.65979	2.15511
	NW_025927941.1	476014	483847	7834	106041214	XM_048052243.1	SNN	GO:0005741(mitochondrial outer membrane);GO:0016021(integral component of membrane);GO:0016021(integral component of membrane)	NA	NA	NA	PREDICTED: stannin isoform X1 [Apteryx australis mantelli]	UTR3	-16.3	3.16228e-18	1.37	up	4.1341	2.04757	2.4931e-09	1.21825e-07	up	yes	17.3215	13.1658	5.24157	3.56781	2.51486	2.55983
	NW_025927692.1	4591122	4591243	122	106042567	XM_013191559.2	PAPLN	GO:0004222(metalloendopeptidase activity);GO:0004867(serine-type endopeptidase inhibitor activity);GO:0006508(proteolysis);GO:0008270(zinc ion binding);GO:0010951(negative regulation of endopeptidase activity);GO:0010951(negative regulation of endopeptidase activity)	NA	NA	NA	PREDICTED: papilin isoform X11 [Anser cygnoides domesticus]	exonic	-0.975	0.047863	1.3	up	2.68639	1.42567	1.86228e-06	5.29611e-05	up	yes	2.52527	2.11964	3.74525	1.23201	0.867511	1.02369
	NW_025927690.1	6636527	6636945	419	106034764	XM_013179143.2	ACOX1	GO:0000038(very long-chain fatty acid metabolic process);GO:0000062(fatty-acyl-CoA binding);GO:0003995(acyl-CoA dehydrogenase activity);GO:0005102(receptor binding);GO:0005654(nucleoplasm);GO:0005730(nucleolus);GO:0005739(mitochondrion);GO:0005777(peroxisome);GO:0005778(peroxisomal membrane);GO:0005886(plasma membrane);GO:0006091(generation of precursor metabolites and energy);GO:0006693(prostagl…	00071(Fatty acid degradation);00410(beta-Alanine metabolism);00592(alpha-Linolenic acid metabolism);00640(Propanoate metabolism);01040(Biosynthesis of unsaturated fatty acids);01100(Metabolic pathways);01200(Carbon metabolism);01212(Fatty acid metabolism);03320(PPAR signaling pathway);04146(Peroxisome);04146(Peroxisome)	K00232	EC:1.3.3.6	PREDICTED: peroxisomal acyl-coenzyme A oxidase 1 isoform X3 [Anser cygnoides domesticus]	UTR5	-13.8	1.25893e-15	1.13	up	2.34536	1.22981	1.08986e-05	0.000246248	up	yes	147.739	164.315	178.452	59.8384	59.0431	90.258
	NW_025927920.1	267701	270224	2524	125180568	XR_007159233.1	LOC125180568	NA	NA	NA	NA	E3 ubiquitin-protein ligase TRIM32 [Chelonia mydas]	ncRNA_exonic	-1.37	0.0165959	1.09	up	4.53846	2.1822	0.000326079	0.00462064	up	yes	0.343502	0.380977	0.296385	0.0504301	0.0883983	0.0861079
	NW_025927998.1	204602	205533	932	106047637	XM_013199217.2	BMP10	GO:0005125(cytokine activity);GO:0005160(transforming growth factor beta receptor binding);GO:0005179(hormone activity);GO:0005615(extracellular space);GO:0007512(adult heart development);GO:0008083(growth factor activity);GO:0009986(cell surface);GO:0010596(negative regulation of endothelial cell migration);GO:0010613(positive regulation of cardiac muscle hypertrophy);GO:0010614(negative regulat…	04060(Cytokine-cytokine receptor interaction)	NA	NA	PREDICTED: bone morphogenetic protein 10 [Anser cygnoides domesticus]	UTR3	-3.66	4.7863e-05	1.03	up	2.42947	1.28064	0.00325696	0.0291469	up	yes	1.81959	2.39275	2.76667	0.876371	1.19894	0.797334
	NW_025927874.1	180221	180481	261	106038052	XM_013184315.2	RSRP1	GO:0005515(protein binding);GO:0005515(protein binding)	NA	NA	NA	PREDICTED: arginine/serine-rich protein 1 isoform X1 [Anser cygnoides domesticus]	UTR5	-2.27	0.00158489	1.03	up	2.05358	1.03814	7.99129e-06	0.000190338	up	yes	35.383	31.5825	23.9374	17.307	13.5333	13.4254
Hypo-up	NW_025927803.1	1571781	1572078	298	106033814	XM_048081369.1	DNAJA4	GO:0005829(cytosol);GO:0005829(cytosol)	NA	NA	NA	PREDICTED: dnaJ homolog subfamily A member 4 [Anser cygnoides domesticus]	UTR3	-1.12	0.0323594	-1.02	down	2.33508	1.22347	0.000588899	0.00739215	up	yes	9.17089	5.79851	4.95664	2.53202	3.2378	2.76354
	NW_025927669.1	3896367	3897621	1255	106032857	XM_013176057.2	ITK	GO:0001865(NK T cell differentiation);GO:0002250(adaptive immune response);GO:0004715(non-membrane spanning protein tyrosine kinase activity);GO:0005102(receptor binding);GO:0005524(ATP binding);GO:0005911(cell-cell junction);GO:0007169(transmembrane receptor protein tyrosine kinase signaling pathway);GO:0007202(activation of phospholipase C activity);GO:0031234(extrinsic component of cytoplasmic…	NA	K07363	EC:2.7.10.2	PREDICTED: tyrosine-protein kinase ITK/TSK [Anser cygnoides domesticus]	UTR3	-1.45	0.0131826	-1.09	down	4.19371	2.06823	0.023205	0.123968	up	yes	0.731934	0.986111	1.0105	0.010719	0.512496	0.127413
	NW_025927735.1	4212577	4213027	451	125184079	XM_048074631.1	LOC125184079	GO:0001963(synaptic transmission, dopaminergic);GO:0005615(extracellular space);GO:0006704(glucocorticoid biosynthetic process);GO:0006954(inflammatory response);GO:0017045(corticotropin-releasing hormone activity);GO:0030324(lung development);GO:0030325(adrenal gland development);GO:0032099(negative regulation of appetite);GO:0035641(locomotory exploration behavior);GO:0051464(positive regulatio…	NA	NA	NA	PREDICTED: corticoliberin-like [Parus major]	UTR3	-1.39	0.0154882	-1.09	down	3.61621	1.85448	0.00786861	0.0559112	up	yes	0.61649	0.47655	0.313582	0.208359	0.093452	0.087166
	NW_025927855.1	1111211	1111451	241	106048104	XM_048048496.1	THNSL1	GO:0004795(threonine synthase activity);GO:0005737(cytoplasm);GO:0009088(threonine biosynthetic process);GO:0030170(pyridoxal phosphate binding)	NA	NA	NA	PREDICTED: LOW QUALITY PROTEIN: threonine synthase-like 1 [Anser cygnoides domesticus]	UTR3	-4.74	3.31131e-06	-1.09	down	2.11282	1.07917	0.00155541	0.0162041	up	yes	14.8003	28.0982	8.54013	7.96926	7.6092	8.76755
	NW_025927697.1	1204814	1205767	954	106037222	XM_013183044.2	DHRS7	GO:0016020(membrane);GO:0016491(oxidoreductase activity);GO:0055114(oxidation-reduction process);GO:0055114(oxidation-reduction process)	NA	NA	NA	dehydrogenase/reductase SDR family member 7 isoform X1 [Anas platyrhynchos]	UTR3	-434	0	-1.09	down	3.52517	1.81769	1.64536e-12	1.22793e-10	up	yes	1848.43	1820.01	1853.1	531.729	464.52	570.069
	NW_025928157.1	1956	2194	239	106029362	XM_048055819.1	HPX	GO:0002639(positive regulation of immunoglobulin production);GO:0002925(positive regulation of humoral immune response mediated by circulating immunoglobulin);GO:0020027(hemoglobin metabolic process);GO:0042168(heme metabolic process);GO:0060335(positive regulation of interferon-gamma-mediated signaling pathway);GO:0070062(extracellular exosome);GO:0072562(blood microparticle)	NA	NA	NA	hemopexin, partial [Numida meleagris]	UTR3	-434	0	-1.12	down	2.25827	1.17522	0.000223833	0.00333287	up	yes	11144.5	8427.85	15188.6	6506.35	5393.33	3493.06
	NW_025927665.1	5258474	5258994	521	125184386	XM_048076627.1	LOC125184386	GO:0008150(biological_process)	NA	NA	NA	factor VIII intron 22 protein-like [Anas platyrhynchos]	UTR3	-6.89	1.7378e-08	-1.13	down	2.47971	1.31017	0.0140196	0.0858893	up	yes	13.6715	5.70984	5.35751	4.24287	2.60469	3.12893
	NW_025927816.1	312987	315557	2571	106043629	XM_048046223.1	CUNH15orf61	GO:0005576(extracellular region);GO:0005576(extracellular region)	NA	NA	NA	uncharacterized protein C15orf61 homolog [Anas platyrhynchos]	UTR3	-37.7	5.01187e-40	-1.18	down	2.55765	1.35482	3.43434e-06	9.0752e-05	up	yes	15.9891	16.2773	17.0801	5.04662	7.47101	6.77604
	NW_025927710.1	2690571	2690872	302	106030977	XR_001204046.2	LOC106030977	NA	NA	NA	NA		ncRNA_exonic	-2.85	0.000363078	-1.23	down	2.97255	1.5717	0.0156145	0.093067	up	yes	0.11081	0.246147	0.172911	0.0775522	0.0705838	0.0301183
	NW_025927725.1	611881	612779	899	106041081	XM_013189330.2	LOC106041081	GO:0004930(G-protein coupled receptor activity);GO:0007186(G-protein coupled receptor signaling pathway);GO:0016021(integral component of membrane)	NA	NA	NA	PREDICTED: P2Y purinoceptor 1-like [Anser cygnoides domesticus]	UTR3	-0.982	0.0467735	-1.25	down	4.1855	2.0654	0.00917395	0.0630754	up	yes	0.318978	0.54765	0.143081	0.066465	0.062121	0.112654
	NW_025927702.1	5206456	5206757	302	106044620	XM_048067553.1	LOC106044620	GO:0003677(DNA binding);GO:0005634(nucleus);GO:0006351(transcription, DNA-templated);GO:0006355(regulation of transcription, DNA-templated);GO:0046983(protein dimerization activity);GO:0046983(protein dimerization activity)	04330(Notch signaling pathway);04330(Notch signaling pathway)	NA	NA	PREDICTED: transcription factor HES-5-like [Anser cygnoides domesticus]	UTR3	-1.11	0.0338844	-1.34	down	6.44748	2.68874	4.01318e-23	8.10136e-21	up	yes	2.14377	2.64025	2.55424	0.457821	0.383686	0.296653
	NW_025928180.1	20674	20879	206	125181357	XM_048055902.1	NUDT8	GO:0005739(mitochondrion);GO:0016787(hydrolase activity)	NA	NA	NA	nucleoside diphosphate-linked moiety X motif 8 [Gallus gallus]	UTR3	-9.2	6.30957e-11	-1.47	down	2.00472	1.0034	0.000165307	0.00259974	up	yes	29.1087	21.2299	23.1753	13.7885	11.0327	11.8492
	NW_025928103.1	100881	101121	241	106049687	XM_013202084.2	ORMDL3	GO:0006672(ceramide metabolic process);GO:0016021(integral component of membrane);GO:0035339(SPOTS complex);GO:0090156(cellular sphingolipid homeostasis)	NA	NA	NA	PREDICTED: ORM1-like protein 3 isoform X2 [Haliaeetus albicilla]	UTR3	-18.8	7.94328e-21	-1.47	down	2.01371	1.00986	0.000162182	0.0025711	up	yes	26.6994	29.2604	17.3619	11.0392	11.8695	13.5025
	NW_025927804.1	46795	49738	2944	125185081	XR_007170028.1	LOC125185081	NA	NA	NA	NA	mitotic-spindle organizing protein 2B-like isoform X2 [Anas platyrhynchos]	ncRNA_exonic	-16.8	1e-18	-1.49	down	2.26288	1.17816	0.0049047	0.039244	up	yes	9.47231	8.4787	7.51273	2.44468	3.544	5.2641
	NW_025927662.1	16313604	16313694	91	106045215	XM_013195592.2	INPP5F	GO:0005622(intracellular);GO:0014898(cardiac muscle hypertrophy in response to stress);GO:0031161(phosphatidylinositol catabolic process);GO:0042578(phosphoric ester hydrolase activity);GO:0048015(phosphatidylinositol-mediated signaling)	00562(Inositol phosphate metabolism);01100(Metabolic pathways);04070(Phosphatidylinositol signaling system)	NA	NA	Phosphatidylinositide phosphatase SAC2, partial [Anas platyrhynchos]	UTR3	-1.26	0.0218776	-1.52	down	2.62774	1.39382	4.05356e-07	1.3601e-05	up	yes	7.40507	7.94499	4.39781	2.11214	2.87576	2.52725
	NW_025927678.1	2500115	2500296	182	106029314	XM_048060679.1	TWNK	GO:0003697(single-stranded DNA binding);GO:0005524(ATP binding);GO:0006264(mitochondrial DNA replication);GO:0032508(DNA duplex unwinding);GO:0042645(mitochondrial nucleoid);GO:0043139(5'-3' DNA helicase activity)	NA	K17680	EC:3.6.4.12	hypothetical protein CIB84_009074 [Bambusicola thoracicus]	UTR3	-4.52	5.7544e-06	-1.53	down	2.01843	1.01324	0.000200354	0.00304964	up	yes	10.8278	11.0938	12.6926	8.06149	3.43921	5.6483
	NW_025927689.1	4839360	4839599	240	106031255	XM_048063815.1	CUNH22orf39	GO:0005515(protein binding);GO:0005515(protein binding)	NA	NA	NA	UPF0545 protein C22orf39 homolog [Anas platyrhynchos]	UTR3	-12.6	2.51189e-14	-1.53	down	2.75919	1.46425	3.04624e-08	1.21005e-06	up	yes	11.8228	12.6523	8.78475	4.80158	3.52074	3.73185
	NW_025927890.1	312782	313243	462	125180394	XM_048050323.1	NPB	GO:0001664(G-protein coupled receptor binding);GO:0005576(extracellular region);GO:0005615(extracellular space);GO:0007186(G-protein coupled receptor signaling pathway);GO:0007193(adenylate cyclase-inhibiting G-protein coupled receptor signaling pathway);GO:0007218(neuropeptide signaling pathway)	NA	NA	NA	neuropeptide B [Apteryx rowi]	UTR3	-15.4	3.16228e-17	-1.61	down	2.15884	1.11026	0.00256792	0.0241016	up	yes	15.0359	13.9543	13.7094	8.41108	5.58611	5.78176
	NW_025927888.1	126551	126851	301	106043857	XM_048050206.1	LOC106043857	GO:0003924(GTPase activity);GO:0005200(structural constituent of cytoskeleton);GO:0005525(GTP binding);GO:0005634(nucleus);GO:0005737(cytoplasm);GO:0005874(microtubule);GO:0007017(microtubule-based process);GO:0070062(extracellular exosome)	04145(Phagosome);04540(Gap junction);05132(Salmonella infection)	NA	NA	tubulin beta-2 chain [Gallus gallus]	UTR3	-12.1	6.30957e-14	-1.7	down	7.08361	2.82449	1.39156e-30	4.7599e-28	up	yes	34.7741	51.2057	36.7532	6.14227	5.82317	5.36088
	NW_025927950.1	287738	287799	62	106048149	XM_048052684.1	CHKB	GO:0004103(choline kinase activity);GO:0004305(ethanolamine kinase activity);GO:0005524(ATP binding);GO:0005829(cytosol);GO:0006646(phosphatidylethanolamine biosynthetic process);GO:0006656(phosphatidylcholine biosynthetic process);GO:0006657(CDP-choline pathway);GO:0016310(phosphorylation)	NA	NA	NA	choline/ethanolamine kinase isoform X2 [Apteryx rowi]	UTR3	-1.77	0.00562341	-2.39	down	2.14763	1.10275	2.16695e-05	0.000455356	up	yes	14.1323	11.0434	13.7998	6.20741	5.26217	6.67853
	NW_025927704.1	4440236	4440585	350	106041406	XM_048068220.1	LOC106041406	GO:0005096(GTPase activator activity);GO:0005737(cytoplasm);GO:0031235(intrinsic component of the cytoplasmic side of the plasma membrane);GO:0035556(intracellular signal transduction);GO:0043547(positive regulation of GTPase activity);GO:0046580(negative regulation of Ras protein signal transduction)	NA	NA	NA	PREDICTED: ras GTPase-activating protein 4-like [Anser cygnoides domesticus]	UTR3	-1.87	0.00436516	-2.62	down	7.7758	2.95899	4.10846e-10	2.24852e-08	up	yes	6.76311	4.29166	3.87562	0.296097	0.664298	0.959716
	NW_025927689.1	4078906	4079258	353	106031435	XM_048064003.1	LOC106031435	GO:0005829(cytosol);GO:0030488(tRNA methylation)	NA	NA	NA	PREDICTED: LOW QUALITY PROTEIN: uncharacterized protein LOC106031435 [Anser cygnoides domesticus]	exonic	-8.33	5.49541e-10	-2.83	down	2.35213	1.23397	0.00122878	0.0135828	up	yes	3.78165	3.64945	2.48512	0.895194	2.23607	1.08458
	NW_025927930.1	784242	784568	327	106047992	XM_048051852.1	LOC106047992	GO:0004672(protein kinase activity);GO:0004674(protein serine/threonine kinase activity);GO:0005524(ATP binding);GO:0005634(nucleus);GO:0006468(protein phosphorylation)	NA	NA	NA	PREDICTED: serine/threonine-protein kinase 17A-like [Gavialis gangeticus]	UTR3	-2.37	0.00120226	-3	down	2.72443	1.44595	0.00667246	0.0496463	up	yes	1.97551	1.75189	2.94634	0.993756	0.643653	0.812185
