# Supplementary material for: Transcriptome-Wide Analysis of N6-Methyladenosine Modification in the Liver of Geese at Different Growth Stages
Source: Animals (Basel). 2026 Mar 20;16(6):981. doi: 10.3390/ani16060981 (PMC13023336; doi:10.3390/ani16060981)
Supplement: Supplementary file 1 [file animals-16-00981-s001.zip › Supplementary files/Table S12.xlsx]

## Sheet: Sheet1
F vs. P diffPeak-Gene differential-expression
	PEAK INFO												m6A regulation INFO						gene regulation INFO
	seqnames	start	end	width	geneId	transcriptId	geneName	GO	KEGG	KO_ENTRY	EC	Description	peak_annotation	diff.lg.fdr	diff.p	diff.log2.fc	m6A_regulation	fc	log2(fc)	pval	qval	gene_regulation	significant	FPKM.F1_input	FPKM.F2_input	FPKM.F3_input	FPKM.P1_input	FPKM.P2_input	FPKM.P3_input
Hyper-down	NW_025927662.1	3748805	3751139	2335	106030946	XM_013173007.2	CCDC77	GO:0005813(centrosome);GO:0016020(membrane)	NA	NA	NA	PREDICTED: coiled-coil domain-containing protein 77 isoform X2 [Anser cygnoides domesticus]	UTR3	-2.37	0.00138038	2.85	up	0.202876	-2.30133	0.00329528	0.0343361	down	yes	0.150379	0.0720567	0.395847	1.09458	0.609903	1.34311
	NW_025927950.1	329295	329761	467	106048148	XM_048052647.1	NCAPH2	GO:0000088(mitotic prophase);GO:0005515(protein binding);GO:0005654(nucleoplasm);GO:0005694(chromosome);GO:0016020(membrane);GO:0030261(chromosome condensation)	NA	NA	NA	condensin-2 complex subunit H2 isoform X12 [Gallus gallus]	exonic	-2.93	0.000346737	2.83	up	0.240766	-2.0543	4.03304e-06	0.000128594	down	yes	1.13014	0.93128	1.09385	6.46291	2.36916	4.27308
	NW_025927914.1	354145	354415	271	106047474	XM_048051298.1	SLC7A4	GO:0005887(integral component of plasma membrane);GO:0015179(L-amino acid transmembrane transporter activity);GO:0015297(antiporter activity);GO:1902475(L-alpha-amino acid transmembrane transport);GO:1902475(L-alpha-amino acid transmembrane transport)	NA	NA	NA	PREDICTED: cationic amino acid transporter 4 [Anser cygnoides domesticus]	exonic	-2.4	0.00131826	2.55	up	0.499893	-1.00031	0.0425304	0.216589	down	yes	0.791028	0.780605	0.608915	1.7892	1.30269	1.27014
	NW_025927711.1	2653602	2654351	750	106046999	XR_001213561.2	LOC106046999	NA	NA	NA	NA	hypothetical protein Anapl_00727 [Anas platyrhynchos]	ncRNA_exonic	-2.48	0.00107152	2.28	up	0.335772	-1.57445	0.00502986	0.047141	down	yes	0.345923	0.282323	0.190721	1.33847	0.478913	0.621673
	NW_025927933.1	304233	307029	2797	106033950	XM_013177767.2	KIF18A	GO:0000070(mitotic sister chromatid segregation);GO:0000776(kinetochore);GO:0001726(ruffle);GO:0003779(actin binding);GO:0005524(ATP binding);GO:0005634(nucleus);GO:0005737(cytoplasm);GO:0005828(kinetochore microtubule);GO:0005871(kinesin complex);GO:0005901(caveola);GO:0007018(microtubule-based movement);GO:0007019(microtubule depolymerization);GO:0007080(mitotic metaphase plate congression);GO:…	NA	NA	NA	PREDICTED: kinesin-like protein KIF18A [Anser cygnoides domesticus]	exonic	-1.28	0.0234423	2.16	up	0.0413175	-4.5971	6.42986e-07	2.44615e-05	down	yes	0.044144	0.042164	0	1.16012	0.363685	0.565097
	NW_025927826.1	1274945	1275006	62	106040404	XM_013188232.2	PARP4	GO:0003677(DNA binding);GO:0003950(NAD+ ADP-ribosyltransferase activity);GO:0005515(protein binding);GO:0005634(nucleus);GO:0005737(cytoplasm);GO:0005876(spindle microtubule);GO:0006281(DNA repair);GO:0006464(cellular protein modification process);GO:0006471(protein ADP-ribosylation);GO:0006810(transport);GO:0006954(inflammatory response);GO:0006974(cellular response to DNA damage stimulus);GO:00…	03410(Base excision repair);04210(Apoptosis);04210(Apoptosis)	K10798	EC:2.4.2.30	PREDICTED: poly [ADP-ribose] polymerase 4 [Anser cygnoides domesticus]	exonic	-1.13	0.0354813	2.03	up	0.356371	-1.48855	2.93473e-05	0.000722559	down	yes	1.23599	0.956835	0.662022	2.80135	3.30501	1.90451
	NW_025927817.1	1863858	1864817	960	106040944	XM_013189163.2	DBNDD2	GO:0005737(cytoplasm);GO:0006469(negative regulation of protein kinase activity);GO:0006469(negative regulation of protein kinase activity)	NA	NA	NA	PREDICTED: dysbindin domain-containing protein 2 [Anser cygnoides domesticus]	exonic	-1.09	0.0398107	1.97	up	0.28462	-1.81289	0.0146932	0.104383	down	yes	0.389804	0.441444	0.216071	1.63996	1.21437	0.825388
	NW_025927705.1	758314	758584	271	106035092	XM_013179695.2	THSD1	GO:0005576(extracellular region);GO:0005737(cytoplasm);GO:0016021(integral component of membrane)	NA	NA	NA	PREDICTED: thrombospondin type-1 domain-containing protein 1 [Anser cygnoides domesticus]	UTR3	-1.04	0.0457088	1.85	up	0.410633	-1.28408	0.0257118	0.153767	down	yes	0.312902	0.379153	0.494009	1.33078	0.801933	0.755665
	NW_025927730.1	2559982	2560760	779	106039558	XM_048073396.1	NETO2	GO:0014069(postsynaptic density);GO:0016021(integral component of membrane);GO:0035255(ionotropic glutamate receptor binding);GO:2000312(regulation of kainate selective glutamate receptor activity);GO:2000312(regulation of kainate selective glutamate receptor activity)	NA	NA	NA	neuropilin and tolloid-like protein 2 isoform X3 [Anas platyrhynchos]	exonic	-2.65	0.000691831	1.73	up	0.340233	-1.55541	0.0344568	0.188063	down	yes	0.149345	0.56126	0.105666	0.813639	0.739792	0.845725
	NW_025927687.1	1812787	1813115	329	125182686	XM_048062928.1	LOC125182686	GO:0003677(DNA binding);GO:0005634(nucleus);GO:0006351(transcription, DNA-templated);GO:0006355(regulation of transcription, DNA-templated);GO:0046983(protein dimerization activity)	NA	NA	NA	transcription cofactor HES-6 isoform X2 [Anas platyrhynchos]	UTR3	-3.63	6.0256e-05	1.71	up	0.415152	-1.26829	0.00837093	0.0692369	down	yes	1.405	1.23541	2.23961	4.27175	3.77624	3.70682
	NW_025927776.1	2469486	2469695	210	106038204	XM_013184557.2	CENPO	GO:0000776(kinetochore);GO:0005634(nucleus);GO:0034508(centromere complex assembly);GO:0034508(centromere complex assembly)	NA	NA	NA	PREDICTED: centromere protein O [Anser cygnoides domesticus]	UTR3	-1.25	0.0251189	1.45	up	0.494344	-1.01641	0.0445797	0.223415	down	yes	0.838742	1.23634	1.02025	3.09898	1.23839	1.92412
	NW_025927975.1	540166	541234	1069	125180904	XM_048053381.1	LOC125180904	GO:0003677(DNA binding)	NA	NA	NA	LOW QUALITY PROTEIN: tigger transposable element-derived protein 3-like [Anas platyrhynchos]	UTR3	-1.82	0.0057544	1.44	up	0.205331	-2.28398	0.00960811	0.0760923	down	yes	0.027394	0.076147	0.113267	0.474662	0.398211	0.183021
	NW_025928594.1	6448	6752	305	125181734	XM_048056669.1	LOC125181734	NA	NA	NA	NA	RNA-binding protein 10-like [Neopelma chrysocephalum]	UTR5	-1.29	0.0229087	1.42	up	0.247253	-2.01594	0.0469451	0.230297	down	yes	0.564932	0	0.482947	1.08966	1.703	1.44542
	NW_025927700.1	1162953	1163310	358	106042547	XM_013191500.2	CLDN34	GO:0005198(structural molecule activity);GO:0005923(bicellular tight junction);GO:0016021(integral component of membrane);GO:0016021(integral component of membrane)	04514(Cell adhesion molecules);04530(Tight junction);04530(Tight junction)	NA	NA	PREDICTED: claudin-34 [Anser cygnoides domesticus]	exonic	-3.18	0.00018197	1.29	up	0.392016	-1.35101	0.0171261	0.116385	down	yes	1.90427	1.22372	0.527454	3.44567	3.06061	2.81844
	NW_025927722.1	1978510	1997219	18710	106034885	XR_007166209.1	LOC106034885	NA	NA	NA	NA	hypothetical protein Anapl_03794 [Anas platyrhynchos]	ncRNA_exonic	-3.18	0.000186209	1.27	up	0.493647	-1.01845	0.040521	0.210303	down	yes	0.941398	0.401522	0.371297	1.08506	0.585927	1.80157
	NW_025927804.1	2072809	2073257	449	106044181	XM_048081513.1	LOC106044181	GO:0001666(response to hypoxia);GO:0001932(regulation of protein phosphorylation);GO:0002230(positive regulation of defense response to virus by host);GO:0003713(transcription coactivator activity);GO:0005730(nucleolus);GO:0005829(cytosol);GO:0006919(activation of cysteine-type endopeptidase activity involved in apoptotic process);GO:0006977(DNA damage response, signal transduction by p53 class m…	04120(Ubiquitin mediated proteolysis);04144(Endocytosis);05164(Influenza A);05168(Herpes simplex virus 1 infection)	NA	NA	PREDICTED: protein PML [Anser cygnoides domesticus]	exonic	-1.78	0.00630957	1.24	up	0.40252	-1.31287	0.0223245	0.139983	down	yes	1.44467	1.16305	0.430205	3.50424	1.22625	2.81677
	NW_025927850.1	1502588	1504082	1495	106035767	XM_048048253.1	BAIAP2L2	GO:0005543(phospholipid binding);GO:0005829(cytosol);GO:0007009(plasma membrane organization);GO:0008093(cytoskeletal adaptor activity);GO:0008286(insulin receptor signaling pathway);GO:0012506(vesicle membrane);GO:0015629(actin cytoskeleton);GO:0030838(positive regulation of actin filament polymerization);GO:0044291(cell-cell contact zone);GO:0051017(actin filament bundle assembly);GO:0051764(ac…	NA	NA	NA	PREDICTED: brain-specific angiogenesis inhibitor 1-associated protein 2-like protein 2 isoform X1 [Meleagris gallopavo]	UTR3	-1.88	0.00489779	1.24	up	0.276965	-1.85222	0.0113569	0.0865732	down	yes	0.208289	0.094436	0.551332	0.875259	1.33967	0.868696
	NW_025927716.1	438996	440222	1227	125183616	XM_048071236.1	DCLRE1B	GO:0000075(cell cycle checkpoint);GO:0000784(nuclear chromosome, telomeric region);GO:0003684(damaged DNA binding);GO:0005813(centrosome);GO:0006303(double-strand break repair via nonhomologous end joining);GO:0031627(telomeric loop formation);GO:0031848(protection from non-homologous end joining at telomere);GO:0031860(telomeric 3' overhang formation);GO:0035312(5'-3' exodeoxyribonuclease activi…	NA	NA	NA	5' exonuclease Apollo [Anas platyrhynchos]	UTR3	-7.83	2.23872e-09	1.21	up	0.450144	-1.15154	0.0208318	0.133964	down	yes	0.477778	0.456919	0.38208	1.52243	0.662932	0.739865
	NW_025927671.1	4747965	4749238	1274	106037608	XM_048057947.1	YES1	GO:0004715(non-membrane spanning protein tyrosine kinase activity);GO:0005102(receptor binding);GO:0005524(ATP binding);GO:0005794(Golgi apparatus);GO:0005815(microtubule organizing center);GO:0005829(cytosol);GO:0005884(actin filament);GO:0005925(focal adhesion);GO:0007169(transmembrane receptor protein tyrosine kinase signaling pathway);GO:0019899(enzyme binding);GO:0030154(cell differentiation…	04520(Adherens junction)	K05705	EC:2.7.10.2	tyrosine-protein kinase Yes [Patagioenas fasciata monilis]	UTR3	-17.7	1.25893e-19	1.12	up	0.492222	-1.02262	0.000797417	0.0111675	down	yes	4.75824	7.4696	6.03599	10.956	14.7107	11.4382
	NW_025927735.1	4169977	4170934	958	106040768	XM_048074687.1	ZNF512B	GO:0046872(metal ion binding);GO:0046872(metal ion binding)	NA	NA	NA	PREDICTED: zinc finger protein 512B isoform X3 [Aquila chrysaetos canadensis]	UTR3	-2.4	0.00128825	1.01	up	0.423664	-1.23901	0.00368167	0.0375611	down	yes	0.892299	0.761145	0.948827	2.44028	1.56858	2.13343
Hypo-down	NW_025927683.1	1648364	1648694	331	106043599	XM_048062009.1	IL12RB2	GO:0004896(cytokine receptor activity);GO:0009897(external side of plasma membrane);GO:0018108(peptidyl-tyrosine phosphorylation);GO:0019221(cytokine-mediated signaling pathway);GO:0019901(protein kinase binding);GO:0032496(response to lipopolysaccharide);GO:0032609(interferon-gamma production);GO:0032729(positive regulation of interferon-gamma production);GO:0032729(positive regulation of interf…	04060(Cytokine-cytokine receptor interaction);04060(Cytokine-cytokine receptor interaction)	NA	NA	PREDICTED: LOW QUALITY PROTEIN: interleukin-12 receptor subunit beta-2 [Anser cygnoides domesticus]	UTR3	-34	3.16228e-36	-1.01	down	0.314797	-1.66751	0.030613	0.173317	down	yes	0.100983	0.0760702	0.0294637	0.147117	0.222946	0.28597
	NW_025927718.1	4004390	4004748	359	106043415	XM_013192862.2	DONSON	GO:0003674(molecular_function);GO:0005575(cellular_component);GO:0005634(nucleus);GO:0007275(multicellular organism development);GO:0008150(biological_process);GO:0008150(biological_process)	NA	NA	NA	protein downstream neighbor of Son isoform X1 [Anas platyrhynchos]	UTR3	-2.31	0.00165959	-1.01	down	0.283501	-1.81858	0.00102511	0.0136369	down	yes	0.520146	0.527159	0.379151	2.57426	0.983674	1.47364
	NW_025927667.1	184677	184978	302	106038453	XM_013184990.2	SNTB1	GO:0005198(structural molecule activity);GO:0005925(focal adhesion);GO:0045202(synapse)	NA	NA	NA	beta-1-syntrophin [Patagioenas fasciata monilis]	UTR3	-2.95	0.000331131	-1.03	down	0.38257	-1.38621	1.77007e-07	7.80364e-06	down	yes	3.22154	3.69854	3.84641	9.48091	10.9469	7.71473
	NW_025927662.1	4104961	4105321	361	106030955	XM_048057988.1	WASHC1	GO:0003779(actin binding);GO:0005769(early endosome);GO:0005829(cytosol);GO:0015031(protein transport);GO:0016197(endosomal transport);GO:0031901(early endosome membrane);GO:0034314(Arp2/3 complex-mediated actin nucleation);GO:0042147(retrograde transport, endosome to Golgi);GO:0043014(alpha-tubulin binding);GO:0055037(recycling endosome);GO:0055038(recycling endosome membrane);GO:0071203(WASH co…	04144(Endocytosis);04144(Endocytosis)	NA	NA	LOW QUALITY PROTEIN: WASH complex subunit 1 [Anas platyrhynchos]	UTR3	-4.65	4.89779e-06	-1.04	down	0.467466	-1.09707	0.000201463	0.00356045	down	yes	3.36137	2.42731	3.1384	6.22556	6.5767	6.29447
	NW_025927791.1	1829367	1830326	960	106047758	XM_048080693.1	ACSS2	GO:0003987(acetate-CoA ligase activity);GO:0005654(nucleoplasm);GO:0005737(cytoplasm);GO:0006085(acetyl-CoA biosynthetic process);GO:0008610(lipid biosynthetic process);GO:0016021(integral component of membrane);GO:0016021(integral component of membrane)	00010(Glycolysis / Gluconeogenesis);00620(Pyruvate metabolism);00630(Glyoxylate and dicarboxylate metabolism);00640(Propanoate metabolism);01100(Metabolic pathways);01200(Carbon metabolism);01200(Carbon metabolism)	K01895	EC:6.2.1.1	acetyl-coenzyme A synthetase, cytoplasmic isoform X2 [Anas platyrhynchos]	UTR3	-109	1e-111	-1.05	down	0.461758	-1.11479	0.000608754	0.00901103	down	yes	86.3939	54.557	59.2271	190.047	122.615	120.851
	NW_025927890.1	411192	411372	181	106046751	XM_048050345.1	AFMID	GO:0004061(arylformamidase activity);GO:0005634(nucleus);GO:0005829(cytosol);GO:0019441(tryptophan catabolic process to kynurenine);GO:0034354('de novo' NAD biosynthetic process from tryptophan)	00380(Tryptophan metabolism);00630(Glyoxylate and dicarboxylate metabolism);01100(Metabolic pathways);01240(Biosynthesis of cofactors)	K01432	EC:3.5.1.9	kynurenine formamidase isoform X1 [Anas platyrhynchos]	UTR3	-20	6.30957e-22	-1.06	down	0.487692	-1.03596	0.0022137	0.0250544	down	yes	31.2297	42.5904	45.29	123.572	59.9697	60.6909
	NW_025927745.1	863583	863973	391	106047100	XM_048075897.1	LOC106047100	GO:0016021(integral component of membrane)	NA	NA	NA	PREDICTED: uncharacterized protein C17orf62 homolog [Anser cygnoides domesticus]	UTR3	-2.74	0.000562341	-1.08	down	0.417616	-1.25975	0.000163254	0.00300249	down	yes	1.2082	1.43126	1.19995	3.70324	2.19601	3.2944
	NW_025927693.1	3467299	3472261	4963	106047106	XM_013198461.2	HMGA2	NA	NA	NA	NA	uncharacterized protein LOC114057899 [Empidonax traillii]	UTR5	-1.74	0.00707946	-1.08	down	0.111012	-3.17121	6.83689e-10	4.61282e-08	down	yes	0.295278	0.469027	0.264187	3.36582	2.68461	3.21427
	NW_025927692.1	1445616	1445887	272	106043573	XM_048065260.1	CKAP5	GO:0000086(G2/M transition of mitotic cell cycle);GO:0000090(mitotic anaphase);GO:0000236(mitotic prometaphase);GO:0000922(spindle pole);GO:0000930(gamma-tubulin complex);GO:0005515(protein binding);GO:0005813(centrosome);GO:0005829(cytosol);GO:0007051(spindle organization);GO:0007062(sister chromatid cohesion);GO:0010389(regulation of G2/M transition of mitotic cell cycle);GO:0015630(microtubule…	NA	NA	NA	cytoskeleton-associated protein 5 isoform X1 [Anas platyrhynchos]	UTR3	-1.36	0.0186209	-1.11	down	0.361874	-1.46644	1.11291e-08	6.20586e-07	down	yes	1.5918	1.79228	1.87635	5.89714	4.38211	4.25736
	NW_025927741.1	616933	617174	242	106037503	XM_048075449.1	PPP1R9A	GO:0005737(cytoplasm);GO:0007015(actin filament organization);GO:0014069(postsynaptic density);GO:0015629(actin cytoskeleton);GO:0019722(calcium-mediated signaling);GO:0030425(dendrite);GO:0031175(neuron projection development);GO:0051015(actin filament binding);GO:0051015(actin filament binding)	NA	NA	NA	neurabin-1 isoform X1 [Anas platyrhynchos]	UTR3	-3.61	6.16595e-05	-1.16	down	0.440822	-1.18173	0.024609	0.149523	down	yes	0.18281	0.341692	0.102547	0.474992	0.532704	0.414759
	NW_025927971.1	436056	436201	146	106048580	XM_013200573.2	LOC106048580	GO:0005833(hemoglobin complex);GO:0015671(oxygen transport);GO:0019825(oxygen binding)	NA	NA	NA	PREDICTED: hemoglobin subunit beta [Anser cygnoides domesticus]	UTR3	-222	1e-224	-1.18	down	0.389877	-1.35891	0.000495442	0.00767918	down	yes	722.468	472.202	465.31	2334.98	953.631	969.091
	NW_025928139.1	52254	52852	599	125181289	XM_048055700.1	CGREF1	GO:0005509(calcium ion binding)	NA	NA	NA	cell growth regulator with EF hand domain protein 1 [Gallus gallus]	UTR3	-5.39	7.94328e-07	-1.18	down	0.186866	-2.41992	9.98085e-09	5.61687e-07	down	yes	1.58856	3.05595	1.65636	13.5318	10.4856	9.7013
	NW_025927691.1	7436991	7437619	629	106034386	XM_013178514.2	LOC106034386	GO:0005622(intracellular);GO:0008270(zinc ion binding);GO:0046872(metal ion binding)	NA	K10647	EC:2.3.2.27	PREDICTED: E3 ubiquitin/ISG15 ligase TRIM25-like isoform X1 [Anser cygnoides domesticus]	UTR3	-10.3	6.30957e-12	-1.23	down	0.464394	-1.10658	0.028367	0.164804	down	yes	7.40006	6.83364	3.22919	22.2237	5.40963	9.97032
	NW_025927666.1	9495372	9497136	1765	106034328	XM_048081130.1	TACC3	GO:0000226(microtubule cytoskeleton organization);GO:0005737(cytoplasm);GO:0008283(cell proliferation);GO:0015630(microtubule cytoskeleton);GO:0021987(cerebral cortex development);GO:0021987(cerebral cortex development)	03013(RNA transport);03013(RNA transport)	NA	NA	PREDICTED: transforming acidic coiled-coil-containing protein 3 [Anser cygnoides domesticus]	exonic	-8.86	1.86209e-10	-1.23	down	0.226641	-2.14152	1.8494e-11	1.6132e-09	down	yes	2.96923	2.60705	2.49989	17.7321	7.44421	10.4578
	NW_025927676.1	6585499	6585678	180	106038863	XM_048059690.1	RPS6KL1	GO:0004674(protein serine/threonine kinase activity);GO:0005737(cytoplasm);GO:0007165(signal transduction);GO:0043231(intracellular membrane-bounded organelle)	NA	NA	NA	PREDICTED: ribosomal protein S6 kinase-like 1 [Anser cygnoides domesticus]	UTR3	-1.73	0.00724436	-1.24	down	0.472133	-1.08274	0.00160634	0.0194147	down	yes	3.46599	6.27941	4.79543	13.9841	7.65874	9.15533
	NW_025927760.1	1590442	1590503	62	106045679	XM_048077695.1	LMNB2	GO:0005198(structural molecule activity);GO:0005637(nuclear inner membrane);GO:0005638(lamin filament);GO:0005638(lamin filament)	04210(Apoptosis);04210(Apoptosis)	NA	NA	hypothetical protein DV515_00014882 [Erythrura gouldiae]	UTR3	-1.05	0.0436516	-1.26	down	0.448142	-1.15797	3.42384e-05	0.000816337	down	yes	2.14008	1.69977	2.12005	5.52877	3.52596	4.24441
	NW_025927761.1	1472239	1472389	151	106046442	XM_048077965.1	GRTP1	GO:0005096(GTPase activator activity);GO:0005622(intracellular);GO:0006886(intracellular protein transport);GO:0012505(endomembrane system);GO:0017137(Rab GTPase binding);GO:0031338(regulation of vesicle fusion);GO:0090630(activation of GTPase activity)	NA	NA	NA	growth hormone-regulated TBC protein 1 [Anas platyrhynchos]	UTR3	-1.2	0.0295121	-1.28	down	0.420915	-1.2484	0.0141068	0.101396	down	yes	1.01585	1.62968	1.67439	2.47692	4.02349	3.76274
	NW_025927665.1	13548043	13548398	356	106042955	XM_048076736.1	HMGN5	NA	NA	NA	NA	PREDICTED: uncharacterized protein LOC104401397 [Nestor notabilis]	UTR3	-40.4	1.25893e-42	-1.28	down	0.366614	-1.44766	8.84732e-07	3.25432e-05	down	yes	24.2744	22.0153	30.979	97.5292	50.274	62.9598
	NW_025927675.1	7104845	7105026	182	106043526	XM_013193010.2	B3GALNT1	GO:0000139(Golgi membrane);GO:0006486(protein glycosylation);GO:0008499(UDP-galactose:beta-N-acetylglucosamine beta-1,3-galactosyltransferase activity);GO:0009312(oligosaccharide biosynthetic process);GO:0016021(integral component of membrane);GO:0047273(galactosylgalactosylglucosylceramide beta-D-acetylgalactosaminyltransferase activity);GO:0047273(galactosylgalactosylglucosylceramide beta-D-ace…	00601(Glycosphingolipid biosynthesis - lacto and neolacto series);00603(Glycosphingolipid biosynthesis - globo and isoglobo series);01100(Metabolic pathways);01100(Metabolic pathways)	K00719	EC:2.4.1.79	PREDICTED: UDP-GalNAc:beta-1,3-N-acetylgalactosaminyltransferase 1 isoform X2 [Anser cygnoides domesticus]	UTR3	-4.31	1.12202e-05	-1.3	down	0.402835	-1.31174	5.65765e-05	0.00124536	down	yes	0.617684	0.850688	1.08308	2.13512	1.92302	2.27558
	NW_025927722.1	2009298	2009389	92	106034885	XR_007166209.1	LOC106034885	NA	NA	NA	NA	hypothetical protein Anapl_03794 [Anas platyrhynchos]	ncRNA_exonic	-1.01	0.0489779	-1.31	down	0.493647	-1.01845	0.040521	0.210303	down	yes	0.941398	0.401522	0.371297	1.08506	0.585927	1.80157
	NW_025927852.1	362943	363150	208	106045609	XM_048048354.1	GINS1	GO:0000811(GINS complex);GO:0005737(cytoplasm);GO:0032508(DNA duplex unwinding);GO:0043138(3'-5' DNA helicase activity);GO:1902983(DNA strand elongation involved in mitotic DNA replication)	NA	NA	NA	DNA replication complex GINS protein PSF1 [Anas platyrhynchos]	UTR3	-1.18	0.030903	-1.31	down	0.120957	-3.04744	0.00127216	0.0161661	down	yes	0.32638	0.041455	0.53895	4.17636	0.539525	2.78088
	NW_025927687.1	4682413	4682683	271	106036259	XM_013181573.2	MOGAT1	GO:0003846(2-acylglycerol O-acyltransferase activity);GO:0004144(diacylglycerol O-acyltransferase activity);GO:0005783(endoplasmic reticulum);GO:0006651(diacylglycerol biosynthetic process);GO:0016021(integral component of membrane)	00561(Glycerolipid metabolism)	K14458	EC:2.3.1.22	PREDICTED: 2-acylglycerol O-acyltransferase 1 [Anser cygnoides domesticus]	UTR3	-5.04	1.90546e-06	-1.32	down	0.363097	-1.46157	0.000159819	0.00294819	down	yes	4.19549	4.95995	7.9937	7.94104	20.7981	18.491
	NW_025927683.1	3930577	3930758	182	106032985	XM_048061974.1	HOOK1	GO:0003779(actin binding);GO:0005829(cytosol);GO:0007032(endosome organization);GO:0007040(lysosome organization);GO:0007286(spermatid development);GO:0008017(microtubule binding);GO:0008333(endosome to lysosome transport);GO:0015630(microtubule cytoskeleton);GO:0030897(HOPS complex);GO:0042802(identical protein binding);GO:0045022(early endosome to late endosome transport);GO:0070695(FHF complex…	NA	NA	NA	PREDICTED: protein Hook homolog 1 [Anser cygnoides domesticus]	UTR3	-1.59	0.0104713	-1.35	down	0.391159	-1.35417	6.70486e-05	0.00144664	down	yes	1.55583	1.17267	2.71108	3.88743	4.71014	5.30876
	NW_025927716.1	2267800	2268189	390	106041301	XM_048070835.1	IKBKE	GO:0004704(NF-kappaB-inducing kinase activity);GO:0005524(ATP binding);GO:0007252(I-kappaB phosphorylation);GO:0008384(IkappaB kinase activity);GO:0008630(intrinsic apoptotic signaling pathway in response to DNA damage);GO:0016605(PML body);GO:0031625(ubiquitin protein ligase binding);GO:0031966(mitochondrial membrane);GO:0034340(response to type I interferon);GO:0035456(response to interferon-be…	04620(Toll-like receptor signaling pathway);04621(NOD-like receptor signaling pathway);04622(RIG-I-like receptor signaling pathway);04623(Cytosolic DNA-sensing pathway);04625(C-type lectin receptor signaling pathway);05164(Influenza A);05168(Herpes simplex virus 1 infection)	K07211	EC:2.7.11.10	inhibitor of nuclear factor kappa-B kinase subunit epsilon isoform X2 [Anas platyrhynchos]	UTR3	-4.09	1.90546e-05	-1.36	down	0.476401	-1.06975	0.00108296	0.0141597	down	yes	2.14913	1.98574	1.70433	4.60855	3.67509	3.97327
	NW_025927836.1	1455384	1455594	211	106045740	XM_048047617.1	FSTL1	GO:0005509(calcium ion binding);GO:0005615(extracellular space);GO:0042594(response to starvation);GO:0070062(extracellular exosome);GO:1901390(positive regulation of transforming growth factor beta activation)	NA	NA	NA	Follistatin-related protein 1, partial [Haliaeetus albicilla]	UTR3	-10.6	3.16228e-12	-1.36	down	0.371557	-1.42834	2.34454e-07	9.80533e-06	down	yes	7.49555	10.999	8.2616	29.5751	21.4114	21.0243
	NW_025927840.1	878015	880166	2152	106029463	XM_048047730.1	LOC106029463	GO:0004497(monooxygenase activity);GO:0043231(intracellular membrane-bounded organelle);GO:0043231(intracellular membrane-bounded organelle)	00140(Steroid hormone biosynthesis);00380(Tryptophan metabolism);00980(Metabolism of xenobiotics by cytochrome P450);00980(Metabolism of xenobiotics by cytochrome P450)	K07410	EC:1.14.14.1	cytochrome P450 1B1 [Anas platyrhynchos]	UTR3	-4.19	1.51356e-05	-1.41	down	0.187515	-2.41492	3.662e-05	0.000856711	down	yes	0.196503	0.406426	0.208831	2.48815	0.948428	0.892469
	NW_025927729.1	3943820	3944297	478	106037913	XM_048073059.1	CNKSR1	GO:0005938(cell cortex);GO:0007266(Rho protein signal transduction);GO:0030674(protein binding, bridging)	NA	NA	NA	connector enhancer of kinase suppressor of ras 1 [Anas platyrhynchos]	UTR3	-5.2	1.28825e-06	-1.42	down	0.484436	-1.04562	0.0169347	0.11547	down	yes	0.93153	1.83016	2.38477	3.43047	3.82332	3.36983
	NW_025927670.1	5396710	5396919	210	106031528	XM_013173921.2	NEK2	GO:0000070(mitotic sister chromatid segregation);GO:0000776(kinetochore);GO:0000794(condensed nuclear chromosome);GO:0000922(spindle pole);GO:0004672(protein kinase activity);GO:0005524(ATP binding);GO:0005634(nucleus);GO:0005737(cytoplasm);GO:0005813(centrosome);GO:0006468(protein phosphorylation);GO:0007017(microtubule-based process);GO:0007059(chromosome segregation);GO:0019903(protein phospha…	NA	K20872	EC:2.7.11.1	serine/threonine-protein kinase Nek2 [Anas platyrhynchos]	UTR3	-1.09	0.0389045	-1.42	down	0.107104	-3.22292	9.52616e-11	7.50538e-09	down	yes	0.706186	0.86009	0.222315	8.34981	3.55963	4.79018
	NW_025928102.1	105721	105871	151	106046302	XM_048055418.1	STYK1	GO:0004715(non-membrane spanning protein tyrosine kinase activity);GO:0005102(receptor binding);GO:0005515(protein binding);GO:0005524(ATP binding);GO:0005886(plasma membrane);GO:0007169(transmembrane receptor protein tyrosine kinase signaling pathway);GO:0016021(integral component of membrane);GO:0016477(cell migration);GO:0030154(cell differentiation);GO:0031234(extrinsic component of cytoplasm…	NA	K17510	EC:2.7.10.2	tyrosine-protein kinase STYK1 [Anas platyrhynchos]	UTR3	-6.87	2.23872e-08	-1.43	down	0.463511	-1.10933	0.00270768	0.0292551	down	yes	5.45385	13.3562	5.06694	18.0263	16.8388	16.6482
	NW_025927965.1	75171	75382	212	106038347	XM_048053005.1	LOC106038347	GO:0004823(leucine-tRNA ligase activity);GO:0005739(mitochondrion);GO:0005829(cytosol);GO:0006429(leucyl-tRNA aminoacylation)	00970(Aminoacyl-tRNA biosynthesis)	K01869	EC:6.1.1.4	PREDICTED: probable leucine--tRNA ligase, mitochondrial isoform X1 [Anser cygnoides domesticus]	UTR3	-4.78	3.54813e-06	-1.44	down	0.447733	-1.15929	3.23036e-05	0.000784277	down	yes	2.665	3.82555	3.30743	8.60475	5.36257	7.9162
	NW_025927738.1	4451030	4451309	280	106046500	XM_048075127.1	FANCA	GO:0007140(male meiotic nuclear division);GO:0008584(male gonad development);GO:0008585(female gonad development);GO:0042127(regulation of cell proliferation);GO:0043240(Fanconi anaemia nuclear complex);GO:0043240(Fanconi anaemia nuclear complex)	03460(Fanconi anemia pathway);03460(Fanconi anemia pathway)	NA	NA	PREDICTED: Fanconi anemia group A protein [Anser cygnoides domesticus]	UTR3	-1.96	0.0040738	-1.45	down	0.398849	-1.32609	0.000204178	0.00360321	down	yes	0.892287	0.980709	1.03002	3.1729	1.6049	2.50068
	NW_025927692.1	511589	513441	1853	106047083	XM_013198413.2	KNSTRN	NA	NA	NA	NA	PREDICTED: small kinetochore-associated protein [Anser cygnoides domesticus]	UTR3	-2.35	0.00144544	-1.45	down	0.0760349	-3.71719	9.92427e-09	5.61089e-07	down	yes	0.855558	0.573807	0.146075	9.74946	4.37445	6.59604
	NW_025927710.1	2861536	2861747	212	106031092	XM_013173227.2	PBLD	GO:0003824(catalytic activity);GO:0005737(cytoplasm);GO:0009058(biosynthetic process);GO:0010633(negative regulation of epithelial cell migration);GO:0010719(negative regulation of epithelial to mesenchymal transition);GO:0030277(maintenance of gastrointestinal epithelium);GO:0030512(negative regulation of transforming growth factor beta receptor signaling pathway);GO:0050680(negative regulation …	NA	NA	NA	PREDICTED: phenazine biosynthesis-like domain-containing protein [Anser cygnoides domesticus]	UTR3	-25.7	7.94328e-28	-1.46	down	0.473768	-1.07775	0.00728637	0.0625747	down	yes	12.8241	25.5328	37.3522	79.1043	36.6304	44.0674
	NW_025927668.1	10350625	10350986	362	106040686	XR_001210029.2	LOC106040686	NA	NA	NA	NA		ncRNA_exonic	-5.73	3.54813e-07	-1.47	down	0.152766	-2.71061	0.00202208	0.0235623	down	yes	0.051401	0.072956	0.114156	0.12367	0.399928	1.0377
	NW_025927683.1	7011781	7012398	618	106032943	XM_013176160.2	CDKN2C	GO:0000079(regulation of cyclin-dependent protein serine/threonine kinase activity);GO:0000082(G1/S transition of mitotic cell cycle);GO:0004861(cyclin-dependent protein serine/threonine kinase inhibitor activity);GO:0005634(nucleus);GO:0005737(cytoplasm);GO:0007050(cell cycle arrest);GO:0008285(negative regulation of cell proliferation);GO:0019901(protein kinase binding);GO:0030308(negative regu…	04110(Cell cycle);04110(Cell cycle)	NA	NA	cyclin-dependent kinase 4 inhibitor C isoform X2 [Anas platyrhynchos]	UTR3	-1.25	0.0251189	-1.47	down	0.0815322	-3.61649	0.000438107	0.00690343	down	yes	0	0.0820427	0.0124486	0.459851	0.409623	0.289471
	NW_025927683.1	1212336	1212635	300	106043580	XM_048062194.1	LRRC40	GO:0016020(membrane)	NA	NA	NA	PREDICTED: leucine-rich repeat-containing protein 40, partial [Anser cygnoides domesticus]	UTR3	-4.75	3.80189e-06	-1.5	down	0.497935	-1.00597	0.00159584	0.0193529	down	yes	4.15149	5.72372	5.42075	14.1304	8.65875	7.92962
	NW_025927729.1	4014573	4014902	330	106038040	XM_013184300.2	STMN1	GO:0005515(protein binding);GO:0005737(cytoplasm);GO:0005829(cytosol);GO:0005874(microtubule);GO:0007019(microtubule depolymerization);GO:0007052(mitotic spindle organization);GO:0007409(axonogenesis);GO:0009615(response to virus);GO:0015631(tubulin binding);GO:0016020(membrane);GO:0031115(negative regulation of microtubule polymerization);GO:0031175(neuron projection development);GO:0043005(neur…	04010(MAPK signaling pathway)	NA	NA	stathmin, partial [Gallus gallus]	UTR3	-45.6	7.94328e-48	-1.51	down	0.480032	-1.0588	0.000961832	0.0129789	down	yes	27.6539	26.4475	32.0685	67.8963	34.6345	76.9775
	NW_025927690.1	7541068	7541339	272	106036104	XM_013181318.2	SLC37A1	GO:0006820(anion transport);GO:0016021(integral component of membrane);GO:0022857(transmembrane transporter activity);GO:0055085(transmembrane transport);GO:0055085(transmembrane transport)	NA	NA	NA	PREDICTED: glycerol-3-phosphate transporter isoform X1 [Anser cygnoides domesticus]	UTR3	-2.54	0.000912011	-1.53	down	0.484768	-1.04463	0.00540256	0.0495688	down	yes	1.60709	1.01411	2.2482	3.98262	3.5692	2.49298
	NW_025927663.1	2982923	2983253	331	106046330	XM_013197287.2	ABAT	GO:0003867(4-aminobutyrate transaminase activity);GO:0005739(mitochondrion);GO:0009450(gamma-aminobutyric acid catabolic process);GO:0030170(pyridoxal phosphate binding);GO:0032144(4-aminobutyrate transaminase complex);GO:0042802(identical protein binding);GO:0042803(protein homodimerization activity);GO:0048148(behavioral response to cocaine);GO:0070062(extracellular exosome);GO:0070062(extracel…	00250(Alanine, aspartate and glutamate metabolism);00280(Valine, leucine and isoleucine degradation);00410(beta-Alanine metabolism);00640(Propanoate metabolism);00650(Butanoate metabolism);01100(Metabolic pathways);01100(Metabolic pathways)	K13524	EC:2.6.1.19;EC:2.6.1.22	PREDICTED: 4-aminobutyrate aminotransferase, mitochondrial [Anser cygnoides domesticus]	UTR3	-15.4	3.16228e-17	-1.56	down	0.406316	-1.29932	0.000152658	0.00283322	down	yes	8.54717	9.50702	10.3348	15.8097	34.7681	19.2912
	NW_025927704.1	5798314	5798524	211	106041459	XM_013189923.2	SLC43A2	GO:0005887(integral component of plasma membrane);GO:0015175(neutral amino acid transmembrane transporter activity);GO:0015179(L-amino acid transmembrane transporter activity);GO:0015804(neutral amino acid transport);GO:1902475(L-alpha-amino acid transmembrane transport)	NA	NA	NA	PREDICTED: large neutral amino acids transporter small subunit 4 [Anser cygnoides domesticus]	UTR3	-2.29	0.0017378	-1.59	down	0.499661	-1.00098	0.000229187	0.00400404	down	yes	6.57911	5.52074	6.94044	12.7022	13.2037	12.2005
	NW_025928072.1	193121	195421	2301	125181143	XR_007160196.1	LOC125181143	NA	NA	NA	NA		ncRNA_exonic	-2.31	0.00162181	-1.6	down	0.172109	-2.5386	8.60455e-05	0.001769	down	yes	0.300421	0.687475	0.6536	4.32016	3.13197	2.0854
	NW_025927729.1	4543278	4543548	271	106038085	XM_048073263.1	CDCA8	GO:0000070(mitotic sister chromatid segregation);GO:0000775(chromosome, centromeric region);GO:0005634(nucleus);GO:0032133(chromosome passenger complex);GO:0051233(spindle midzone);GO:0051301(cell division);GO:0051301(cell division)	NA	NA	NA	PREDICTED: borealin [Aquila chrysaetos canadensis]	UTR3	-1.26	0.0251189	-1.6	down	0.062368	-4.00305	3.02842e-20	7.39662e-18	down	yes	0.652905	0.531469	0.333828	12.6959	5.75804	5.88869
	NW_025927766.1	1242434	1242703	270	106035124	XM_048078238.1	SLC25A4	GO:0003735(structural constituent of ribosome);GO:0005215(transporter activity);GO:0005634(nucleus);GO:0005743(mitochondrial inner membrane);GO:0006412(translation);GO:0008637(apoptotic mitochondrial changes);GO:0016021(integral component of membrane);GO:0043209(myelin sheath);GO:0055085(transmembrane transport);GO:0060546(negative regulation of necroptotic process)	04020(Calcium signaling pathway);04217(Necroptosis);04218(Cellular senescence);05164(Influenza A)	NA	NA	ADP/ATP translocase 1 [Anas platyrhynchos]	UTR3	-13.8	1.25893e-15	-1.61	down	0.489339	-1.03109	0.00251266	0.0275446	down	yes	17.9269	10.1371	21.4422	44.5337	30.3875	26.2484
	NW_025927943.1	667647	667914	268	106033797	XM_048052361.1	DUT	GO:0000287(magnesium ion binding);GO:0004170(dUTP diphosphatase activity);GO:0005654(nucleoplasm);GO:0005737(cytoplasm);GO:0005739(mitochondrion);GO:0006226(dUMP biosynthetic process);GO:0046081(dUTP catabolic process);GO:0070062(extracellular exosome);GO:0070062(extracellular exosome)	00240(Pyrimidine metabolism);00983(Drug metabolism - other enzymes);01100(Metabolic pathways);01100(Metabolic pathways)	K01520	EC:3.6.1.23	PREDICTED: deoxyuridine 5'-triphosphate nucleotidohydrolase, mitochondrial [Anser cygnoides domesticus]	UTR3	-2.35	0.00147911	-1.64	down	0.297379	-1.74962	1.44643e-05	0.000393983	down	yes	4.246	4.42481	2.37395	17.1497	10.5814	9.40923
	NW_025927734.1	4327182	4327448	267	106038609	XM_048074500.1	MAD2L1	GO:0000070(mitotic sister chromatid segregation);GO:0000776(kinetochore);GO:0000922(spindle pole);GO:0005643(nuclear pore);GO:0005829(cytosol);GO:0007094(mitotic spindle assembly checkpoint);GO:0042803(protein homodimerization activity);GO:0043066(negative regulation of apoptotic process);GO:0048471(perinuclear region of cytoplasm);GO:0072686(mitotic spindle);GO:0090267(positive regulation of mit…	04110(Cell cycle);04114(Oocyte meiosis);04914(Progesterone-mediated oocyte maturation)	NA	NA	mitotic spindle assembly checkpoint protein MAD2A [Anas platyrhynchos]	UTR3	-2.16	0.00239883	-1.66	down	0.100669	-3.3123	6.71272e-18	1.3012e-15	down	yes	1.55489	1.31898	1.08046	19.0795	9.41825	10.7826
	NW_025927738.1	3018669	3018967	299	106049253	XM_048075183.1	GINS2	GO:0000727(double-strand break repair via break-induced replication);GO:0000811(GINS complex);GO:0005515(protein binding);GO:0005654(nucleoplasm);GO:0006271(DNA strand elongation involved in DNA replication);GO:0031298(replication fork protection complex);GO:0032508(DNA duplex unwinding);GO:0043138(3'-5' DNA helicase activity);GO:1902975(mitotic DNA replication initiation);GO:1902975(mitotic DNA …	NA	NA	NA	DNA replication complex GINS protein PSF2 isoform X1 [Gallus gallus]	UTR3	-2.69	0.000630957	-1.68	down	0.375803	-1.41195	0.000391557	0.00626696	down	yes	3.19998	3.48653	3.13339	12.7429	4.6952	8.6924
	NW_025927672.1	4507995	4508266	272	106034535	XM_013178763.2	COL3A1	GO:0005201(extracellular matrix structural constituent);GO:0005576(extracellular region);GO:0005581(collagen trimer);GO:0046872(metal ion binding)	NA	NA	NA	PREDICTED: collagen alpha-1(III) chain [Anser cygnoides domesticus]	UTR3	-52	1.99526e-54	-1.72	down	0.278437	-1.84458	1.08503e-10	8.43973e-09	down	yes	12.3089	17.5113	14.2358	67.5802	39.9901	50.6559
	NW_025927716.1	2396704	2396944	241	106041277	XM_048071138.1	FAM72A	GO:0003674(molecular_function);GO:0005737(cytoplasm);GO:0005739(mitochondrion);GO:0005829(cytosol);GO:0016020(membrane);GO:0031552(negative regulation of brain-derived neurotrophic factor-activated receptor activity);GO:0043065(positive regulation of apoptotic process);GO:0043231(intracellular membrane-bounded organelle)	NA	NA	NA	protein FAM72A isoform X1 [Athene cunicularia]	UTR3	-2.11	0.00275423	-1.74	down	0.121617	-3.03959	1.29126e-11	1.15948e-09	down	yes	1.06529	0.822642	0.630507	10.5842	4.01851	6.10535
	NW_025927760.1	2071386	2071566	181	106044955	XM_048077784.1	NMRK2	GO:0005622(intracellular);GO:0045662(negative regulation of myoblast differentiation)	00760(Nicotinate and nicotinamide metabolism);01100(Metabolic pathways)	K10524	EC:2.7.1.173;EC:2.7.1.22	nicotinamide riboside kinase 2 [Anas platyrhynchos]	UTR3	-1.38	0.018197	-1.77	down	0.2996	-1.73889	0.00139947	0.0175466	down	yes	1.56417	1.90693	1.1793	8.24855	3.98872	3.28479
	NW_025927819.1	1096614	1096765	152	106035041	XM_048046562.1	LPAR6	GO:0004930(G-protein coupled receptor activity);GO:0005886(plasma membrane);GO:0007186(G-protein coupled receptor signaling pathway);GO:0016021(integral component of membrane)	04080(Neuroactive ligand-receptor interaction)	NA	NA	LOW QUALITY PROTEIN: lysophosphatidic acid receptor 6 [Empidonax traillii]	UTR3	-2.58	0.000831764	-1.8	down	0.437904	-1.19131	0.000299817	0.00496794	down	yes	1.28974	1.69127	2.83898	4.41954	4.36392	4.50712
	NW_025927966.1	491762	492152	391	106048295	XM_048053038.1	CARNS1	GO:0005524(ATP binding);GO:0005575(cellular_component);GO:0016887(ATPase activity);GO:0035499(carnosine biosynthetic process);GO:0046872(metal ion binding);GO:0047730(carnosine synthase activity)	NA	NA	NA	PREDICTED: carnosine synthase 1-like [Calidris pugnax]	exonic	-1.22	0.0275423	-1.8	down	0.116947	-3.09607	4.2623e-09	2.57679e-07	down	yes	0.334501	0.10974	0.387138	2.57743	2.67484	1.85674
	NW_025927709.1	3539301	3539452	152	106046826	XM_048069289.1	ARHGAP22	GO:0007165(signal transduction);GO:0005096(GTPase activator activity);GO:0005925(focal adhesion);GO:0043547(positive regulation of GTPase activity);GO:0043547(positive regulation of GTPase activity)	NA	NA	NA	PREDICTED: rho GTPase-activating protein 22 isoform X1 [Anser cygnoides domesticus]	UTR3	-1.3	0.0223872	-1.81	down	0.223555	-2.1613	0.028354	0.164804	down	yes	0.0719172	0.0160447	0.00326205	0.0935622	0.0872456	0.227252
	NW_025927669.1	6384843	6386543	1701	106032673	XM_013175724.2	LOC106032673	GO:0004137(deoxycytidine kinase activity);GO:0005524(ATP binding);GO:0005575(cellular_component);GO:0006139(nucleobase-containing compound metabolic process);GO:0016301(kinase activity);GO:0016310(phosphorylation);GO:0016740(transferase activity);GO:0019206(nucleoside kinase activity)	00230(Purine metabolism);00240(Pyrimidine metabolism);01100(Metabolic pathways)	K00893	EC:2.7.1.74	PREDICTED: deoxycytidine kinase-like, partial [Anser cygnoides domesticus]	UTR3	-2.42	0.00123027	-1.81	down	0.0754361	-3.7286	2.21554e-08	1.15625e-06	down	yes	0.422595	0.799525	0.173255	10.4301	2.79173	5.27556
	NW_025928059.1	244589	245389	801	106043947	XM_013193714.2	SEPTIN11	GO:0001725(stress fiber);GO:0005525(GTP binding);GO:0051291(protein heterooligomerization);GO:0070062(extracellular exosome);GO:0070062(extracellular exosome)	NA	NA	NA	septin-11 isoform X1 [Corapipo altera]	UTR3	-12.5	3.16228e-14	-1.83	down	0.423523	-1.23949	8.21459e-06	0.000238282	down	yes	4.99027	3.85656	3.64024	9.56194	9.98059	9.94131
	NW_025927900.1	68694	68994	301	106048340	XM_013200237.2	PHOSPHO1	GO:0016311(dephosphorylation);GO:0016791(phosphatase activity);GO:0030500(regulation of bone mineralization);GO:0035630(bone mineralization involved in bone maturation);GO:0046872(metal ion binding);GO:0052731(phosphocholine phosphatase activity);GO:0052732(phosphoethanolamine phosphatase activity);GO:0065010(extracellular membrane-bounded organelle);GO:0065010(extracellular membrane-bounded orga…	00564(Glycerophospholipid metabolism);01100(Metabolic pathways);01100(Metabolic pathways)	K06124	EC:3.1.3.75	PREDICTED: phosphoethanolamine/phosphocholine phosphatase isoform X1 [Haliaeetus leucocephalus]	UTR3	-13.9	1e-15	-1.83	down	0.421383	-1.2468	9.53855e-05	0.00191902	down	yes	2.33885	2.80552	3.50814	9.44014	6.84753	4.24595
	NW_025927770.1	2320767	2321038	272	106030408	XM_048078826.1	PRIM2	GO:0003677(DNA binding);GO:0003896(DNA primase activity);GO:0005515(protein binding);GO:0006269(DNA replication, synthesis of RNA primer);GO:0046872(metal ion binding);GO:0051539(4 iron, 4 sulfur cluster binding);GO:1990077(primosome complex);GO:1990077(primosome complex)	03030(DNA replication);03030(DNA replication)	NA	NA	DNA primase large subunit isoform X1 [Anas platyrhynchos]	UTR3	-4.63	5.01187e-06	-1.85	down	0.290866	-1.78157	2.04389e-06	7.07082e-05	down	yes	0.522569	0.610908	0.40194	1.51603	1.19852	2.56421
	NW_025927738.1	3920745	3920953	209	125184131	XM_048075043.1	CIDEC	GO:0005811(lipid droplet);GO:0006915(apoptotic process);GO:0042981(regulation of apoptotic process)	NA	NA	NA	PREDICTED: cell death activator CIDE-3 [Aptenodytes forsteri]	UTR5	-1.91	0.00457088	-1.86	down	0.463112	-1.11057	0.0131383	0.0960175	down	yes	11.8918	3.68783	8.44113	23.874	14.5671	13.4271
	NW_025927665.1	14005610	14006356	747	106042994	XM_013192255.2	KIF4A	GO:0005524(ATP binding);GO:0005871(kinesin complex);GO:0007018(microtubule-based movement);GO:0008017(microtubule binding);GO:0008574(ATP-dependent microtubule motor activity, plus-end-directed);GO:0008574(ATP-dependent microtubule motor activity, plus-end-directed)	NA	NA	NA	PREDICTED: chromosome-associated kinesin KIF4A isoform X1 [Anser cygnoides domesticus]	UTR3	-16.1	6.30957e-18	-1.86	down	0.300459	-1.73476	3.31173e-09	2.05293e-07	down	yes	1.92919	2.04507	3.17078	10.0944	5.92838	7.7576
	NW_025928026.1	253848	257395	3548	106039669	XM_048054466.1	LOC106039669	GO:0000062(fatty-acyl-CoA binding);GO:0003995(acyl-CoA dehydrogenase activity);GO:0009055(electron transfer activity);GO:0033539(fatty acid beta-oxidation using acyl-CoA dehydrogenase);GO:0050660(flavin adenine dinucleotide binding);GO:0052890(oxidoreductase activity, acting on the CH-CH group of donors, with a flavin as acceptor);GO:0055088(lipid homeostasis);GO:0055088(lipid homeostasis)	NA	NA	NA	PREDICTED: probable acyl-CoA dehydrogenase 6 isoform X1 [Anser cygnoides domesticus]	UTR3	-7.05	1.41254e-08	-1.87	down	0.486232	-1.04028	0.00437206	0.0426102	down	yes	0.500917	1.08155	1.41399	1.89628	2.5533	1.71304
	NW_025927933.1	683876	684085	210	106033948	XM_013177764.2	BBOX1	GO:0005506(iron ion binding);GO:0005739(mitochondrion);GO:0008270(zinc ion binding);GO:0008336(gamma-butyrobetaine dioxygenase activity);GO:0045329(carnitine biosynthetic process);GO:0055114(oxidation-reduction process);GO:0070062(extracellular exosome);GO:0070062(extracellular exosome)	00310(Lysine degradation);01100(Metabolic pathways);01100(Metabolic pathways)	K00471	EC:1.14.11.1	PREDICTED: gamma-butyrobetaine dioxygenase [Anser cygnoides domesticus]	UTR3	-2.09	0.00288403	-1.92	down	0.488746	-1.03284	0.000568316	0.00851567	down	yes	11.2714	11.8221	19.7138	29.368	29.6133	28.6049
	NW_025927685.1	7022586	7022797	212	106035560	XM_013180462.2	ELAPOR2	GO:0003674(molecular_function);GO:0005575(cellular_component);GO:0008150(biological_process);GO:0016020(membrane);GO:0016021(integral component of membrane)	NA	NA	NA	LOW QUALITY PROTEIN: UPF0577 protein KIAA1324-like homolog [Anas platyrhynchos]	UTR3	-1.36	0.0190546	-1.95	down	0.444686	-1.16914	0.00323323	0.0339503	down	yes	0.777753	0.898227	0.843681	2.38747	1.85069	1.428
	NW_025927692.1	287087	287357	271	106047065	XM_048064932.1	BUB1B	GO:0007094(mitotic spindle assembly checkpoint);GO:0007094(mitotic spindle assembly checkpoint)	04110(Cell cycle);04110(Cell cycle)	K06637	EC:2.7.11.1	PREDICTED: LOW QUALITY PROTEIN: mitotic checkpoint serine/threonine-protein kinase BUB1 beta [Anser cygnoides domesticus]	UTR3	-2.04	0.00323594	-1.96	down	0.16534	-2.59649	6.25968e-13	6.94938e-11	down	yes	0.891172	0.538603	0.991742	6.20015	3.51787	4.92767
	NW_025928211.1	81574	81724	151	106047721	XM_048055985.1	LMBR1L	GO:0005886(plasma membrane);GO:0005887(integral component of plasma membrane);GO:0006898(receptor-mediated endocytosis);GO:0016021(integral component of membrane);GO:0016021(integral component of membrane)	NA	NA	NA	protein LMBR1L [Gallus gallus]	UTR3	-1.09	0.0389045	-2.03	down	0.480739	-1.05668	0.0157256	0.109594	down	yes	2.28792	1.20386	3.13837	5.35278	4.04529	4.39351
	NW_025927712.1	2092783	2093023	241	106040910	XM_048070164.1	WEE1	GO:0000226(microtubule cytoskeleton organization);GO:0000287(magnesium ion binding);GO:0004674(protein serine/threonine kinase activity);GO:0004715(non-membrane spanning protein tyrosine kinase activity);GO:0005524(ATP binding);GO:0005730(nucleolus);GO:0005737(cytoplasm);GO:0018108(peptidyl-tyrosine phosphorylation);GO:0030010(establishment of cell polarity);GO:0048812(neuron projection morphogen…	04110(Cell cycle)	K06632	EC:2.7.11.1	hypothetical protein ASZ78_007228 [Callipepla squamata]	UTR3	-4.99	2.13796e-06	-2.08	down	0.44289	-1.17498	0.000540582	0.00820073	down	yes	1.72831	2.31168	2.64347	6.4994	3.52454	5.06662
	NW_025927716.1	794326	794387	62	106041360	XM_048071109.1	MOV10	GO:0000932(P-body);GO:0003723(RNA binding);GO:0004386(helicase activity);GO:0005524(ATP binding);GO:0035195(gene silencing by miRNA);GO:0035279(mRNA cleavage involved in gene silencing by miRNA)	NA	K18422	EC:3.6.4.13	PREDICTED: LOW QUALITY PROTEIN: putative helicase MOV-10 [Anser cygnoides domesticus]	UTR3	-3.34	0.000123027	-2.11	down	0.454965	-1.13617	0.000914154	0.0124873	down	yes	8.78211	7.88209	5.52704	22.5927	9.62656	16.5564
	NW_025927705.1	840367	840516	150	106035102	XM_013179707.2	NEK3	GO:0004674(protein serine/threonine kinase activity);GO:0005524(ATP binding);GO:0005634(nucleus);GO:0005737(cytoplasm);GO:0005813(centrosome);GO:0006468(protein phosphorylation);GO:0007017(microtubule-based process);GO:0007059(chromosome segregation);GO:0030010(establishment of cell polarity);GO:0048812(neuron projection morphogenesis);GO:0090043(regulation of tubulin deacetylation);GO:0090043(re…	NA	K20873	EC:2.7.11.1	PREDICTED: LOW QUALITY PROTEIN: serine/threonine-protein kinase Nek3 [Anser cygnoides domesticus]	UTR3	-1.11	0.0371535	-2.11	down	0.323492	-1.6282	0.00441894	0.042838	down	yes	0.373141	0.868525	0.895158	3.13277	2.19574	1.27697
	NW_025927806.1	2124169	2124437	269	106043942	XM_048045685.1	DCK	GO:0004137(deoxycytidine kinase activity);GO:0005524(ATP binding);GO:0005634(nucleus);GO:0006220(pyrimidine nucleotide metabolic process);GO:0008144(drug binding);GO:0009157(deoxyribonucleoside monophosphate biosynthetic process);GO:0009165(nucleotide biosynthetic process);GO:0016310(phosphorylation);GO:0042803(protein homodimerization activity)	00230(Purine metabolism);00240(Pyrimidine metabolism);01100(Metabolic pathways)	K00893	EC:2.7.1.74	deoxycytidine kinase [Anas platyrhynchos]	UTR3	-2.97	0.000316228	-2.13	down	0.166792	-2.58388	5.44489e-07	2.1659e-05	down	yes	0.534628	0.474858	1.01332	6.08321	2.18682	3.8577
	NW_025927930.1	534775	534956	182	106048796	XM_013200905.2	BRCA1	GO:0000724(double-strand break repair via homologous recombination);GO:0000794(condensed nuclear chromosome);GO:0003684(damaged DNA binding);GO:0003723(RNA binding);GO:0004842(ubiquitin-protein transferase activity);GO:0005737(cytoplasm);GO:0005886(plasma membrane);GO:0006260(DNA replication);GO:0006301(postreplication repair);GO:0006349(regulation of gene expression by genetic imprinting);GO:000…	03440(Homologous recombination);03460(Fanconi anemia pathway);04120(Ubiquitin mediated proteolysis);04120(Ubiquitin mediated proteolysis)	K10605	EC:2.3.2.27	PREDICTED: breast cancer type 1 susceptibility protein isoform X1 [Anser cygnoides domesticus]	UTR3	-1.25	0.025704	-2.18	down	0.290919	-1.78131	2.74135e-06	9.07246e-05	down	yes	0.460033	0.535291	0.503462	2.46323	1.32535	1.36333
	NW_025927850.1	382181	382449	269	106035779	XM_048048289.1	MCM5	GO:0000784(nuclear chromosome, telomeric region);GO:0003678(DNA helicase activity);GO:0003682(chromatin binding);GO:0003688(DNA replication origin binding);GO:0005524(ATP binding);GO:0005654(nucleoplasm);GO:0006270(DNA replication initiation);GO:0016020(membrane);GO:0032508(DNA duplex unwinding);GO:0042555(MCM complex)	03030(DNA replication);04110(Cell cycle)	K02209	EC:3.6.4.12	DNA replication licensing factor MCM5 [Anas platyrhynchos]	UTR3	-2.47	0.00107152	-2.23	down	0.0680325	-3.87763	4.63835e-25	1.71647e-22	down	yes	0.712609	0.460243	0.480217	9.43665	5.41399	9.4476
	NW_025927713.1	748945	749245	301	106030204	XM_048070299.1	IGF2BP3	GO:0000166(nucleotide binding);GO:0003730(mRNA 3'-UTR binding);GO:0005634(nucleus);GO:0005737(cytoplasm);GO:0006417(regulation of translation);GO:0051028(mRNA transport)	NA	NA	NA	PREDICTED: insulin-like growth factor 2 mRNA-binding protein 3, partial [Serinus canaria]	UTR3	-2.18	0.00229087	-2.3	down	0.0680564	-3.87713	5.8203e-10	4.06157e-08	down	yes	1.11796	0.265537	0.123452	8.18073	6.70488	7.25702
	NW_025927696.1	2932447	2932508	62	106047762	XM_048065895.1	CNTN1	GO:0005515(protein binding);GO:0005886(plasma membrane);GO:0007155(cell adhesion);GO:0007411(axon guidance);GO:0010628(positive regulation of gene expression);GO:0010765(positive regulation of sodium ion transport);GO:0010976(positive regulation of neuron projection development);GO:0021549(cerebellum development);GO:0030246(carbohydrate binding);GO:0031225(anchored component of membrane);GO:00432…	04514(Cell adhesion molecules);04514(Cell adhesion molecules)	NA	NA	PREDICTED: LOW QUALITY PROTEIN: contactin-1 [Aquila chrysaetos canadensis]	UTR3	-1.16	0.0323594	-2.33	down	0.23961	-2.06124	0.000498594	0.00770738	down	yes	0.557544	0.489486	2.63685	3.47337	8.75221	3.1489
	NW_025927673.1	5424301	5424572	272	106031728	XM_013174290.2	G2E3	GO:0004842(ubiquitin-protein transferase activity);GO:0008270(zinc ion binding);GO:0016567(protein ubiquitination);GO:0016874(ligase activity);GO:0016874(ligase activity)	NA	K22371	EC:2.3.2.26	PREDICTED: G2/M phase-specific E3 ubiquitin-protein ligase [Anser cygnoides domesticus]	UTR3	-2.4	0.00131826	-2.38	down	0.19325	-2.37146	6.6665e-10	4.52553e-08	down	yes	0.228316	0.313321	0.522339	2.71662	1.34777	1.4413
	NW_025927874.1	611854	612153	300	106037875	XM_048049643.1	GALE	GO:0003978(UDP-glucose 4-epimerase activity);GO:0019388(galactose catabolic process);GO:0042803(protein homodimerization activity);GO:0070062(extracellular exosome)	00052(Galactose metabolism);00520(Amino sugar and nucleotide sugar metabolism);01100(Metabolic pathways)	K01784	EC:5.1.3.2	PREDICTED: UDP-glucose 4-epimerase [Haliaeetus leucocephalus]	UTR3	-30.7	7.94328e-33	-2.4	down	0.438852	-1.18819	6.47574e-05	0.00140216	down	yes	8.38696	11.6577	11.4696	33.5356	18.2623	20.0127
	NW_025927664.1	13785497	13785676	180	106042816	XM_013191941.2	MAPKAPK3	GO:0000165(MAPK cascade);GO:0002224(toll-like receptor signaling pathway);GO:0004683(calmodulin-dependent protein kinase activity);GO:0005516(calmodulin binding);GO:0005524(ATP binding);GO:0005634(nucleus);GO:0005654(nucleoplasm);GO:0005737(cytoplasm);GO:0007166(cell surface receptor signaling pathway);GO:0009931(calcium-dependent protein serine/threonine kinase activity);GO:0018105(peptidyl-seri…	04010(MAPK signaling pathway);04370(VEGF signaling pathway);04370(VEGF signaling pathway)	K04444	EC:2.7.11.1	PREDICTED: MAP kinase-activated protein kinase 3 isoform X2 [Anser cygnoides domesticus]	UTR3	-3.17	0.000190546	-2.42	down	0.44636	-1.16372	0.00300456	0.0320452	down	yes	1.30161	1.30927	2.21381	2.81525	4.09969	3.89402
	NW_025927787.1	1996584	1996794	211	106041541	XM_048080282.1	OLFML2B	GO:0030198(extracellular matrix organization);GO:0050840(extracellular matrix binding)	NA	NA	NA	PREDICTED: olfactomedin-like protein 2B, partial [Anser cygnoides domesticus]	UTR3	-2.65	0.000691831	-2.44	down	0.403673	-1.30874	0.0221115	0.139374	down	yes	1.38664	1.02756	0.602687	4.27106	1.35194	1.85058
	NW_025927756.1	674845	675055	211	106034961	XM_048077134.1	CEP192	GO:0000242(pericentriolar material);GO:0010923(negative regulation of phosphatase activity);GO:0019902(phosphatase binding);GO:0051225(spindle assembly);GO:0051298(centrosome duplication);GO:0005813(centrosome)	NA	NA	NA	PREDICTED: LOW QUALITY PROTEIN: centrosomal protein of 192 kDa [Anser cygnoides domesticus]	UTR3	-1.11	0.0380189	-2.49	down	0.436918	-1.19456	0.0288166	0.166308	down	yes	0.251405	0.492785	0.204141	0.974098	0.409646	0.786756
	NW_025927700.1	1163874	1164053	180	106042547	XM_013191500.2	CLDN34	GO:0005198(structural molecule activity);GO:0005923(bicellular tight junction);GO:0016021(integral component of membrane);GO:0016021(integral component of membrane)	04514(Cell adhesion molecules);04530(Tight junction);04530(Tight junction)	NA	NA	PREDICTED: claudin-34 [Anser cygnoides domesticus]	UTR3	-1.83	0.00562341	-2.51	down	0.392016	-1.35101	0.0171261	0.116385	down	yes	1.90427	1.22372	0.527454	3.44567	3.06061	2.81844
	NW_025927945.1	564312	564463	152	106035064	XR_007159511.1	LOC106035064	NA	NA	NA	NA	uncharacterized protein LOC770248 isoform X1 [Gallus gallus]	ncRNA_exonic	-1.38	0.018197	-2.84	down	0.399949	-1.32211	1.74954e-05	0.000464464	down	yes	0.320218	0.38397	0.365214	1.1004	0.748353	0.825093
	NW_025927681.1	5588682	5589101	420	106030003	XM_013171553.2	CDCA7	GO:0005654(nucleoplasm);GO:0005737(cytoplasm);GO:0042127(regulation of cell proliferation)	NA	NA	NA	PREDICTED: cell division cycle-associated protein 7 isoform X2 [Anser cygnoides domesticus]	UTR3	-4.8	3.38844e-06	-3.01	down	0.0588577	-4.08663	2.13119e-18	4.33767e-16	down	yes	0.304357	0.248241	0.1371	5.45974	2.69934	3.55898
	NW_025927789.1	308268	308567	300	125184932	XM_048080549.1	ZNF367	GO:0003676(nucleic acid binding);GO:0003700(DNA binding transcription factor activity);GO:0005654(nucleoplasm);GO:0006357(regulation of transcription by RNA polymerase II);GO:0046872(metal ion binding)	NA	NA	NA	zinc finger protein 367 [Lonchura striata domestica]	UTR3	-6.61	4.16869e-08	-3.07	down	0.214342	-2.22202	2.9069e-06	9.51719e-05	down	yes	0.699211	0.443068	0.343156	3.16818	1.5815	2.18055
	NW_025928230.1	49555	49676	122	106029392	XM_048056105.1	ESPL1	GO:0004197(cysteine-type endopeptidase activity);GO:0005634(nucleus);GO:0005737(cytoplasm);GO:0005813(centrosome);GO:0051307(meiotic chromosome separation);GO:0072686(mitotic spindle);GO:1901970(positive regulation of mitotic sister chromatid separation);GO:1901970(positive regulation of mitotic sister chromatid separation)	04110(Cell cycle);04114(Oocyte meiosis);04114(Oocyte meiosis)	K02365	EC:3.4.22.49	PREDICTED: LOW QUALITY PROTEIN: separin [Anser cygnoides domesticus]	UTR3	-1.22	0.0281838	-3.29	down	0.162919	-2.61778	2.51153e-06	8.47261e-05	down	yes	0.344728	0.155415	0.263899	2.72116	0.628066	1.34049
	NW_025927670.1	5274955	5275076	122	106031524	XM_013173916.2	RCOR3	GO:0000122(negative regulation of transcription by RNA polymerase II);GO:0003700(DNA binding transcription factor activity);GO:0003714(transcription corepressor activity);GO:0005634(nucleus);GO:0005667(transcription factor complex);GO:0008134(transcription factor binding);GO:0017053(transcriptional repressor complex);GO:0019899(enzyme binding);GO:0044212(transcription regulatory region DNA bindin…	NA	NA	NA	REST corepressor 3 isoform X1 [Anas platyrhynchos]	UTR3	-1.06	0.042658	-3.32	down	0.441433	-1.17973	0.00179475	0.0212792	down	yes	1.24938	0.707382	0.969467	1.79073	2.27952	2.55869
	NW_025927958.1	439413	439653	241	106047742	XM_013199381.2	RACGAP1	GO:0005622(intracellular);GO:0035556(intracellular signal transduction);GO:0046872(metal ion binding);GO:0046872(metal ion binding)	NA	NA	NA	PREDICTED: rac GTPase-activating protein 1 isoform X1 [Anser cygnoides domesticus]	UTR3	-1.72	0.00758578	-3.84	down	0.0554643	-4.1723	3.05406e-16	4.97283e-14	down	yes	0.11229	0.37704	0.218252	5.76188	2.71902	4.27652
	NW_025927787.1	75719	75960	242	106047788	XM_048080213.1	NUF2	GO:0000775(chromosome, centromeric region)	NA	NA	NA	kinetochore protein Nuf2 [Anas platyrhynchos]	UTR3	-3.57	6.91831e-05	-4.61	down	0.070985	-3.81634	1.17804e-15	1.74525e-13	down	yes	0.0890524	0.0413411	0.0652934	1.23928	0.575256	0.942203
Hyper-up	NW_025927899.1	648807	649198	392	106046391	XM_048050774.1	LOC106046391	NA	NA	NA	NA	PREDICTED: uncharacterized protein LOC106046391 [Anser cygnoides domesticus]	UTR3	-4.92	2.51189e-06	3.57	up	2.62178	1.39055	0.0113827	0.0867156	up	yes	0.484806	0.157998	0.358082	0.126932	0.09048	0.164346
	NW_025927753.1	2488082	2488442	361	125184398	XR_007168362.1	LOC125184398	NA	NA	NA	NA		ncRNA_exonic	-1.02	0.0467735	1.83	up	6.20782	2.63409	2.3558e-07	9.81877e-06	up	yes	1.05453	1.38745	4.78646	0.212395	0.613339	0.338675
	NW_025927920.1	267671	270224	2554	125180568	XR_007159233.1	LOC125180568	NA	NA	NA	NA	E3 ubiquitin-protein ligase TRIM32 [Chelonia mydas]	ncRNA_exonic	-3.09	0.000229087	1.71	up	2.40147	1.26392	0.0280075	0.163728	up	yes	0.164601	0.165606	0.209971	0.0504301	0.0883983	0.0861079
	NW_025927720.1	3884515	3884784	270	106032234	XM_048071805.1	NR3C2	GO:0005634(nucleus);GO:0005829(cytosol);GO:0030252(growth hormone secretion);GO:0051459(regulation of corticotropin secretion);GO:0060126(somatotropin secreting cell differentiation);GO:0071376(cellular response to corticotropin-releasing hormone stimulus);GO:0071386(cellular response to corticosterone stimulus);GO:1904045(cellular response to aldosterone);GO:1990239(steroid hormone binding);GO:1…	NA	NA	NA	PREDICTED: mineralocorticoid receptor [Anser cygnoides domesticus]	UTR3	-2.52	0.000954993	1.71	up	2.29047	1.19564	5.20236e-06	0.000161247	up	yes	2.71503	4.54556	2.46411	1.67745	1.34807	1.22021
	NW_025927743.1	3733872	3758385	24514	106032499	XM_048075768.1	ENPP1	GO:0003676(nucleic acid binding);GO:0004528(phosphodiesterase I activity);GO:0004551(nucleotide diphosphatase activity);GO:0005044(scavenger receptor activity);GO:0005158(insulin receptor binding);GO:0005509(calcium ion binding);GO:0005515(protein binding);GO:0005524(ATP binding);GO:0005615(extracellular space);GO:0005765(lysosomal membrane);GO:0005886(plasma membrane);GO:0005887(integral compone…	00230(Purine metabolism);00240(Pyrimidine metabolism);00500(Starch and sucrose metabolism);00740(Riboflavin metabolism);00760(Nicotinate and nicotinamide metabolism);00770(Pantothenate and CoA biosynthesis);01100(Metabolic pathways)	K01513	EC:3.1.4.1;EC:3.6.1.9	LOW QUALITY PROTEIN: ectonucleotide pyrophosphatase/phosphodiesterase family member 1 [Anas platyrhynchos]	UTR5	-12.6	2.51189e-14	1.61	up	5.42252	2.43896	1.18872e-20	3.15581e-18	up	yes	31.3963	23.7762	32.339	4.36279	5.40512	6.3706
	NW_025927874.1	181518	181638	121	106038052	XM_013184315.2	RSRP1	GO:0005515(protein binding);GO:0005515(protein binding)	NA	NA	NA	PREDICTED: arginine/serine-rich protein 1 isoform X1 [Anser cygnoides domesticus]	exonic	-4.02	2.29087e-05	1.59	up	2.25012	1.17	1.50782e-08	8.07611e-07	up	yes	31.3001	38.139	30.1637	17.307	13.5333	13.4254
	NW_025927942.1	448117	448747	631	106036301	XM_048052318.1	PMAIP1	NA	04115(p53 signaling pathway);04210(Apoptosis)	NA	NA	PREDICTED: phorbol-12-myristate-13-acetate-induced protein 1 [Anser cygnoides domesticus]	UTR3	-3.16	0.000190546	1.55	up	3.6331	1.8612	3.58541e-05	0.00084202	up	yes	6.47864	2.12502	1.98469	1.13261	0.655419	1.12638
	NW_025927941.1	476043	483758	7716	106041214	XM_048052243.1	SNN	GO:0005741(mitochondrial outer membrane);GO:0016021(integral component of membrane);GO:0016021(integral component of membrane)	NA	NA	NA	PREDICTED: stannin isoform X1 [Apteryx australis mantelli]	UTR3	-16.7	1.58489e-18	1.45	up	2.07614	1.05391	2.42354e-05	0.000620467	up	yes	7.45315	5.09619	5.39373	3.56781	2.51486	2.55983
	NW_025927855.1	1118842	1119082	241	106048104	XM_048048496.1	THNSL1	GO:0004795(threonine synthase activity);GO:0005737(cytoplasm);GO:0009088(threonine biosynthetic process);GO:0030170(pyridoxal phosphate binding)	NA	NA	NA	PREDICTED: LOW QUALITY PROTEIN: threonine synthase-like 1 [Anser cygnoides domesticus]	UTR5	-2.25	0.00190546	1.18	up	2.79575	1.48324	4.58354e-11	3.86029e-09	up	yes	19.1516	27.7637	21.15	7.96926	7.6092	8.76755
Hypo-up	NW_025927851.1	1174171	1174349	179	106031034	XM_048048318.1	CREBL2	GO:0003700(DNA binding transcription factor activity);GO:0006355(regulation of transcription, DNA-templated);GO:0043565(sequence-specific DNA binding)	NA	NA	NA	hypothetical protein DV515_00007747 [Erythrura gouldiae]	UTR3	-1.41	0.0169824	-1.02	down	4.08961	2.03196	2.02672e-17	3.75004e-15	up	yes	25.5116	36.8287	26.7979	6.60849	6.48742	8.70032
	NW_025927890.1	283716	283895	180	106046759	XM_013197914.2	PYCR1	GO:0004735(pyrroline-5-carboxylate reductase activity);GO:0055114(oxidation-reduction process);GO:0055129(L-proline biosynthetic process)	00330(Arginine and proline metabolism);01100(Metabolic pathways);01230(Biosynthesis of amino acids)	K00286	EC:1.5.1.2	PREDICTED: pyrroline-5-carboxylate reductase 1, mitochondrial, partial [Anser cygnoides domesticus]	UTR3	-3.05	0.00025704	-1.03	down	2.78947	1.47999	1.12184e-10	8.67084e-09	up	yes	26.4978	29.0092	29.5509	11.1934	7.11447	12.1847
	NW_025927662.1	2116791	2117120	330	106030927	XM_048047462.1	BID	GO:0005737(cytoplasm);GO:0043065(positive regulation of apoptotic process)	04115(p53 signaling pathway);04210(Apoptosis);04217(Necroptosis);05164(Influenza A);05168(Herpes simplex virus 1 infection)	NA	NA	PREDICTED: BH3-interacting domain death agonist [Anser cygnoides domesticus]	UTR3	-14.8	1.25893e-16	-1.03	down	2.58308	1.36909	1.21924e-08	6.65029e-07	up	yes	29.87	43.3885	22.6014	12.6085	11.7653	12.7369
	NW_025927766.1	1017401	1017612	212	106035150	XM_013179765.2	SORBS2	GO:0003676(nucleic acid binding);GO:0005654(nucleoplasm);GO:0005737(cytoplasm);GO:0005856(cytoskeleton);GO:0005886(plasma membrane);GO:0007015(actin filament organization);GO:0007219(Notch signaling pathway);GO:0014069(postsynaptic density);GO:0016020(membrane);GO:0019904(protein domain specific binding);GO:0030054(cell junction);GO:0030425(dendrite);GO:0042995(cell projection);GO:0043025(neurona…	NA	NA	NA	PREDICTED: sorbin and SH3 domain-containing protein 2 isoform X17 [Anser cygnoides domesticus]	UTR3	-1.58	0.0104713	-1.04	down	2.11217	1.07873	2.14262e-05	0.000553185	up	yes	1.78378	1.92985	1.96486	0.626859	1.19071	0.870895
	NW_025927697.1	1204814	1205767	954	106037222	XM_013183044.2	DHRS7	GO:0016020(membrane);GO:0016491(oxidoreductase activity);GO:0055114(oxidation-reduction process);GO:0055114(oxidation-reduction process)	NA	NA	NA	dehydrogenase/reductase SDR family member 7 isoform X1 [Anas platyrhynchos]	UTR3	-434	0	-1.08	down	3.10313	1.63372	2.29493e-13	2.69478e-11	up	yes	1525.77	1689.7	1645.02	531.729	464.52	570.069
	NW_025927855.1	1111241	1111481	241	106048104	XM_048048496.1	THNSL1	GO:0004795(threonine synthase activity);GO:0005737(cytoplasm);GO:0009088(threonine biosynthetic process);GO:0030170(pyridoxal phosphate binding)	NA	NA	NA	PREDICTED: LOW QUALITY PROTEIN: threonine synthase-like 1 [Anser cygnoides domesticus]	UTR3	-6.17	1.20226e-07	-1.09	down	2.79575	1.48324	4.58354e-11	3.86029e-09	up	yes	19.1516	27.7637	21.15	7.96926	7.6092	8.76755
	NW_025927723.1	2433402	2433903	502	106029910	XM_048072327.1	SNX4	GO:0005154(epidermal growth factor receptor binding);GO:0005158(insulin receptor binding);GO:0005768(endosome);GO:0005868(cytoplasmic dynein complex);GO:0005886(plasma membrane);GO:0006897(endocytosis);GO:0015031(protein transport);GO:0016050(vesicle organization);GO:0019898(extrinsic component of membrane);GO:0031201(SNARE complex);GO:0031901(early endosome membrane);GO:0032456(endocytic recycli…	04144(Endocytosis)	NA	NA	LOW QUALITY PROTEIN: sorting nexin-4 [Anas platyrhynchos]	UTR3	-2.95	0.000323594	-1.09	down	2.04349	1.03104	3.45214e-05	0.000820185	up	yes	6.27895	8.28542	8.99335	3.98096	4.80213	2.74507
	NW_025928157.1	1956	2224	269	106029362	XM_048055819.1	HPX	GO:0002639(positive regulation of immunoglobulin production);GO:0002925(positive regulation of humoral immune response mediated by circulating immunoglobulin);GO:0020027(hemoglobin metabolic process);GO:0042168(heme metabolic process);GO:0060335(positive regulation of interferon-gamma-mediated signaling pathway);GO:0070062(extracellular exosome);GO:0072562(blood microparticle)	NA	NA	NA	hemopexin, partial [Numida meleagris]	UTR3	-434	0	-1.1	down	2.6926	1.429	2.32122e-08	1.20114e-06	up	yes	15296.3	12571.4	13578.8	6506.35	5393.33	3493.06
	NW_025927854.1	299245	299456	212	106036341	XM_013181670.2	GHR	GO:0004896(cytokine receptor activity);GO:0016021(integral component of membrane);GO:0019221(cytokine-mediated signaling pathway);GO:0019221(cytokine-mediated signaling pathway)	04060(Cytokine-cytokine receptor interaction);04080(Neuroactive ligand-receptor interaction);04080(Neuroactive ligand-receptor interaction)	NA	NA	PREDICTED: growth hormone receptor [Anser cygnoides domesticus]	UTR3	-82.1	1e-84	-1.13	down	2.09348	1.0659	4.37364e-06	0.00013873	up	yes	81.9821	107.324	130.849	50.4517	55.7779	46.7007
	NW_025927743.1	3702269	3702508	240	106032499	XM_048075768.1	ENPP1	GO:0003676(nucleic acid binding);GO:0004528(phosphodiesterase I activity);GO:0004551(nucleotide diphosphatase activity);GO:0005044(scavenger receptor activity);GO:0005158(insulin receptor binding);GO:0005509(calcium ion binding);GO:0005515(protein binding);GO:0005524(ATP binding);GO:0005615(extracellular space);GO:0005765(lysosomal membrane);GO:0005886(plasma membrane);GO:0005887(integral compone…	00230(Purine metabolism);00240(Pyrimidine metabolism);00500(Starch and sucrose metabolism);00740(Riboflavin metabolism);00760(Nicotinate and nicotinamide metabolism);00770(Pantothenate and CoA biosynthesis);01100(Metabolic pathways)	K01513	EC:3.1.4.1;EC:3.6.1.9	LOW QUALITY PROTEIN: ectonucleotide pyrophosphatase/phosphodiesterase family member 1 [Anas platyrhynchos]	UTR3	-8.52	4.16869e-10	-1.15	down	5.42252	2.43896	1.18872e-20	3.15581e-18	up	yes	31.3963	23.7762	32.339	4.36279	5.40512	6.3706
	NW_025927716.1	3483185	3483483	299	106045865	XM_048071113.1	LOC106045865	GO:0004568(chitinase activity);GO:0005576(extracellular region);GO:0005737(cytoplasm);GO:0005975(carbohydrate metabolic process);GO:0006032(chitin catabolic process);GO:0008061(chitin binding);GO:0008061(chitin binding)	00520(Amino sugar and nucleotide sugar metabolism);01100(Metabolic pathways);01100(Metabolic pathways)	K01183	EC:3.2.1.14	acidic mammalian chitinase isoform X1 [Anas platyrhynchos]	UTR3	-40.6	7.94328e-43	-1.15	down	3.66724	1.8747	4.70026e-09	2.81371e-07	up	yes	67.7681	39.5713	28.1927	15.7773	7.78348	13.3967
	NW_025927684.1	2580553	2580733	181	106036857	XM_013182494.2	AQP1	GO:0003094(glomerular filtration);GO:0005887(integral component of plasma membrane);GO:0005903(brush border);GO:0008519(ammonium transmembrane transporter activity);GO:0009992(cellular water homeostasis);GO:0015079(potassium ion transmembrane transporter activity);GO:0015250(water channel activity);GO:0015254(glycerol channel activity);GO:0015793(glycerol transport);GO:0016323(basolateral plasma …	NA	NA	NA	PREDICTED: aquaporin-1 [Anser cygnoides domesticus]	UTR3	-2.53	0.000933254	-1.15	down	2.62452	1.39206	9.72179e-09	5.54778e-07	up	yes	7.3434	10.8576	9.86725	3.58546	2.77215	4.33701
	NW_025927725.1	711000	711299	300	106041143	XM_048072519.1	HNF4A	GO:0000979(RNA polymerase II core promoter sequence-specific DNA binding);GO:0001046(core promoter sequence-specific DNA binding);GO:0001102(RNA polymerase II activating transcription factor binding);GO:0001228(transcriptional activator activity, RNA polymerase II transcription regulatory region sequence-specific DNA binding);GO:0003700(DNA binding transcription factor activity);GO:0003707(steroi…	NA	NA	NA	hepatocyte nuclear factor 4-alpha isoform X2 [Anas platyrhynchos]	UTR3	-6.18	1.1749e-07	-1.19	down	2.10779	1.07573	4.44163e-05	0.00100633	up	yes	9.3016	10.0396	6.60633	6.29007	3.30237	2.71787
	NW_025927708.1	4170464	4170525	62	106033299	XM_013176723.2	LOC106033299	GO:0005615(extracellular space);GO:0052689(carboxylic ester hydrolase activity);GO:0052689(carboxylic ester hydrolase activity)	NA	K15743	EC:3.1.1.1	PREDICTED: carboxylesterase 5A-like isoform X3 [Anser cygnoides domesticus]	UTR3	-6.64	3.80189e-08	-1.22	down	2.65051	1.40627	0.000104921	0.00206994	up	yes	53.3641	62.6177	28.3159	8.82051	22.617	23.004
	NW_025927787.1	1735681	1735829	149	106041562	XM_048080303.1	CRIP2	GO:0005938(cell cortex);GO:0008270(zinc ion binding);GO:0008284(positive regulation of cell proliferation);GO:0030097(hemopoiesis);GO:0031012(extracellular matrix)	NA	NA	NA	PREDICTED: cysteine-rich protein 2 [Pseudopodoces humilis]	UTR3	-6.06	1.58489e-07	-1.24	down	2.06076	1.04318	0.000174883	0.00319234	up	yes	22.0363	23.3035	52.4584	15.6072	13.5325	18.3176
	NW_025927817.1	141058	141149	92	106042870	XM_048046405.1	STK17A	GO:0004674(protein serine/threonine kinase activity);GO:0005524(ATP binding);GO:0005634(nucleus)	NA	K08804	EC:2.7.11.1	serine/threonine-protein kinase 17A isoform X1 [Anas platyrhynchos]	UTR3	-1.25	0.0251189	-1.3	down	2.13765	1.09602	0.00106083	0.013932	up	yes	8.33481	5.40936	2.50377	1.93831	2.34349	3.31906
	NW_025927725.1	611911	613077	1167	106041081	XM_013189330.2	LOC106041081	GO:0004930(G-protein coupled receptor activity);GO:0007186(G-protein coupled receptor signaling pathway);GO:0016021(integral component of membrane)	NA	NA	NA	PREDICTED: P2Y purinoceptor 1-like [Anser cygnoides domesticus]	UTR3	-1.38	0.018197	-1.35	down	5.58616	2.48186	0.000498384	0.00770738	up	yes	0.21992	0.743624	0.384062	0.066465	0.062121	0.112654
	NW_025927668.1	11099605	11099846	242	106040667	XM_048056212.1	OLFML2A	GO:0030198(extracellular matrix organization);GO:0042803(protein homodimerization activity);GO:0050840(extracellular matrix binding);GO:0050840(extracellular matrix binding)	NA	NA	NA	olfactomedin-like protein 2A isoform X1 [Anas platyrhynchos]	UTR3	-7.55	4.36516e-09	-1.45	down	2.041	1.02927	1.56372e-05	0.00042062	up	yes	9.83415	14.5583	15.7773	7.37163	4.35542	7.95441
	NW_025927749.1	3052138	3052379	242	106043668	XM_048076255.1	DENND4A	GO:0017112(Rab guanyl-nucleotide exchange factor activity);GO:0043547(positive regulation of GTPase activity);GO:0043547(positive regulation of GTPase activity)	NA	NA	NA	PREDICTED: LOW QUALITY PROTEIN: C-myc promoter-binding protein [Anser cygnoides domesticus]	UTR3	-10.7	1.99526e-12	-1.54	down	2.03903	1.02789	6.85489e-05	0.0014738	up	yes	17.4282	10.3893	12.5195	5.15521	7.53439	7.0928
	NW_025927932.1	402409	402705	297	106049106	XM_048051993.1	CFD	GO:0004252(serine-type endopeptidase activity);GO:0005576(extracellular region);GO:0006508(proteolysis);GO:0006957(complement activation, alternative pathway)	NA	NA	NA	complement factor D-like [Anas platyrhynchos]	UTR3	-26.2	3.16228e-28	-1.89	down	2.39164	1.258	1.16733e-06	4.23008e-05	up	yes	26.8243	36.4062	18.2357	13.141	11.8722	9.04978
	NW_025927805.1	43225	43435	211	125179699	XM_048045636.1	LOC125179699	GO:0005581(collagen trimer);GO:0006910(phagocytosis, recognition);GO:0006955(immune response);GO:0008329(signaling pattern recognition receptor activity);GO:0016021(integral component of membrane);GO:0030169(low-density lipoprotein particle binding);GO:0034138(toll-like receptor 3 signaling pathway);GO:0060355(positive regulation of cell adhesion molecule production);GO:0070062(extracellular exos…	NA	NA	NA	PREDICTED: C-type lectin domain family 4 member F-like [Aquila chrysaetos canadensis]	UTR3	-1.29	0.0223872	-1.97	down	2.35283	1.2344	0.0369484	0.19695	up	yes	1.48147	0.800608	0.837282	0.576701	0.159178	0.589908
	NW_025927828.1	1459194	1459375	182	106029853	XM_048047186.1	ADAM23	GO:0004222(metalloendopeptidase activity);GO:0006508(proteolysis);GO:0008270(zinc ion binding);GO:0016021(integral component of membrane);GO:0016021(integral component of membrane)	NA	NA	NA	PREDICTED: disintegrin and metalloproteinase domain-containing protein 23 [Anser cygnoides domesticus]	UTR3	-2.14	0.00251189	-1.97	down	2.27654	1.18684	0.00017601	0.00320333	up	yes	2.31885	6.5621	3.8464	1.99417	2.29421	1.30229
	NW_025927890.1	312782	312955	174	125180394	XM_048050323.1	NPB	GO:0001664(G-protein coupled receptor binding);GO:0005576(extracellular region);GO:0005615(extracellular space);GO:0007186(G-protein coupled receptor signaling pathway);GO:0007193(adenylate cyclase-inhibiting G-protein coupled receptor signaling pathway);GO:0007218(neuropeptide signaling pathway)	NA	NA	NA	neuropeptide B [Apteryx rowi]	UTR3	-21.7	1.25893e-23	-2.02	down	2.3352	1.22355	0.000356255	0.00578536	up	yes	20.0946	12.4538	13.6395	8.41108	5.58611	5.78176
	NW_025927710.1	2690571	2690872	302	106030977	XR_001204046.2	LOC106030977	NA	NA	NA	NA		ncRNA_exonic	-6.72	3.23594e-08	-2.13	down	3.2807	1.714	0.00249878	0.0275159	up	yes	0.179706	0.219897	0.185196	0.0775522	0.0705838	0.0301183
	NW_025927776.1	408033	408391	359	106038131	XM_048079337.1	FDFT1	GO:0004310(farnesyl-diphosphate farnesyltransferase activity);GO:0005783(endoplasmic reticulum);GO:0008610(lipid biosynthetic process);GO:0016021(integral component of membrane)	00100(Steroid biosynthesis);01100(Metabolic pathways)	K00801	EC:2.5.1.21	squalene synthase [Anas platyrhynchos]	UTR3	-29	3.98107e-31	-2.18	down	4.49883	2.16955	1.68098e-11	1.47685e-09	up	yes	40.942	22.0417	41.6359	11.3854	4.17772	7.69175
	NW_025927930.1	784154	784568	415	106047992	XM_048051852.1	LOC106047992	GO:0004672(protein kinase activity);GO:0004674(protein serine/threonine kinase activity);GO:0005524(ATP binding);GO:0005634(nucleus);GO:0006468(protein phosphorylation)	NA	NA	NA	PREDICTED: serine/threonine-protein kinase 17A-like [Gavialis gangeticus]	UTR3	-2.73	0.00057544	-2.24	down	4.10689	2.03805	1.84509e-05	0.000484565	up	yes	1.83096	4.73492	3.49434	0.993756	0.643653	0.812185
	NW_025927704.1	4440236	4440615	380	106041406	XM_048068220.1	LOC106041406	GO:0005096(GTPase activator activity);GO:0005737(cytoplasm);GO:0031235(intrinsic component of the cytoplasmic side of the plasma membrane);GO:0035556(intracellular signal transduction);GO:0043547(positive regulation of GTPase activity);GO:0046580(negative regulation of Ras protein signal transduction)	NA	NA	NA	PREDICTED: ras GTPase-activating protein 4-like [Anser cygnoides domesticus]	UTR3	-1.9	0.00467735	-2.27	down	5.96849	2.57737	6.71679e-09	4.00124e-07	up	yes	3.81247	4.26568	3.38203	0.296097	0.664298	0.959716
	NW_025927709.1	4329546	4329727	182	106045387	XM_048069281.1	CXCL12	GO:0006955(immune response);GO:0007411(axon guidance);GO:0008009(chemokine activity);GO:0009897(external side of plasma membrane);GO:0030335(positive regulation of cell migration);GO:0042056(chemoattractant activity);GO:0045236(CXCR chemokine receptor binding);GO:0045785(positive regulation of cell adhesion);GO:0050918(positive chemotaxis);GO:0050930(induction of positive chemotaxis);GO:0060326(c…	04060(Cytokine-cytokine receptor interaction);04672(Intestinal immune network for IgA production);04810(Regulation of actin cytoskeleton);04810(Regulation of actin cytoskeleton)	NA	NA	stromal cell-derived factor 1 [Anas platyrhynchos]	UTR3	-16.4	2.51189e-18	-2.33	down	3.01492	1.59212	1.04294e-10	8.16434e-09	up	yes	10.8795	18.3286	12.456	5.69221	3.80694	4.32014
	NW_025927867.1	187951	188161	211	106048524	XM_048049155.1	HCN3	GO:0005249(voltage-gated potassium channel activity);GO:0005887(integral component of plasma membrane);GO:0042391(regulation of membrane potential)	NA	NA	NA	PREDICTED: potassium/sodium hyperpolarization-activated cyclic nucleotide-gated channel 3 [Aquila chrysaetos canadensis]	UTR3	-1.71	0.00758578	-2.8	down	2.09976	1.07022	0.0173694	0.117385	up	yes	0.754061	1.49481	0.822101	0.275224	0.55787	0.629443
