# Supplementary material for: Transcriptome-Wide Analysis of N6-Methyladenosine Modification in the Liver of Geese at Different Growth Stages
Source: Animals (Basel). 2026 Mar 20;16(6):981. doi: 10.3390/ani16060981 (PMC13023336; doi:10.3390/ani16060981)
Supplement: Supplementary file 1 [file animals-16-00981-s001.zip › Supplementary files/Table S13.xlsx]

## Sheet: Sheet1
S vs. F diffPeak-Gene differential-expression
	PEAK INFO												m6A regulation INFO						gene regulation INFO
	seqnames	start	end	width	geneId	transcriptId	geneName	GO	KEGG	KO_ENTRY	EC	Description	peak_annotation	diff.lg.fdr	diff.p	diff.log2.fc	m6A_regulation	fc	log2(fc)	pval	qval	gene_regulation	significant	FPKM.S1_input	FPKM.S2_input	FPKM.S3_input	FPKM.F1_input	FPKM.F2_input	FPKM.F3_input
Hypo-up	NW_025927769.1	1602019	1602739	721	125184627	XR_007168949.1	LOC125184627	NA	NA	NA	NA	hypothetical protein Anapl_06542 [Anas platyrhynchos]	ncRNA_exonic	-1.32	0.00851138	-1.07	down	6.22649	2.63842	0.0474111	0.441029	up	yes	0.23641	0.312623	0.35742	0	0	0.14558
	NW_025928011.1	88206	96986	8781	106047791	XM_013199438.2	LOC106047791	GO:0005096(GTPase activator activity);GO:0005737(cytoplasm);GO:0005886(plasma membrane);GO:0043547(positive regulation of GTPase activity);GO:0043547(positive regulation of GTPase activity)	NA	NA	NA	PREDICTED: regulator of G-protein signaling 8 isoform X13 [Anser cygnoides domesticus]	UTR3	-4.85	5.01187e-07	-1.22	down	2.04649	1.03315	0.00348499	0.105933	up	yes	5.56692	6.50368	5.42943	4.08247	2.65827	1.81052
	NW_025927676.1	4099972	4101651	1680	106038824	XM_013194603.2	NRXN3	GO:0001525(angiogenesis);GO:0007155(cell adhesion);GO:0007269(neurotransmitter secretion);GO:0007416(synapse assembly);GO:0016021(integral component of membrane);GO:0051965(positive regulation of synapse assembly);GO:0090129(positive regulation of synapse maturation);GO:0098793(presynapse);GO:0005576(extracellular region);GO:0005886(plasma membrane);GO:0046872(metal ion binding);GO:0046872(metal …	NA	NA	NA	neurexin 3 isoform X2 [Falco cherrug]	UTR3	-1.37	0.00724436	-1.32	down	2.57783	1.36616	0.036259	0.388893	up	yes	0.0873079	0.128118	0.0967062	0.0522878	0.0273809	0.0414144
	NW_025927669.1	3326038	3326668	631	106039396	XM_048057092.1	LOC106039396	GO:0005102(receptor binding);GO:0005887(integral component of plasma membrane);GO:0005913(cell-cell adherens junction);GO:0007156(homophilic cell adhesion via plasma membrane adhesion molecules);GO:0007157(heterophilic cell-cell adhesion via plasma membrane cell adhesion molecules);GO:0008037(cell recognition);GO:0042803(protein homodimerization activity);GO:0050839(cell adhesion molecule binding…	NA	NA	NA	PREDICTED: OX-2 membrane glycoprotein-like isoform X1 [Anser cygnoides domesticus]	UTR3	-1.05	0.0204174	-1.42	down	2.08086	1.05718	0.00168355	0.0693545	up	yes	2.30669	2.25365	1.20948	0.915702	0.907432	0.949676
	NW_025927850.1	1502618	1505997	3380	106035767	XM_048048253.1	BAIAP2L2	GO:0005543(phospholipid binding);GO:0005829(cytosol);GO:0007009(plasma membrane organization);GO:0008093(cytoskeletal adaptor activity);GO:0008286(insulin receptor signaling pathway);GO:0012506(vesicle membrane);GO:0015629(actin cytoskeleton);GO:0030838(positive regulation of actin filament polymerization);GO:0044291(cell-cell contact zone);GO:0051017(actin filament bundle assembly);GO:0051764(ac…	NA	NA	NA	PREDICTED: brain-specific angiogenesis inhibitor 1-associated protein 2-like protein 2 isoform X1 [Meleagris gallopavo]	UTR3	-2.43	0.000338844	-1.44	down	3.19139	1.67418	0.031774	0.372964	up	yes	1.14174	0.394723	1.18917	0.208289	0.094436	0.551332
	NW_025927809.1	2141629	2144131	2503	106044413	XM_013194428.2	PAMR1	GO:0004252(serine-type endopeptidase activity);GO:0005509(calcium ion binding);GO:0006508(proteolysis)	NA	NA	NA	PREDICTED: inactive serine protease PAMR1 isoform X1 [Anser cygnoides domesticus]	UTR3	-3.08	5.62341e-05	-1.64	down	3.21107	1.68305	0.0143099	0.245515	up	yes	0.468356	0.470936	0.314223	0.113327	0.0819744	0.195071
	NW_025927817.1	1863858	1865402	1545	106040944	XM_013189163.2	DBNDD2	GO:0005737(cytoplasm);GO:0006469(negative regulation of protein kinase activity);GO:0006469(negative regulation of protein kinase activity)	NA	NA	NA	PREDICTED: dysbindin domain-containing protein 2 [Anser cygnoides domesticus]	exonic	-1.11	0.0165959	-1.81	down	3.1596	1.65974	0.0313159	0.370341	up	yes	0.64924	1.36472	1.29515	0.389804	0.441444	0.216071
	NW_025927666.1	1962679	1963220	542	125179996	XR_007158193.1	LOC125179996	NA	NA	NA	NA		ncRNA_exonic	-1.39	0.00676083	-1.97	down	2.37765	1.24954	0.0237731	0.320275	up	yes	0.721088	0.921101	0.721675	0.347282	0.430519	0.2164
	NW_025927686.1	7083327	7095759	12433	106035559	XM_013180457.2	SEMA3A	GO:0005615(extracellular space);GO:0008045(motor neuron axon guidance);GO:0038191(neuropilin binding);GO:0044297(cell body);GO:0097156(fasciculation of motor neuron axon);GO:1990535(neuron projection maintenance);GO:2000009(negative regulation of protein localization to cell surface)	NA	NA	NA	PREDICTED: semaphorin-3A isoform X1 [Anser cygnoides domesticus]	UTR3	-2.55	0.000234423	-1.98	down	2.76486	1.46721	0.00927369	0.189836	up	yes	0.785974	0.803548	0.407551	0.202224	0.224796	0.295286
Hyper-up	NW_025927766.1	1756381	1756682	302	106035136	XM_048078259.1	RWDD4	GO:0003674(molecular_function);GO:0005575(cellular_component);GO:0008150(biological_process);GO:0008150(biological_process)	NA	NA	NA	RWD domain-containing protein 4 isoform X5 [Numida meleagris]	UTR3	-2.64	0.000186209	1.55	up	2.22359	1.15289	0.00220212	0.0795071	up	yes	3.12672	1.59459	1.84276	1.0406	1.15818	0.753236
	NW_025927787.1	2093239	2093420	182	106041576	XM_013190111.2	HTATIP2	GO:0005635(nuclear envelope);GO:0005737(cytoplasm);GO:0005829(cytosol);GO:0016020(membrane);GO:0045765(regulation of angiogenesis);GO:0051170(nuclear import);GO:0005654(nucleoplasm);GO:0016021(integral component of membrane);GO:0016620(oxidoreductase activity, acting on the aldehyde or oxo group of donors, NAD or NADP as acceptor);GO:0051287(NAD binding);GO:0055114(oxidation-reduction process);GO…	NA	NA	NA	PREDICTED: oxidoreductase HTATIP2 [Anser cygnoides domesticus]	UTR5	-3.91	6.0256e-06	1.44	up	2.2062	1.14156	0.00285216	0.0923784	up	yes	31.7785	25.9192	10.5435	9.52289	11.7934	9.6153
	NW_025927698.1	2110655	2110985	331	106045346	XM_013195773.2	GIMD1	GO:0005525(GTP binding)	NA	NA	NA	PREDICTED: GTPase IMAP family member GIMD1 [Anser cygnoides domesticus]	UTR3	-3.29	3.0903e-05	1.41	up	2.15145	1.10531	0.00782211	0.169262	up	yes	22.9749	20.7152	12.6869	6.55219	4.59058	15.0614
	NW_025927747.1	1890242	1891263	1022	106039924	XM_013187407.2	RNF152	GO:0004842(ubiquitin-protein transferase activity);GO:0005764(lysosome);GO:0005765(lysosomal membrane);GO:0008270(zinc ion binding);GO:0010508(positive regulation of autophagy);GO:0016874(ligase activity);GO:0031267(small GTPase binding);GO:0031301(integral component of organelle membrane);GO:0034198(cellular response to amino acid starvation);GO:0061630(ubiquitin protein ligase activity);GO:0070…	04150(mTOR signaling pathway);04150(mTOR signaling pathway)	K15705	EC:2.3.2.27	PREDICTED: E3 ubiquitin-protein ligase RNF152 isoform X1 [Meleagris gallopavo]	UTR3	-1.06	0.0199526	1.32	up	2.47988	1.31027	0.0419227	0.418301	up	yes	0.0813787	0.171543	0.131869	0.0637322	0.031191	0.0602417
	NW_025927825.1	939420	939958	539	106045921	XM_013196700.2	TMEM169	GO:0016021(integral component of membrane)	NA	NA	NA	PREDICTED: transmembrane protein 169 [Anser cygnoides domesticus]	UTR3	-1.11	0.0165959	1.3	up	2.46176	1.29969	0.00213268	0.078662	up	yes	1.62969	1.77529	2.10618	0.743516	0.529788	0.965403
Hyper-down	NW_025927716.1	1283979	1284160	182	106041380	XM_013189788.2	LOC106041380	GO:0001609(G-protein coupled adenosine receptor activity);GO:0001973(adenosine receptor signaling pathway);GO:0005886(plasma membrane);GO:0016021(integral component of membrane)	04080(Neuroactive ligand-receptor interaction)	NA	NA	PREDICTED: adenosine receptor A3-like [Anser cygnoides domesticus]	exonic	-1.06	0.0194984	3.15	up	0.365153	-1.45343	0.0182125	0.276629	down	yes	0.110838	0.112233	0.181833	0.562853	0.419679	0.126328
	NW_025927673.1	555991	557698	1708	106044569	XM_013194632.2	ABTB2	GO:0003674(molecular_function);GO:0005575(cellular_component);GO:0005634(nucleus);GO:0005654(nucleoplasm);GO:0046982(protein heterodimerization activity);GO:0097237(cellular response to toxic substance);GO:0097237(cellular response to toxic substance)	NA	NA	NA	PREDICTED: ankyrin repeat and BTB/POZ domain-containing protein 2 isoform X1 [Anser cygnoides domesticus]	UTR3	-1.75	0.00239883	2.79	up	0.451642	-1.14675	0.00685933	0.156904	down	yes	1.05328	0.338546	0.275169	1.08644	1.46245	1.14207
	NW_025927734.1	4698983	4699223	241	106049499	XM_013201843.2	NDNF	GO:0001764(neuron migration);GO:0002931(response to ischemia);GO:0005622(intracellular);GO:0007263(nitric oxide mediated signal transduction);GO:0008201(heparin binding);GO:0010811(positive regulation of cell-substrate adhesion);GO:0010976(positive regulation of neuron projection development);GO:0016049(cell growth);GO:0019800(peptide cross-linking via chondroitin 4-sulfate glycosaminoglycan);GO:…	NA	NA	NA	PREDICTED: protein NDNF isoform X2 [Anser cygnoides domesticus]	UTR3	-0.994	0.0245471	2.56	up	0.189561	-2.39927	0.00121043	0.0546409	down	yes	0.0521037	0.114806	0.0655686	0.222582	0.205825	0.797997
	NW_025927770.1	2057696	2059207	1512	125184647	XR_007168969.1	LOC125184647	NA	NA	NA	NA	LOW QUALITY PROTEIN: dystonin [Anas platyrhynchos]	ncRNA_exonic	-1.02	0.0223872	2.27	up	0.070369	-3.82892	0.000206017	0.0168405	down	yes	0.031879	0	0	0.15386	0.166044	0.133122
	NW_025927682.1	6484523	6486496	1974	106030344	XM_013172099.2	LOC106030344	GO:0016021(integral component of membrane)	04145(Phagosome)	NA	NA	PREDICTED: macrophage mannose receptor 1-like [Anser cygnoides domesticus]	UTR3	-1.13	0.0154882	1.74	up	0.443912	-1.17165	0.00894389	0.185597	down	yes	0.167856	0.18208	0.167507	0.344454	0.262125	0.559063
Hypo-down	NW_025927722.1	1672982	1673223	242	106034878	XM_013179287.2	LOC106034878	GO:0001533(cornified envelope);GO:0002934(desmosome organization);GO:0003223(ventricular compact myocardium morphogenesis);GO:0005080(protein kinase C binding);GO:0005198(structural molecule activity);GO:0005634(nucleus);GO:0005882(intermediate filament);GO:0014704(intercalated disc);GO:0016323(basolateral plasma membrane);GO:0018149(peptide cross-linking);GO:0030057(desmosome);GO:0030216(keratin…	NA	NA	NA	PREDICTED: desmoplakin isoform X3 [Anser cygnoides domesticus]	exonic	-0.779	0.0489779	-1.06	down	0.287559	-1.79807	1.14005e-06	0.000295869	down	yes	0.787833	0.803602	1.95752	2.93754	3.7621	5.64204
	NW_025927684.1	1739687	1748622	8936	106036855	XM_048062361.1	VIPR1	GO:0004999(vasoactive intestinal polypeptide receptor activity);GO:0007166(cell surface receptor signaling pathway);GO:0007186(G-protein coupled receptor signaling pathway);GO:0016021(integral component of membrane);GO:0043235(receptor complex)	04080(Neuroactive ligand-receptor interaction)	NA	NA	vasoactive intestinal polypeptide receptor 1 [Anas platyrhynchos]	UTR3	-16.8	7.94328e-20	-1.07	down	0.373484	-1.42088	1.82638e-07	7.12758e-05	down	yes	1.80105	1.91991	2.37332	5.26711	6.78865	4.26161
	NW_025927755.1	2880640	2881001	362	106030588	XM_048077031.1	JPH1	GO:0003674(molecular_function);GO:0005886(plasma membrane);GO:0007517(muscle organ development);GO:0008307(structural constituent of muscle);GO:0014701(junctional sarcoplasmic reticulum membrane);GO:0016021(integral component of membrane);GO:0030018(Z disc);GO:0030314(junctional membrane complex);GO:0060314(regulation of ryanodine-sensitive calcium-release channel activity);GO:0060402(calcium ion…	NA	NA	NA	hypothetical protein H355_010666 [Colinus virginianus]	UTR5	-0.91	0.0323594	-1.29	down	0.485365	-1.04286	3.61338e-05	0.00460154	down	yes	2.05798	2.87425	1.66559	5.67952	4.75654	3.15745
	NW_025927922.1	45373	50633	5261	106048719	XM_013200801.2	LOC106048719	GO:0005044(scavenger receptor activity);GO:0006898(receptor-mediated endocytosis);GO:0016021(integral component of membrane);GO:0016021(integral component of membrane)	NA	NA	NA	antigen WC1.1 [Anas platyrhynchos]	exonic	-2.12	0.000812831	-5.3	down	0.196888	-2.34455	0.0166101	0.265454	down	yes	0.0901665	0.100718	0	0.394168	0.515769	0.05957
