# Supplementary material for: Transcriptome-Wide Analysis of N6-Methyladenosine Modification in the Liver of Geese at Different Growth Stages
Source: Animals (Basel). 2026 Mar 20;16(6):981. doi: 10.3390/ani16060981 (PMC13023336; doi:10.3390/ani16060981)
Supplement: Supplementary file 1 [file animals-16-00981-s001.zip › Supplementary files/Table S14.xlsx]

## Sheet: Sheet1
S vs. P diffPeak-Gene differential-expression gene GO enrichment
GO_ID	GO_Term	GO_function	GO_class	Genes	S gene number	TS gene number	B gene number	TB gene number	pvalue
GO:0005524	ATP binding	molecular_function	5	106029314;106031512;106031528;106032160;106032857;106037608;106038907;106040910;106041301;106042773;106042848;106042994;106043942;106045729;106046109;106047279;106047992;106048149;125180748;125180829	20	109	1081	15818	4.34004e-05
GO:0000070	mitotic sister chromatid segregation	biological_process	8	106031528;106041414;106049168	3	109	16	15818	0.000166973
GO:0060236	regulation of mitotic spindle organization	biological_process	8	106042321;106047168	2	109	5	15818	0.000464182
GO:0051988	regulation of attachment of spindle microtubules to kinetochore	biological_process	8	106031528;106049168	2	109	5	15818	0.000464182
GO:0007050	cell cycle arrest	biological_process	5	106032943;106036967;106042896;106047279	4	109	64	15818	0.00098644
GO:0007202	activation of phospholipase C activity	biological_process	11	106032857;106040283	2	109	9	15818	0.00164118
GO:0032924	activin receptor signaling pathway	biological_process	8	106042896;106047637	2	109	9	15818	0.00164118
GO:0006302	double-strand break repair	biological_process	9	106039333;106045729;125181637	3	109	35	15818	0.0017744
GO:0000775	chromosome, centromeric region	cellular_component	7	106038945;106039182;106042773	3	109	35	15818	0.0017744
GO:0006261	DNA-dependent DNA replication	biological_process	9	106032160;106045729	2	109	12	15818	0.00296847
GO:0005819	spindle	cellular_component	6	106040753;106042773;106047168	3	109	43	15818	0.00321489
GO:0004715	non-membrane spanning protein tyrosine kinase activity	molecular_function	9	106032857;106037608;106040910	3	109	44	15818	0.00343299
GO:0010951	negative regulation of endopeptidase activity	biological_process	11	106034408;106034541;106042407;106042567	4	109	93	15818	0.00389233
GO:0016310	phosphorylation	biological_process	7	106038907;106043942;106048149;125180748	4	109	97	15818	0.00452326
GO:0043034	costamere	cellular_component	5	106033076;106048739	2	109	16	15818	0.00530108
GO:0046835	carbohydrate phosphorylation	biological_process	8	106042848;125180829	2	109	16	15818	0.00530108
GO:0004497	monooxygenase activity	molecular_function	5	106029463;106031025	2	109	17	15818	0.005981
GO:0038024	cargo receptor activity	molecular_function	3	106036359	1	109	1	15818	0.00689088
GO:0048592	eye morphogenesis	biological_process	7	106034484	1	109	1	15818	0.00689088
GO:0008443	phosphofructokinase activity	molecular_function	7	106038907	1	109	1	15818	0.00689088
GO:0001550	ovarian cumulus expansion	biological_process	5	106042773	1	109	1	15818	0.00689088
GO:0009186	deoxyribonucleoside diphosphate metabolic process	biological_process	9	106030813	1	109	1	15818	0.00689088
GO:0043509	activin A complex	cellular_component	5	106042896	1	109	1	15818	0.00689088
GO:0004371	glycerone kinase activity	molecular_function	7	125180829	1	109	1	15818	0.00689088
GO:0047273	galactosylgalactosylglucosylceramide beta-D-acetylgalactosaminyltransferase activity	molecular_function	8	106043526	1	109	1	15818	0.00689088
GO:1903126	negative regulation of centriole-centriole cohesion	biological_process	10	106031528	1	109	1	15818	0.00689088
GO:1903242	regulation of cardiac muscle hypertrophy in response to stress	biological_process	10	106047637	1	109	1	15818	0.00689088
GO:0004704	NF-kappaB-inducing kinase activity	molecular_function	5	106041301	1	109	1	15818	0.00689088
GO:0004061	arylformamidase activity	molecular_function	7	106046751	1	109	1	15818	0.00689088
GO:0060330	regulation of response to interferon-gamma	biological_process	8	106039333	1	109	1	15818	0.00689088
GO:0003433	chondrocyte development involved in endochondral bone morphogenesis	biological_process	7	106042407	1	109	1	15818	0.00689088
GO:0061624	fructose catabolic process to hydroxyacetone phosphate and glyceraldehyde-3-phosphate	biological_process	10	125180829	1	109	1	15818	0.00689088
GO:0051299	centrosome separation	biological_process	5	106031528	1	109	1	15818	0.00689088
GO:0033612	receptor serine/threonine kinase binding	molecular_function	6	106047637	1	109	1	15818	0.00689088
GO:0050354	triokinase activity	molecular_function	7	125180829	1	109	1	15818	0.00689088
GO:0000818	nuclear MIS12/MIND complex	cellular_component	5	106041414	1	109	1	15818	0.00689088
GO:0097309	cap1 mRNA methylation	biological_process	13	106029753	1	109	1	15818	0.00689088
GO:0035519	protein K29-linked ubiquitination	biological_process	13	106046109	1	109	1	15818	0.00689088
GO:0035026	leading edge cell differentiation	biological_process	7	106036359	1	109	1	15818	0.00689088
GO:1990705	cholangiocyte proliferation	biological_process	5	106038945	1	109	1	15818	0.00689088
GO:0034012	FAD-AMP lyase (cyclizing) activity	molecular_function	5	125180829	1	109	1	15818	0.00689088
GO:0002925	positive regulation of humoral immune response mediated by circulating immunoglobulin	biological_process	12	106029362	1	109	1	15818	0.00689088
GO:1902809	regulation of skeletal muscle fiber differentiation	biological_process	10	106035654	1	109	1	15818	0.00689088
GO:0004796	thromboxane-A synthase activity	molecular_function	6	106031025	1	109	1	15818	0.00689088
GO:0032633	interleukin-4 production	biological_process	5	106032857	1	109	1	15818	0.00689088
GO:0090156	cellular sphingolipid homeostasis	biological_process	6	106049687	1	109	1	15818	0.00689088
GO:1903225	negative regulation of endodermal cell differentiation	biological_process	8	106034484	1	109	1	15818	0.00689088
GO:0046880	regulation of follicle-stimulating hormone secretion	biological_process	9	106042896	1	109	1	15818	0.00689088
GO:1903537	meiotic cell cycle process involved in oocyte maturation	biological_process	5	106042773	1	109	1	15818	0.00689088
GO:0042168	heme metabolic process	biological_process	8	106029362	1	109	1	15818	0.00689088
GO:0061621	canonical glycolysis	biological_process	6	106038907	1	109	1	15818	0.00689088
GO:2001247	positive regulation of phosphatidylcholine biosynthetic process	biological_process	8	106036242	1	109	1	15818	0.00689088
GO:0045087	innate immune response	biological_process	5	106032857;106037608;106043535;125180829	4	109	114	15818	0.00797077
GO:0046332	SMAD binding	molecular_function	5	106034484;106036359	2	109	20	15818	0.00824419
GO:0000281	mitotic cytokinesis	biological_process	7	106040753;106042773	2	109	22	15818	0.00993387
GO:0019899	enzyme binding	molecular_function	5	106032160;106034064;106037608;106040404	4	109	123	15818	0.0103476
GO:0030199	collagen fibril organization	biological_process	7	106034484;106042407	2	109	24	15818	0.0117634
GO:0003950	NAD+ ADP-ribosyltransferase activity	molecular_function	7	106039333;106040404	2	109	24	15818	0.0117634
GO:0030308	negative regulation of cell growth	biological_process	7	106032943;106042896;106047637	3	109	70	15818	0.0124728
GO:0006284	base-excision repair	biological_process	9	106045729;125181637	2	109	25	15818	0.0127293
GO:0000086	G2/M transition of mitotic cell cycle	biological_process	7	106031512;106042321	2	109	26	15818	0.0137286
GO:0017045	corticotropin-releasing hormone activity	molecular_function	8	125184079	1	109	2	15818	0.0137347
GO:0036435	K48-linked polyubiquitin modification-dependent protein binding	molecular_function	7	106041301	1	109	2	15818	0.0137347
GO:0043512	inhibin A complex	cellular_component	5	106042896	1	109	2	15818	0.0137347
GO:0043139	5'-3' DNA helicase activity	molecular_function	11	106029314	1	109	2	15818	0.0137347
GO:0044262	cellular carbohydrate metabolic process	biological_process	6	125180829	1	109	2	15818	0.0137347
GO:0051047	positive regulation of secretion	biological_process	8	106036242	1	109	2	15818	0.0137347
GO:0033540	fatty acid beta-oxidation using acyl-CoA oxidase	biological_process	12	106034764	1	109	2	15818	0.0137347
GO:0044314	protein K27-linked ubiquitination	biological_process	13	106046109	1	109	2	15818	0.0137347
GO:0090636	outer dense plaque of desmosome	cellular_component	4	106033076	1	109	2	15818	0.0137347
GO:0034356	NAD biosynthesis via nicotinamide riboside salvage pathway	biological_process	11	106039333	1	109	2	15818	0.0137347
GO:0090637	inner dense plaque of desmosome	cellular_component	4	106033076	1	109	2	15818	0.0137347
GO:0042701	progesterone secretion	biological_process	7	106042896	1	109	2	15818	0.0137347
GO:0019441	tryptophan catabolic process to kynurenine	biological_process	12	106046751	1	109	2	15818	0.0137347
GO:2000370	positive regulation of clathrin-dependent endocytosis	biological_process	10	106036359	1	109	2	15818	0.0137347
GO:0031161	phosphatidylinositol catabolic process	biological_process	10	106045215	1	109	2	15818	0.0137347
GO:2000312	regulation of kainate selective glutamate receptor activity	biological_process	10	106039558	1	109	2	15818	0.0137347
GO:0045143	homologous chromosome segregation	biological_process	7	106034408	1	109	2	15818	0.0137347
GO:0038171	cannabinoid signaling pathway	biological_process	6	106040283	1	109	2	15818	0.0137347
GO:0004483	mRNA (nucleoside-2'-O-)-methyltransferase activity	molecular_function	8	106029753	1	109	2	15818	0.0137347
GO:1901390	positive regulation of transforming growth factor beta activation	biological_process	9	106045740	1	109	2	15818	0.0137347
GO:0004103	choline kinase activity	molecular_function	7	106048149	1	109	2	15818	0.0137347
GO:2000138	positive regulation of cell proliferation involved in heart morphogenesis	biological_process	8	106047637	1	109	2	15818	0.0137347
GO:0005588	collagen type V trimer	cellular_component	6	106034484	1	109	2	15818	0.0137347
GO:0009088	threonine biosynthetic process	biological_process	12	106048104	1	109	2	15818	0.0137347
GO:0034340	response to type I interferon	biological_process	7	106041301	1	109	2	15818	0.0137347
GO:0035339	SPOTS complex	cellular_component	9	106049687	1	109	2	15818	0.0137347
GO:0004795	threonine synthase activity	molecular_function	7	106048104	1	109	2	15818	0.0137347
GO:0097681	double-strand break repair via alternative nonhomologous end joining	biological_process	11	106045729	1	109	2	15818	0.0137347
GO:0001865	NK T cell differentiation	biological_process	10	106032857	1	109	2	15818	0.0137347
GO:0004867	serine-type endopeptidase inhibitor activity	molecular_function	8	106034541;106042407;106042567	3	109	73	15818	0.0139634
GO:0005876	spindle microtubule	cellular_component	8	106040404;106049168	2	109	28	15818	0.0158255
GO:0007017	microtubule-based process	biological_process	4	106031528;106043857	2	109	32	15818	0.020399
GO:0072574	hepatocyte proliferation	biological_process	6	106038945	1	109	3	15818	0.0205318
GO:0004949	cannabinoid receptor activity	molecular_function	7	106040283	1	109	3	15818	0.0205318
GO:0051575	5'-deoxyribose-5-phosphate lyase activity	molecular_function	6	106045729	1	109	3	15818	0.0205318
GO:0060298	positive regulation of sarcomere organization	biological_process	9	106047637	1	109	3	15818	0.0205318
GO:0004137	deoxycytidine kinase activity	molecular_function	10	106043942	1	109	3	15818	0.0205318
GO:0003872	6-phosphofructokinase activity	molecular_function	8	106038907	1	109	3	15818	0.0205318
GO:0016286	small conductance calcium-activated potassium channel activity	molecular_function	10	106048530	1	109	3	15818	0.0205318
GO:0039534	negative regulation of MDA-5 signaling pathway	biological_process	9	125180829	1	109	3	15818	0.0205318
GO:0006657	CDP-choline pathway	biological_process	11	106048149	1	109	3	15818	0.0205318
GO:0035456	response to interferon-beta	biological_process	7	106041301	1	109	3	15818	0.0205318
GO:0031433	telethonin binding	molecular_function	6	106047637	1	109	3	15818	0.0205318
GO:0016401	palmitoyl-CoA oxidase activity	molecular_function	8	106034764	1	109	3	15818	0.0205318
GO:0040001	establishment of mitotic spindle localization	biological_process	9	106040753	1	109	3	15818	0.0205318
GO:0038083	peptidyl-tyrosine autophosphorylation	biological_process	11	106032857;106037608	2	109	33	15818	0.0216187
GO:0032508	DNA duplex unwinding	biological_process	9	106029314;125181637	2	109	33	15818	0.0216187
GO:0010862	positive regulation of pathway-restricted SMAD protein phosphorylation	biological_process	11	106036359;106047637	2	109	34	15818	0.022868
GO:0005874	microtubule	cellular_component	7	106040753;106042773;106043857;106047168	4	109	163	15818	0.0262545
GO:0043087	regulation of GTPase activity	biological_process	7	106038231;125181699	2	109	37	15818	0.0267888
GO:0042998	positive regulation of Golgi to plasma membrane protein transport	biological_process	10	106036242	1	109	4	15818	0.0272825
GO:0004305	ethanolamine kinase activity	molecular_function	7	106048149	1	109	4	15818	0.0272825
GO:0006693	prostaglandin metabolic process	biological_process	10	106034764	1	109	4	15818	0.0272825
GO:0003873	6-phosphofructo-2-kinase activity	molecular_function	8	106042848	1	109	4	15818	0.0272825
GO:0004322	ferroxidase activity	molecular_function	7	106045552	1	109	4	15818	0.0272825
GO:0006172	ADP biosynthetic process	biological_process	12	106047279	1	109	4	15818	0.0272825
GO:0006047	UDP-N-acetylglucosamine metabolic process	biological_process	7	106046482	1	109	4	15818	0.0272825
GO:0040016	embryonic cleavage	biological_process	5	106042773	1	109	4	15818	0.0272825
GO:0055009	atrial cardiac muscle tissue morphogenesis	biological_process	8	106047637	1	109	4	15818	0.0272825
GO:0040020	regulation of meiotic nuclear division	biological_process	8	106034064	1	109	4	15818	0.0272825
GO:0009157	deoxyribonucleoside monophosphate biosynthetic process	biological_process	10	106043942	1	109	4	15818	0.0272825
GO:0016528	sarcoplasm	cellular_component	6	106048739	1	109	4	15818	0.0272825
GO:2000042	negative regulation of double-strand break repair via homologous recombination	biological_process	11	106045729	1	109	4	15818	0.0272825
GO:0020027	hemoglobin metabolic process	biological_process	7	106029362	1	109	4	15818	0.0272825
GO:0034354	'de novo' NAD biosynthetic process from tryptophan	biological_process	11	106046751	1	109	4	15818	0.0272825
GO:0034379	very-low-density lipoprotein particle assembly	biological_process	9	106036242	1	109	4	15818	0.0272825
GO:0042541	hemoglobin biosynthetic process	biological_process	8	106042896	1	109	4	15818	0.0272825
GO:0085020	protein K6-linked ubiquitination	biological_process	13	106046109	1	109	4	15818	0.0272825
GO:0007565	female pregnancy	biological_process	5	106048739	1	109	4	15818	0.0272825
GO:1990357	terminal web	cellular_component	9	106033076	1	109	4	15818	0.0272825
GO:0051294	establishment of spindle orientation	biological_process	9	106049168	1	109	4	15818	0.0272825
GO:0072687	meiotic spindle	cellular_component	7	106042321	1	109	4	15818	0.0272825
GO:0042578	phosphoric ester hydrolase activity	molecular_function	6	106045215	1	109	4	15818	0.0272825
GO:0043142	single-stranded DNA-dependent ATPase activity	molecular_function	12	106045729	1	109	4	15818	0.0272825
GO:0006071	glycerol metabolic process	biological_process	8	125180829	1	109	4	15818	0.0272825
GO:0005903	brush border	cellular_component	5	106033076;106048739	2	109	38	15818	0.0281519
GO:0016491	oxidoreductase activity	molecular_function	4	106037222;106041367;106045552	3	109	98	15818	0.0301997
GO:0000226	microtubule cytoskeleton organization	biological_process	7	106036967;106040910	2	109	40	15818	0.0309597
GO:0006974	cellular response to DNA damage stimulus	biological_process	6	106040404;106045729;106046109	3	109	101	15818	0.0326076
GO:0005663	DNA replication factor C complex	cellular_component	4	106032160	1	109	5	15818	0.0339871
GO:0006111	regulation of gluconeogenesis	biological_process	10	106035654	1	109	5	15818	0.0339871
GO:0040038	polar body extrusion after meiotic divisions	biological_process	5	106042773	1	109	5	15818	0.0339871
GO:0036120	cellular response to platelet-derived growth factor stimulus	biological_process	6	106037608	1	109	5	15818	0.0339871
GO:0031581	hemidesmosome assembly	biological_process	8	106048739	1	109	5	15818	0.0339871
GO:0000444	MIS12/MIND type complex	cellular_component	4	106041414	1	109	5	15818	0.0339871
GO:0008384	IkappaB kinase activity	molecular_function	9	106041301	1	109	5	15818	0.0339871
GO:0038061	NIK/NF-kappaB signaling	biological_process	6	106041301	1	109	5	15818	0.0339871
GO:0055015	ventricular cardiac muscle cell development	biological_process	9	106047637	1	109	5	15818	0.0339871
GO:0034333	adherens junction assembly	biological_process	7	106033076	1	109	5	15818	0.0339871
GO:0006003	fructose 2,6-bisphosphate metabolic process	biological_process	7	106042848	1	109	5	15818	0.0339871
GO:0008499	UDP-galactose:beta-N-acetylglucosamine beta-1,3-galactosyltransferase activity	molecular_function	8	106043526	1	109	5	15818	0.0339871
GO:0009378	four-way junction helicase activity	molecular_function	11	125181637	1	109	5	15818	0.0339871
GO:2000096	positive regulation of Wnt signaling pathway, planar cell polarity pathway	biological_process	11	106036359	1	109	5	15818	0.0339871
GO:0006704	glucocorticoid biosynthetic process	biological_process	8	125184079	1	109	5	15818	0.0339871
GO:0007584	response to nutrient	biological_process	7	106048739	1	109	5	15818	0.0339871
GO:0061042	vascular wound healing	biological_process	7	106049499	1	109	5	15818	0.0339871
GO:0034501	protein localization to kinetochore	biological_process	10	106041414	1	109	5	15818	0.0339871
GO:0060335	positive regulation of interferon-gamma-mediated signaling pathway	biological_process	10	106029362	1	109	5	15818	0.0339871
GO:0006646	phosphatidylethanolamine biosynthetic process	biological_process	10	106048149	1	109	5	15818	0.0339871
GO:0051464	positive regulation of cortisol secretion	biological_process	12	125184079	1	109	5	15818	0.0339871
GO:0032609	interferon-gamma production	biological_process	5	106032857	1	109	5	15818	0.0339871
GO:0002639	positive regulation of immunoglobulin production	biological_process	9	106029362	1	109	5	15818	0.0339871
GO:0031915	positive regulation of synaptic plasticity	biological_process	10	106034064	1	109	5	15818	0.0339871
GO:0090136	epithelial cell-cell adhesion	biological_process	6	106033076	1	109	5	15818	0.0339871
GO:0006220	pyrimidine nucleotide metabolic process	biological_process	9	106043942	1	109	5	15818	0.0339871
GO:1903077	negative regulation of protein localization to plasma membrane	biological_process	10	106036359	1	109	5	15818	0.0339871
GO:0004672	protein kinase activity	molecular_function	7	106031528;106047992;125180748	3	109	103	15818	0.0342671
GO:0000082	G1/S transition of mitotic cell cycle	biological_process	7	106032943;106042896	2	109	43	15818	0.035369
GO:0047485	protein N-terminus binding	molecular_function	5	106034764;106048739	2	109	45	15818	0.0384353
GO:0005925	focal adhesion	cellular_component	7	106033076;106036359;106037608;106038453;106048739	5	109	272	15818	0.0400019
GO:0016559	peroxisome fission	biological_process	7	106034764	1	109	6	15818	0.0406459
GO:0035615	clathrin adaptor activity	molecular_function	6	106036359	1	109	6	15818	0.0406459
GO:0046033	AMP metabolic process	biological_process	11	106047279	1	109	6	15818	0.0406459
GO:0043140	ATP-dependent 3'-5' DNA helicase activity	molecular_function	12	125181637	1	109	6	15818	0.0406459
GO:0019800	peptide cross-linking via chondroitin 4-sulfate glycosaminoglycan	biological_process	10	106049499	1	109	6	15818	0.0406459
GO:0044539	long-chain fatty acid import	biological_process	10	106036242	1	109	6	15818	0.0406459
GO:0006002	fructose 6-phosphate metabolic process	biological_process	7	106038907	1	109	6	15818	0.0406459
GO:0010997	anaphase-promoting complex binding	molecular_function	5	106034064	1	109	6	15818	0.0406459
GO:0046597	negative regulation of viral entry into host cell	biological_process	10	106043535	1	109	6	15818	0.0406459
GO:0031145	anaphase-promoting complex-dependent catabolic process	biological_process	12	106034064	1	109	6	15818	0.0406459
GO:0005916	fascia adherens	cellular_component	6	106033076	1	109	6	15818	0.0406459
GO:0010613	positive regulation of cardiac muscle hypertrophy	biological_process	10	106047637	1	109	6	15818	0.0406459
GO:0032964	collagen biosynthetic process	biological_process	5	106042407	1	109	6	15818	0.0406459
GO:2000643	positive regulation of early endosome to late endosome transport	biological_process	7	106036359	1	109	6	15818	0.0406459
GO:0051382	kinetochore assembly	biological_process	8	106041414	1	109	6	15818	0.0406459
GO:0034080	CENP-A containing nucleosome assembly	biological_process	9	106039182	1	109	6	15818	0.0406459
GO:0043297	apical junction assembly	biological_process	8	106033076	1	109	6	15818	0.0406459
GO:0060389	pathway-restricted SMAD protein phosphorylation	biological_process	10	106047637	1	109	6	15818	0.0406459
GO:0051301	cell division	biological_process	4	106033711;106041414;106042321	3	109	111	15818	0.0413347
GO:0008022	protein C-terminus binding	molecular_function	5	106034064;106036359;106038945	3	109	113	15818	0.0432079
GO:0005634	nucleus	cellular_component	6	106030813;106031528;106032943;106033711;106034408;106035661;106036560;106038907;106038918;106039182;106039333;106040404;106040753;106042773;106043415;106043857;106043942;106044620;106046109;106046751;106047992;125180829;125181637;125184926	24	109	2457	15818	0.0452542
GO:0005871	kinesin complex	cellular_component	5	106042773;106042994	2	109	50	15818	0.0465212
GO:0006091	generation of precursor metabolites and energy	biological_process	5	106034764	1	109	7	15818	0.0472592
GO:0030056	hemidesmosome	cellular_component	5	106048739	1	109	7	15818	0.0472592
GO:0009312	oligosaccharide biosynthetic process	biological_process	7	106043526	1	109	7	15818	0.0472592
GO:0043292	contractile fiber	cellular_component	6	106048739	1	109	7	15818	0.0472592
GO:0045088	regulation of innate immune response	biological_process	7	125180829	1	109	7	15818	0.0472592
GO:0098586	cellular response to virus	biological_process	8	106041301	1	109	7	15818	0.0472592
GO:0003689	DNA clamp loader activity	molecular_function	7	106032160	1	109	7	15818	0.0472592
GO:0006000	fructose metabolic process	biological_process	8	106042848	1	109	7	15818	0.0472592
GO:0006370	7-methylguanosine mRNA capping	biological_process	11	106029753	1	109	7	15818	0.0472592
GO:0006264	mitochondrial DNA replication	biological_process	10	106029314	1	109	7	15818	0.0472592
GO:0005915	zonula adherens	cellular_component	6	106033076	1	109	7	15818	0.0472592
GO:0071901	negative regulation of protein serine/threonine kinase activity	biological_process	12	106032943	1	109	7	15818	0.0472592
GO:0051290	protein heterotetramerization	biological_process	9	106030813	1	109	7	15818	0.0472592
GO:0006826	iron ion transport	biological_process	10	106045552	1	109	7	15818	0.0472592
GO:0060347	heart trabecula formation	biological_process	6	106047637	1	109	7	15818	0.0472592
GO:0000776	kinetochore	cellular_component	4	106031528;106049168	2	109	51	15818	0.0482072
GO:0007059	chromosome segregation	biological_process	4	106031528;106041414	2	109	52	15818	0.0499153
GO:0016301	kinase activity	molecular_function	6	106038907;125180748	2	109	52	15818	0.0499153
GO:0031234	extrinsic component of cytoplasmic side of plasma membrane	cellular_component	6	106032857;106037608	2	109	53	15818	0.0516451
GO:2000310	regulation of NMDA receptor activity	biological_process	10	125184079	1	109	8	15818	0.0538273
GO:0000038	very long-chain fatty acid metabolic process	biological_process	10	106034764	1	109	8	15818	0.0538273
GO:0042594	response to starvation	biological_process	5	106045740	1	109	8	15818	0.0538273
GO:0007512	adult heart development	biological_process	7	106047637	1	109	8	15818	0.0538273
GO:0007252	I-kappaB phosphorylation	biological_process	10	106041301	1	109	8	15818	0.0538273
GO:0045453	bone resorption	biological_process	8	106040283	1	109	8	15818	0.0538273
GO:0060391	positive regulation of SMAD protein import into nucleus	biological_process	10	106036359	1	109	8	15818	0.0538273
GO:0010614	negative regulation of cardiac muscle hypertrophy	biological_process	10	106047637	1	109	8	15818	0.0538273
GO:0004861	cyclin-dependent protein serine/threonine kinase inhibitor activity	molecular_function	8	106032943	1	109	8	15818	0.0538273
GO:2001241	positive regulation of extrinsic apoptotic signaling pathway in absence of ligand	biological_process	11	106042896	1	109	8	15818	0.0538273
GO:0055117	regulation of cardiac muscle contraction	biological_process	10	106047637	1	109	8	15818	0.0538273
GO:0014898	cardiac muscle hypertrophy in response to stress	biological_process	6	106045215	1	109	8	15818	0.0538273
GO:0045294	alpha-catenin binding	molecular_function	5	106033076	1	109	8	15818	0.0538273
GO:0090129	positive regulation of synapse maturation	biological_process	8	106034064	1	109	8	15818	0.0538273
GO:0007051	spindle organization	biological_process	8	106049168	1	109	9	15818	0.0603506
GO:0007263	nitric oxide mediated signal transduction	biological_process	7	106049499	1	109	9	15818	0.0603506
GO:0032099	negative regulation of appetite	biological_process	11	125184079	1	109	9	15818	0.0603506
GO:1904355	positive regulation of telomere capping	biological_process	11	106031528	1	109	9	15818	0.0603506
GO:0097027	ubiquitin-protein transferase activator activity	molecular_function	6	106034064	1	109	9	15818	0.0603506
GO:0051604	protein maturation	biological_process	7	106042407	1	109	9	15818	0.0603506
GO:0002162	dystroglycan binding	molecular_function	5	106033076	1	109	9	15818	0.0603506
GO:0035641	locomotory exploration behavior	biological_process	5	125184079	1	109	9	15818	0.0603506
GO:0004674	protein serine/threonine kinase activity	molecular_function	8	106031512;106040910;106047992;125180748	4	109	221	15818	0.0665541
GO:0009607	response to biotic stimulus	biological_process	4	125183345	1	109	10	15818	0.0668293
GO:0030414	peptidase inhibitor activity	molecular_function	6	106034408	1	109	10	15818	0.0668293
GO:0006518	peptide metabolic process	biological_process	7	106035654	1	109	10	15818	0.0668293
GO:0010596	negative regulation of endothelial cell migration	biological_process	10	106047637	1	109	10	15818	0.0668293
GO:0035025	positive regulation of Rho protein signal transduction	biological_process	12	106040283	1	109	10	15818	0.0668293
GO:0009165	nucleotide biosynthetic process	biological_process	9	106043942	1	109	10	15818	0.0668293
GO:0060766	negative regulation of androgen receptor signaling pathway	biological_process	10	106036359	1	109	10	15818	0.0668293
GO:0051276	chromosome organization	biological_process	6	106034408	1	109	10	15818	0.0668293
GO:0006656	phosphatidylcholine biosynthetic process	biological_process	10	106048149	1	109	10	15818	0.0668293
GO:0007169	transmembrane receptor protein tyrosine kinase signaling pathway	biological_process	7	106032857;106037608	2	109	64	15818	0.0719988
GO:0008017	microtubule binding	molecular_function	7	106036967;106042773;106042994	3	109	140	15818	0.0724711
GO:0035371	microtubule plus-end	cellular_component	7	106049168	1	109	11	15818	0.0732637
GO:0006471	protein ADP-ribosylation	biological_process	9	106040404	1	109	11	15818	0.0732637
GO:0004017	adenylate kinase activity	molecular_function	8	106047279	1	109	11	15818	0.0732637
GO:0004176	ATP-dependent peptidase activity	molecular_function	11	106032682	1	109	11	15818	0.0732637
GO:0034113	heterotypic cell-cell adhesion	biological_process	6	125181549	1	109	11	15818	0.0732637
GO:0035879	plasma membrane lactate transport	biological_process	13	106034697	1	109	11	15818	0.0732637
GO:0016446	somatic hypermutation of immunoglobulin genes	biological_process	6	106045729	1	109	11	15818	0.0732637
GO:0060038	cardiac muscle cell proliferation	biological_process	6	106047637	1	109	11	15818	0.0732637
GO:0061036	positive regulation of cartilage development	biological_process	7	106047637	1	109	11	15818	0.0732637
GO:0019901	protein kinase binding	molecular_function	7	106032943;106036242;106042321;106042773	4	109	229	15818	0.0737399
GO:0030511	positive regulation of transforming growth factor beta receptor signaling pathway	biological_process	10	106036359	1	109	12	15818	0.0796542
GO:0045671	negative regulation of osteoclast differentiation	biological_process	10	106040283	1	109	12	15818	0.0796542
GO:0007088	regulation of mitotic nuclear division	biological_process	8	106042321	1	109	12	15818	0.0796542
GO:0004553	hydrolase activity, hydrolyzing O-glycosyl compounds	molecular_function	6	106046482	1	109	12	15818	0.0796542
GO:0000793	condensed chromosome	cellular_component	7	106038945	1	109	12	15818	0.0796542
GO:0010569	regulation of double-strand break repair via homologous recombination	biological_process	10	106036560	1	109	12	15818	0.0796542
GO:0071949	FAD binding	molecular_function	7	106034764	1	109	12	15818	0.0796542
GO:0060045	positive regulation of cardiac muscle cell proliferation	biological_process	8	106047637	1	109	12	15818	0.0796542
GO:0042493	response to drug	biological_process	5	106040404;106042896	2	109	68	15818	0.0799474
GO:0002009	morphogenesis of an epithelium	biological_process	6	106033076	1	109	13	15818	0.086001
GO:0000920	cell separation after cytokinesis	biological_process	4	106042773	1	109	13	15818	0.086001
GO:0008568	microtubule-severing ATPase activity	molecular_function	11	106036560	1	109	13	15818	0.086001
GO:0009142	nucleoside triphosphate biosynthetic process	biological_process	9	106047279	1	109	13	15818	0.086001
GO:0055010	ventricular cardiac muscle tissue morphogenesis	biological_process	8	106047637	1	109	13	15818	0.086001
GO:0008198	ferrous iron binding	molecular_function	9	106045552	1	109	13	15818	0.086001
GO:0007018	microtubule-based movement	biological_process	5	106042773;106042994	2	109	72	15818	0.0881547
GO:0003824	catalytic activity	molecular_function	3	106037812;106038907	2	109	72	15818	0.0881547
GO:0000079	regulation of cyclin-dependent protein serine/threonine kinase activity	biological_process	12	106032943	1	109	14	15818	0.0923044
GO:0035255	ionotropic glutamate receptor binding	molecular_function	7	106039558	1	109	14	15818	0.0923044
GO:0015129	lactate transmembrane transporter activity	molecular_function	8	106034697	1	109	14	15818	0.0923044
GO:0001963	synaptic transmission, dopaminergic	biological_process	10	125184079	1	109	14	15818	0.0923044
GO:0071897	DNA biosynthetic process	biological_process	8	106045729	1	109	14	15818	0.0923044
GO:0006672	ceramide metabolic process	biological_process	9	106049687	1	109	14	15818	0.0923044
GO:0010507	negative regulation of autophagy	biological_process	9	125181699	1	109	14	15818	0.0923044
GO:0004467	long-chain fatty acid-CoA ligase activity	molecular_function	8	106036242	1	109	14	15818	0.0923044
GO:0051973	positive regulation of telomerase activity	biological_process	8	106031528	1	109	14	15818	0.0923044
GO:0030325	adrenal gland development	biological_process	7	125184079	1	109	14	15818	0.0923044
GO:0060317	cardiac epithelial to mesenchymal transition	biological_process	8	106033711	1	109	14	15818	0.0923044
GO:0003995	acyl-CoA dehydrogenase activity	molecular_function	6	106034764	1	109	15	15818	0.0985648
GO:0045786	negative regulation of cell cycle	biological_process	7	106042896	1	109	15	15818	0.0985648
GO:0009925	basal plasma membrane	cellular_component	5	106048739	1	109	15	15818	0.0985648
GO:0016180	snRNA processing	biological_process	11	106044633	1	109	15	15818	0.0985648
GO:0030488	tRNA methylation	biological_process	11	106031435	1	109	15	15818	0.0985648
GO:0016740	transferase activity	molecular_function	4	106038907;125180748	2	109	78	15818	0.100908
GO:0030496	midbody	cellular_component	4	106031528;106042773	2	109	78	15818	0.100908
GO:0009263	deoxyribonucleotide biosynthetic process	biological_process	10	106030813	1	109	16	15818	0.104782
GO:0031235	intrinsic component of the cytoplasmic side of the plasma membrane	cellular_component	6	106041406	1	109	16	15818	0.104782
GO:0008574	ATP-dependent microtubule motor activity, plus-end-directed	molecular_function	12	106042994	1	109	16	15818	0.104782
GO:0052890	oxidoreductase activity, acting on the CH-CH group of donors, with a flavin as acceptor	molecular_function	6	106034764	1	109	16	15818	0.104782
GO:0002931	response to ischemia	biological_process	5	106049499	1	109	16	15818	0.104782
GO:2000352	negative regulation of endothelial cell apoptotic process	biological_process	11	106049499	1	109	16	15818	0.104782
GO:0032039	integrator complex	cellular_component	4	106044633	1	109	16	15818	0.104782
GO:0032212	positive regulation of telomere maintenance via telomerase	biological_process	12	106031528	1	109	16	15818	0.104782
GO:0001676	long-chain fatty acid metabolic process	biological_process	10	106036242	1	109	16	15818	0.104782
GO:0006165	nucleoside diphosphate phosphorylation	biological_process	9	106047279	1	109	16	15818	0.104782
GO:0004748	ribonucleoside-diphosphate reductase activity, thioredoxin disulfide as acceptor	molecular_function	8	106030813	1	109	16	15818	0.104782
GO:0004869	cysteine-type endopeptidase inhibitor activity	molecular_function	8	106034408	1	109	16	15818	0.104782
GO:0005971	ribonucleoside-diphosphate reductase complex	cellular_component	7	106030813	1	109	16	15818	0.104782
GO:0005102	receptor binding	molecular_function	5	106032857;106034764;106037608	3	109	165	15818	0.105576
GO:0005125	cytokine activity	molecular_function	7	106042896;106047637	2	109	81	15818	0.107466
GO:0036126	sperm flagellum	cellular_component	5	106047279	1	109	17	15818	0.110957
GO:0034394	protein localization to cell surface	biological_process	7	106033076	1	109	17	15818	0.110957
GO:0009058	biosynthetic process	biological_process	4	106037812	1	109	17	15818	0.110957
GO:0006468	protein phosphorylation	biological_process	9	106031512;106031528;106047992;125180748	4	109	266	15818	0.111759
GO:0043029	T cell homeostasis	biological_process	6	106033711	1	109	18	15818	0.11709
GO:0048754	branching morphogenesis of an epithelial tube	biological_process	6	125181699	1	109	18	15818	0.11709
GO:0033539	fatty acid beta-oxidation using acyl-CoA dehydrogenase	biological_process	12	106034764	1	109	18	15818	0.11709
GO:0046034	ATP metabolic process	biological_process	4	106047279	1	109	18	15818	0.11709
GO:0005200	structural constituent of cytoskeleton	molecular_function	4	106043857;106048739	2	109	86	15818	0.11864
GO:0016705	oxidoreductase activity, acting on paired donors, with incorporation or reduction of molecular oxygen	molecular_function	5	106031025	1	109	19	15818	0.123181
GO:0051225	spindle assembly	biological_process	9	106042773	1	109	19	15818	0.123181
GO:0045648	positive regulation of erythrocyte differentiation	biological_process	9	106042896	1	109	19	15818	0.123181
GO:0008307	structural constituent of muscle	molecular_function	4	106048739	1	109	19	15818	0.123181
GO:0043392	negative regulation of DNA binding	biological_process	7	106031528	1	109	19	15818	0.123181
GO:0070527	platelet aggregation	biological_process	7	106033076	1	109	19	15818	0.123181
GO:0040007	growth	biological_process	3	106033711	1	109	19	15818	0.123181
GO:0030010	establishment of cell polarity	biological_process	5	106040910	1	109	19	15818	0.123181
GO:0035987	endodermal cell differentiation	biological_process	6	125181549	1	109	19	15818	0.123181
GO:0000794	condensed nuclear chromosome	cellular_component	8	106031528	1	109	19	15818	0.123181
GO:0005680	anaphase-promoting complex	cellular_component	7	106034064	1	109	19	15818	0.123181
GO:0070534	protein K63-linked ubiquitination	biological_process	13	106046109	1	109	19	15818	0.123181
GO:0030506	ankyrin binding	molecular_function	6	106048739	1	109	19	15818	0.123181
GO:0004550	nucleoside diphosphate kinase activity	molecular_function	7	106047279	1	109	20	15818	0.129231
GO:0031625	ubiquitin protein ligase binding	molecular_function	7	106033076;106041301;106046109	3	109	181	15818	0.129351
GO:0045121	membrane raft	cellular_component	6	106033076;106042407	2	109	93	15818	0.134739
GO:0070979	protein K11-linked ubiquitination	biological_process	13	106046109	1	109	21	15818	0.135239
GO:0006096	glycolytic process	biological_process	10	106038907	1	109	21	15818	0.135239
GO:0006464	cellular protein modification process	biological_process	8	106040404	1	109	21	15818	0.135239
GO:0048675	axon extension	biological_process	7	106033076	1	109	21	15818	0.135239
GO:0002250	adaptive immune response	biological_process	5	106032857	1	109	22	15818	0.141205
GO:0090307	mitotic spindle assembly	biological_process	10	106031528	1	109	22	15818	0.141205
GO:0016049	cell growth	biological_process	4	106049499	1	109	22	15818	0.141205
GO:0006281	DNA repair	biological_process	8	106040404;106046109	2	109	98	15818	0.146523
GO:0034605	cellular response to heat	biological_process	6	106031512	1	109	23	15818	0.147132
GO:0006879	cellular iron ion homeostasis	biological_process	12	106045552	1	109	23	15818	0.147132
GO:0046580	negative regulation of Ras protein signal transduction	biological_process	11	106041406	1	109	23	15818	0.147132
GO:0008219	cell death	biological_process	4	106040404	1	109	23	15818	0.147132
GO:0090575	RNA polymerase II transcription factor complex	cellular_component	6	125184926	1	109	23	15818	0.147132
GO:0008630	intrinsic apoptotic signaling pathway in response to DNA damage	biological_process	7	106041301	1	109	24	15818	0.153017
GO:0061631	ubiquitin conjugating enzyme activity	molecular_function	7	106046109	1	109	24	15818	0.153017
GO:0008144	drug binding	molecular_function	4	106043942	1	109	24	15818	0.153017
GO:0000062	fatty-acyl-CoA binding	molecular_function	9	106034764	1	109	24	15818	0.153017
GO:0010718	positive regulation of epithelial to mesenchymal transition	biological_process	8	106036359	1	109	24	15818	0.153017
GO:0005905	clathrin-coated pit	cellular_component	4	106036359	1	109	24	15818	0.153017
GO:0001541	ovarian follicle development	biological_process	6	106042896	1	109	24	15818	0.153017
GO:0003887	DNA-directed DNA polymerase activity	molecular_function	8	106045729	1	109	24	15818	0.153017
GO:0031966	mitochondrial membrane	cellular_component	5	106041301	1	109	24	15818	0.153017
GO:0004222	metalloendopeptidase activity	molecular_function	8	106035654;106042567	2	109	103	15818	0.158511
GO:0001578	microtubule bundle formation	biological_process	8	106042773	1	109	25	15818	0.158862
GO:0006513	protein monoubiquitination	biological_process	12	106046109	1	109	25	15818	0.158862
GO:0071560	cellular response to transforming growth factor beta stimulus	biological_process	8	106037608	1	109	25	15818	0.158862
GO:0048015	phosphatidylinositol-mediated signaling	biological_process	7	106045215	1	109	26	15818	0.164668
GO:0071300	cellular response to retinoic acid	biological_process	7	106037608	1	109	26	15818	0.164668
GO:0043588	skin development	biological_process	6	106034484	1	109	27	15818	0.170433
GO:0010811	positive regulation of cell-substrate adhesion	biological_process	7	106049499	1	109	27	15818	0.170433
GO:0071230	cellular response to amino acid stimulus	biological_process	7	106034484	1	109	27	15818	0.170433
GO:0043124	negative regulation of I-kappaB kinase/NF-kappaB signaling	biological_process	10	106043535	1	109	27	15818	0.170433
GO:0005778	peroxisomal membrane	cellular_component	8	106034764	1	109	27	15818	0.170433
GO:0006310	DNA recombination	biological_process	8	125181637	1	109	27	15818	0.170433
GO:0007193	adenylate cyclase-inhibiting G-protein coupled receptor signaling pathway	biological_process	8	125180394	1	109	27	15818	0.170433
GO:0030133	transport vesicle	cellular_component	7	106038372	1	109	28	15818	0.17616
GO:0055088	lipid homeostasis	biological_process	7	106034764	1	109	28	15818	0.17616
GO:0030032	lamellipodium assembly	biological_process	8	106033076	1	109	28	15818	0.17616
GO:0032147	activation of protein kinase activity	biological_process	12	106047168	1	109	28	15818	0.17616
GO:0046426	negative regulation of JAK-STAT cascade	biological_process	10	106042159	1	109	28	15818	0.17616
GO:0046983	protein dimerization activity	molecular_function	5	106044620;125184926	2	109	111	15818	0.178048
GO:0051260	protein homooligomerization	biological_process	8	106041301;106045729	2	109	112	15818	0.180516
GO:0003677	DNA binding	molecular_function	6	106040404;106040753;106044620;106045729;125181637;125184926	6	109	552	15818	0.181184
GO:0005160	transforming growth factor beta receptor binding	molecular_function	7	106047637	1	109	29	15818	0.181847
GO:0032880	regulation of protein localization	biological_process	6	106042321	1	109	29	15818	0.181847
GO:0035064	methylated histone binding	molecular_function	6	106038918	1	109	30	15818	0.187495
GO:0042645	mitochondrial nucleoid	cellular_component	4	106029314	1	109	30	15818	0.187495
GO:0031122	cytoplasmic microtubule organization	biological_process	8	106036560	1	109	31	15818	0.193104
GO:0005793	endoplasmic reticulum-Golgi intermediate compartment	cellular_component	6	106042407	1	109	31	15818	0.193104
GO:0072686	mitotic spindle	cellular_component	7	106049168	1	109	31	15818	0.193104
GO:0001227	transcriptional repressor activity, RNA polymerase II transcription regulatory region sequence-specific DNA binding	molecular_function	6	125184926	1	109	31	15818	0.193104
GO:0016787	hydrolase activity	molecular_function	4	106044633;125181357	2	109	118	15818	0.195433
GO:0016020	membrane	cellular_component	3	106033711;106037222;106038907;106038918;106038945;106039333;106040404;106040592;106042038;106043580	10	109	1065	15818	0.198245
GO:0032091	negative regulation of protein binding	biological_process	7	106036359	1	109	32	15818	0.198676
GO:0048812	neuron projection morphogenesis	biological_process	8	106040910	1	109	32	15818	0.198676
GO:0001664	G-protein coupled receptor binding	molecular_function	6	125180394	1	109	32	15818	0.198676
GO:0045111	intermediate filament cytoskeleton	cellular_component	7	106048739	1	109	33	15818	0.204209
GO:0005507	copper ion binding	molecular_function	8	106045552	1	109	33	15818	0.204209
GO:0048538	thymus development	biological_process	7	106033711	1	109	33	15818	0.204209
GO:0030855	epithelial cell differentiation	biological_process	6	106048739	1	109	33	15818	0.204209
GO:0004860	protein kinase inhibitor activity	molecular_function	7	106042159	1	109	33	15818	0.204209
GO:0006954	inflammatory response	biological_process	6	106040404;125184079	2	109	125	15818	0.213024
GO:0050852	T cell receptor signaling pathway	biological_process	8	106032857	1	109	35	15818	0.215161
GO:0005515	protein binding	molecular_function	4	106031255;106038052;106038372;106039333;106040404;106042321;106048739;125180829;125184926	9	109	961	15818	0.217138
GO:0051865	protein autoubiquitination	biological_process	12	106046109	1	109	36	15818	0.220582
GO:0005518	collagen binding	molecular_function	5	106042407	1	109	36	15818	0.220582
GO:0001570	vasculogenesis	biological_process	6	125181699	1	109	36	15818	0.220582
GO:0043408	regulation of MAPK cascade	biological_process	10	106047637	1	109	36	15818	0.220582
GO:0045296	cadherin binding	molecular_function	6	106048739	1	109	36	15818	0.220582
GO:0048013	ephrin receptor signaling pathway	biological_process	8	106037608	1	109	36	15818	0.220582
GO:0055114	oxidation-reduction process	biological_process	4	106030813;106031025;106037222;106041367;106045552	5	109	469	15818	0.222471
GO:0005737	cytoplasm	cellular_component	5	106029753;106031528;106032943;106034064;106034408;106038231;106038907;106038945;106039333;106040404;106040753;106040910;106041406;106042159;106043857;106046109;106047279;106048104;106048530;106048739;106049168;125181637	22	109	2694	15818	0.22276
GO:0042127	regulation of cell proliferation	biological_process	6	106032857;106037608	2	109	129	15818	0.223145
GO:0005198	structural molecule activity	molecular_function	3	106033076;106038453	2	109	129	15818	0.223145
GO:0030136	clathrin-coated vesicle	cellular_component	8	106036359	1	109	37	15818	0.225965
GO:0008092	cytoskeletal protein binding	molecular_function	5	106048739	1	109	37	15818	0.225965
GO:0005881	cytoplasmic microtubule	cellular_component	8	106042038	1	109	37	15818	0.225965
GO:0042277	peptide binding	molecular_function	5	106035654	1	109	37	15818	0.225965
GO:0042383	sarcolemma	cellular_component	5	106048739	1	109	38	15818	0.231311
GO:0043025	neuronal cell body	cellular_component	5	106038372;106048530	2	109	133	15818	0.233305
GO:0050731	positive regulation of peptidyl-tyrosine phosphorylation	biological_process	11	106037608	1	109	39	15818	0.236621
GO:0007368	determination of left/right symmetry	biological_process	7	106036178	1	109	39	15818	0.236621
GO:0070936	protein K48-linked ubiquitination	biological_process	13	106046109	1	109	39	15818	0.236621
GO:0005758	mitochondrial intermembrane space	cellular_component	6	106035654	1	109	40	15818	0.241894
GO:0048468	cell development	biological_process	5	106047637	1	109	40	15818	0.241894
GO:0061630	ubiquitin protein ligase activity	molecular_function	7	106043535;106046109	2	109	141	15818	0.253702
GO:0060395	SMAD protein signal transduction	biological_process	5	106047637	1	109	43	15818	0.257499
GO:0050790	regulation of catalytic activity	biological_process	5	106034064	1	109	43	15818	0.257499
GO:0071456	cellular response to hypoxia	biological_process	6	106049499	1	109	43	15818	0.257499
GO:0005884	actin filament	cellular_component	7	106037608	1	109	43	15818	0.257499
GO:0032436	positive regulation of proteasomal ubiquitin-dependent protein catabolic process	biological_process	12	106036359	1	109	44	15818	0.262629
GO:0005694	chromosome	cellular_component	6	125181637	1	109	44	15818	0.262629
GO:0007596	blood coagulation	biological_process	7	106034541	1	109	44	15818	0.262629
GO:0005829	cytosol	cellular_component	6	106031435;106033814;106037608;106038907;106039333;106042321;106046751;106048149;106048739;125180829	10	109	1146	15818	0.264935
GO:0019903	protein phosphatase binding	molecular_function	7	106031528	1	109	45	15818	0.267724
GO:0008584	male gonad development	biological_process	7	106042896	1	109	45	15818	0.267724
GO:0009055	electron transfer activity	molecular_function	5	106034764	1	109	46	15818	0.272785
GO:0005201	extracellular matrix structural constituent	molecular_function	4	106034484	1	109	47	15818	0.27781
GO:0007229	integrin-mediated signaling pathway	biological_process	6	125181549	1	109	47	15818	0.27781
GO:0005811	lipid droplet	cellular_component	6	106036242	1	109	47	15818	0.27781
GO:0030324	lung development	biological_process	6	125184079	1	109	47	15818	0.27781
GO:0002244	hematopoietic progenitor cell differentiation	biological_process	6	106042896	1	109	48	15818	0.282802
GO:0001501	skeletal system development	biological_process	6	106034484	1	109	48	15818	0.282802
GO:0030334	regulation of cell migration	biological_process	7	106033076	1	109	48	15818	0.282802
GO:0010976	positive regulation of neuron projection development	biological_process	11	106049499	1	109	48	15818	0.282802
GO:0005179	hormone activity	molecular_function	7	106047637	1	109	49	15818	0.287759
GO:0030170	pyridoxal phosphate binding	molecular_function	6	106048104	1	109	50	15818	0.292682
GO:0051082	unfolded protein binding	molecular_function	5	106042407	1	109	50	15818	0.292682
GO:0005741	mitochondrial outer membrane	cellular_component	6	106041214	1	109	52	15818	0.302428
GO:0050660	flavin adenine dinucleotide binding	molecular_function	6	106034764	1	109	53	15818	0.30725
GO:0030426	growth cone	cellular_component	5	106038372	1	109	53	15818	0.30725
GO:0005777	peroxisome	cellular_component	7	106034764	1	109	53	15818	0.30725
GO:0006469	negative regulation of protein kinase activity	biological_process	11	106042159	1	109	53	15818	0.30725
GO:0030509	BMP signaling pathway	biological_process	10	106047637	1	109	54	15818	0.31204
GO:0003697	single-stranded DNA binding	molecular_function	7	106029314	1	109	54	15818	0.31204
GO:0006486	protein glycosylation	biological_process	9	106043526	1	109	55	15818	0.316797
GO:0006508	proteolysis	biological_process	7	106032682;106035654;106042567	3	109	288	15818	0.319069
GO:0060021	palate development	biological_process	5	106042896	1	109	56	15818	0.321521
GO:0006260	DNA replication	biological_process	8	125181637	1	109	56	15818	0.321521
GO:0072562	blood microparticle	cellular_component	4	106029362	1	109	56	15818	0.321521
GO:0005788	endoplasmic reticulum lumen	cellular_component	7	106042407	1	109	57	15818	0.326213
GO:0016605	PML body	cellular_component	8	106041301	1	109	57	15818	0.326213
GO:0000922	spindle pole	cellular_component	6	106031528	1	109	58	15818	0.330873
GO:0005815	microtubule organizing center	cellular_component	6	106037608	1	109	58	15818	0.330873
GO:0030165	PDZ domain binding	molecular_function	6	106034764	1	109	59	15818	0.335501
GO:0008285	negative regulation of cell proliferation	biological_process	7	106032943;106042896	2	109	175	15818	0.340161
GO:0007010	cytoskeleton organization	biological_process	6	106048739	1	109	62	15818	0.349195
GO:0005615	extracellular space	cellular_component	4	106034541;106042407;106045740;106047637;125180394;125184079	6	109	701	15818	0.353484
GO:0042393	histone binding	molecular_function	5	106039182	1	109	63	15818	0.353697
GO:0016874	ligase activity	molecular_function	4	106031728	1	109	64	15818	0.358169
GO:0003777	microtubule motor activity	molecular_function	10	106042773	1	109	66	15818	0.36702
GO:0007218	neuropeptide signaling pathway	biological_process	6	125180394	1	109	67	15818	0.3714
GO:0006898	receptor-mediated endocytosis	biological_process	8	106036359	1	109	68	15818	0.37575
GO:0003779	actin binding	molecular_function	6	106036967;106048739	2	109	193	15818	0.384847
GO:0001764	neuron migration	biological_process	7	106049499	1	109	71	15818	0.388622
GO:0014069	postsynaptic density	cellular_component	5	106039558	1	109	71	15818	0.388622
GO:0045892	negative regulation of transcription, DNA-templated	biological_process	9	106036359;125184926	2	109	195	15818	0.389737
GO:0044325	ion channel binding	molecular_function	5	106037608	1	109	72	15818	0.392854
GO:0043524	negative regulation of neuron apoptotic process	biological_process	10	106049499	1	109	73	15818	0.397057
GO:0071805	potassium ion transmembrane transport	biological_process	10	106048530	1	109	74	15818	0.401231
GO:0090090	negative regulation of canonical Wnt signaling pathway	biological_process	10	106036359	1	109	74	15818	0.401231
GO:0030018	Z disc	cellular_component	5	106047637	1	109	75	15818	0.405376
GO:0016567	protein ubiquitination	biological_process	11	106031728;106043535	2	109	203	15818	0.409122
GO:0005730	nucleolus	cellular_component	6	106034764;106036359;106038945;106040910	4	109	473	15818	0.411716
GO:0030198	extracellular matrix organization	biological_process	6	106049499	1	109	77	15818	0.413582
GO:0019221	cytokine-mediated signaling pathway	biological_process	6	106042159	1	109	78	15818	0.417643
GO:0030036	actin cytoskeleton organization	biological_process	7	106036967	1	109	80	15818	0.425681
GO:0098779	positive regulation of mitophagy in response to mitochondrial depolarization	biological_process	12	106038907	1	109	81	15818	0.429658
GO:0007601	visual perception	biological_process	8	106042159	1	109	81	15818	0.429658
GO:0005516	calmodulin binding	molecular_function	5	106048530	1	109	83	15818	0.437532
GO:0000209	protein polyubiquitination	biological_process	12	106046109	1	109	84	15818	0.441428
GO:0016323	basolateral plasma membrane	cellular_component	5	106045552	1	109	84	15818	0.441428
GO:0070062	extracellular exosome	cellular_component	7	106029362;106033076;106036359;106037608;106038907;106040404;106042407;106043857;106045740;106047279;106048739;125180829	12	109	1624	15818	0.444686
GO:0008152	metabolic process	biological_process	3	106038907	1	109	85	15818	0.445298
GO:0018108	peptidyl-tyrosine phosphorylation	biological_process	10	106040910	1	109	85	15818	0.445298
GO:0020037	heme binding	molecular_function	6	106031025	1	109	86	15818	0.449141
GO:0005575	cellular_component	cellular_component	2	106039342;106043415;106046087;125180748	4	109	500	15818	0.453416
GO:0008083	growth factor activity	molecular_function	7	106047637	1	109	88	15818	0.456748
GO:0005622	intracellular	cellular_component	4	106038162;106045215;106045552;106049499	4	109	503	15818	0.457997
GO:0043123	positive regulation of I-kappaB kinase/NF-kappaB signaling	biological_process	10	106041301	1	109	89	15818	0.460513
GO:0015630	microtubule cytoskeleton	cellular_component	7	106036967	1	109	91	15818	0.467964
GO:0008150	biological_process	biological_process	2	106039342;106043415;106046087;125184386	4	109	515	15818	0.476193
GO:0008201	heparin binding	molecular_function	6	106049499	1	109	94	15818	0.47895
GO:0003682	chromatin binding	molecular_function	4	106045729;106046109	2	109	234	15818	0.481224
GO:0031012	extracellular matrix	cellular_component	4	106048739	1	109	95	15818	0.482562
GO:0045893	positive regulation of transcription, DNA-templated	biological_process	9	106036359;106047637	2	109	237	15818	0.487919
GO:0019904	protein domain specific binding	molecular_function	5	106036242	1	109	97	15818	0.489712
GO:0070374	positive regulation of ERK1 and ERK2 cascade	biological_process	12	106040283	1	109	98	15818	0.49325
GO:0005911	cell-cell junction	cellular_component	4	106032857	1	109	99	15818	0.496764
GO:0006810	transport	biological_process	5	106040404	1	109	100	15818	0.500253
GO:0030335	positive regulation of cell migration	biological_process	8	106036359	1	109	100	15818	0.500253
GO:0005506	iron ion binding	molecular_function	8	106031025	1	109	100	15818	0.500253
GO:0006357	regulation of transcription by RNA polymerase II	biological_process	9	106042896;125184932	2	109	245	15818	0.50551
GO:0051015	actin filament binding	molecular_function	7	106033076	1	109	102	15818	0.507161
GO:0003723	RNA binding	molecular_function	6	106043345;106048739	2	109	252	15818	0.520583
GO:0001525	angiogenesis	biological_process	5	125181699	1	109	106	15818	0.520693
GO:0046777	protein autophosphorylation	biological_process	10	106031528	1	109	107	15818	0.524018
GO:0042981	regulation of apoptotic process	biological_process	8	106047637	1	109	108	15818	0.52732
GO:0003676	nucleic acid binding	molecular_function	5	106029753;125184932	2	109	258	15818	0.53326
GO:0007507	heart development	biological_process	6	106036178	1	109	110	15818	0.533857
GO:0007399	nervous system development	biological_process	6	106038372	1	109	111	15818	0.537092
GO:0009986	cell surface	cellular_component	4	106034541;106047637	2	109	263	15818	0.54365
GO:0016887	ATPase activity	molecular_function	9	106042773	1	109	114	15818	0.546663
GO:0005576	extracellular region	cellular_component	3	106042896;106043629;125180394	3	109	415	15818	0.548022
GO:0016477	cell migration	biological_process	6	106039333	1	109	115	15818	0.549809
GO:0045202	synapse	cellular_component	3	106038453	1	109	118	15818	0.55912
GO:0000977	RNA polymerase II regulatory region sequence-specific DNA binding	molecular_function	9	125184926	1	109	120	15818	0.56522
GO:0000166	nucleotide binding	molecular_function	5	106038907;125180748	2	109	274	15818	0.565946
GO:0005623	cell	cellular_component	3	106033076	1	109	125	15818	0.580109
GO:0016324	apical plasma membrane	cellular_component	5	106048739	1	109	128	15818	0.588798
GO:0005783	endoplasmic reticulum	cellular_component	6	106036242;106042407;106043535	3	109	441	15818	0.589498
GO:0015629	actin cytoskeleton	cellular_component	7	106036967	1	109	130	15818	0.594492
GO:0035556	intracellular signal transduction	biological_process	5	106032857;106041406	2	109	289	15818	0.595087
GO:0005813	centrosome	cellular_component	7	106031528;106033711	2	109	291	15818	0.598862
GO:0007283	spermatogenesis	biological_process	7	106034764	1	109	136	15818	0.611108
GO:0000287	magnesium ion binding	molecular_function	7	106040910	1	109	137	15818	0.613811
GO:0005794	Golgi apparatus	cellular_component	6	106036242;106037608;106042773	3	109	467	15818	0.628498
GO:0043005	neuron projection	cellular_component	5	106038372	1	109	146	15818	0.637316
GO:0048471	perinuclear region of cytoplasm	cellular_component	6	106036242;106048739	2	109	316	15818	0.643843
GO:0003924	GTPase activity	molecular_function	9	106043857	1	109	151	15818	0.649756
GO:0043231	intracellular membrane-bounded organelle	cellular_component	5	106029463	1	109	156	15818	0.661773
GO:0000139	Golgi membrane	cellular_component	7	106043526	1	109	167	15818	0.686791
GO:0043066	negative regulation of apoptotic process	biological_process	9	106036359	1	109	173	15818	0.699655
GO:0006355	regulation of transcription, DNA-templated	biological_process	8	106034408;106044620;125184926	3	109	521	15818	0.701206
GO:0030154	cell differentiation	biological_process	5	106037608	1	109	182	15818	0.717976
GO:0005856	cytoskeleton	cellular_component	6	106048739	1	109	184	15818	0.721894
GO:0007275	multicellular organism development	biological_process	4	106043415	1	109	185	15818	0.723833
GO:0007186	G-protein coupled receptor signaling pathway	biological_process	5	106041081;125180394	2	109	371	15818	0.72882
GO:0004930	G-protein coupled receptor activity	molecular_function	6	106041081	1	109	189	15818	0.731456
GO:0008270	zinc ion binding	molecular_function	8	106031728;106032682;106042567;106043345;106043535	5	109	883	15818	0.734826
GO:0007165	signal transduction	biological_process	4	106038231;125181699	2	109	387	15818	0.750121
GO:0004842	ubiquitin-protein transferase activity	molecular_function	6	106031728	1	109	204	15818	0.75823
GO:0005096	GTPase activator activity	molecular_function	6	106041406	1	109	205	15818	0.759918
GO:0030054	cell junction	cellular_component	3	106048739	1	109	213	15818	0.773006
GO:0046872	metal ion binding	molecular_function	6	106035654;106038907;125180829;125184932	4	109	780	15818	0.791852
GO:0005525	GTP binding	molecular_function	8	106043857	1	109	276	15818	0.85417
GO:0006351	transcription, DNA-templated	biological_process	8	106044620;125184926	2	109	502	15818	0.864927
GO:0005509	calcium ion binding	molecular_function	7	106030512;106045740	2	109	538	15818	0.889515
GO:0043547	positive regulation of GTPase activity	biological_process	8	106041406	1	109	321	15818	0.893804
GO:0003700	DNA binding transcription factor activity	molecular_function	4	125184932	1	109	330	15818	0.900342
GO:0003674	molecular_function	molecular_function	2	106043415;106046087	2	109	561	15818	0.902999
GO:0005739	mitochondrion	cellular_component	6	106034764;106039333;125181357	3	109	775	15818	0.907648
GO:0045944	positive regulation of transcription by RNA polymerase II	biological_process	10	106037608;106042896	2	109	593	15818	0.919242
GO:0005654	nucleoplasm	cellular_component	6	106029753;106034064;106034764;106039333;125184932	5	109	1224	15818	0.931268
GO:0000122	negative regulation of transcription by RNA polymerase II	biological_process	10	125184926	1	109	422	15818	0.948061
GO:0005886	plasma membrane	cellular_component	4	106033076;106034764;106035654;106045552;106047279;106048530	6	109	1478	15818	0.94852
GO:0042803	protein homodimerization activity	molecular_function	6	106043942	1	109	444	15818	0.955582
GO:0005887	integral component of plasma membrane	cellular_component	6	106034697;106040283	2	109	696	15818	0.955906
GO:0016021	integral component of membrane	cellular_component	5	106031025;106036242;106038372;106039558;106039800;106041081;106041214;106043526;106045552;106048530;106049687;125181549;125183345	13	109	2929	15818	0.976467
