# Supplementary material for: Transcriptome-Wide Analysis of N6-Methyladenosine Modification in the Liver of Geese at Different Growth Stages
Source: Animals (Basel). 2026 Mar 20;16(6):981. doi: 10.3390/ani16060981 (PMC13023336; doi:10.3390/ani16060981)
Supplement: Supplementary file 1 [file animals-16-00981-s001.zip › Supplementary files/Table S15.xlsx]

## Sheet: Sheet1
F vs. P diffPeak-Gene differential-expression gene GO enrichment
GO_ID	GO_Term	GO_function	GO_class	Genes	S gene number	TS gene number	B gene number	TB gene number	pvalue
GO:0000070	mitotic sister chromatid segregation	biological_process	8	106031528;106033950;106038085;106038609	4	125	16	15818	6.2844e-06
GO:0004137	deoxycytidine kinase activity	molecular_function	10	106032673;106043942	2	125	3	15818	0.000184893
GO:0000811	GINS complex	cellular_component	6	106045609;106049253	2	125	4	15818	0.000367869
GO:0000776	kinetochore	cellular_component	4	106031528;106033950;106038204;106038609	4	125	51	15818	0.000696949
GO:1902475	L-alpha-amino acid transmembrane transport	biological_process	12	106041459;106047474	2	125	6	15818	0.000910176
GO:0043138	3'-5' DNA helicase activity	molecular_function	11	106045609;106049253	2	125	7	15818	0.00126766
GO:0032508	DNA duplex unwinding	biological_process	9	106035779;106045609;106049253	3	125	33	15818	0.00221063
GO:0030308	negative regulation of cell growth	biological_process	7	106032499;106032943;106041143;106044181	4	125	70	15818	0.00227878
GO:0015179	L-amino acid transmembrane transporter activity	molecular_function	8	106041459;106047474	2	125	10	15818	0.00267453
GO:0008093	cytoskeletal adaptor activity	molecular_function	6	106035150;106035767	2	125	11	15818	0.003252
GO:0007019	microtubule depolymerization	biological_process	9	106033950;106038040	2	125	11	15818	0.003252
GO:0042127	regulation of cell proliferation	biological_process	6	106030003;106037608;106046302;106046500;106048796	5	125	129	15818	0.00358839
GO:0008610	lipid biosynthetic process	biological_process	6	106038131;106047758	2	125	12	15818	0.00388228
GO:0005524	ATP binding	molecular_function	5	106031528;106032499;106032673;106033950;106035102;106035779;106037608;106040910;106041301;106041360;106042816;106042870;106042994;106043942;106046302;106047992;106048295	17	125	1081	15818	0.00494748
GO:0004715	non-membrane spanning protein tyrosine kinase activity	molecular_function	9	106037608;106040910;106046302	3	125	44	15818	0.00503826
GO:0030500	regulation of bone mineralization	biological_process	7	106032499;106048340	2	125	14	15818	0.00529783
GO:0008574	ATP-dependent microtubule motor activity, plus-end-directed	molecular_function	12	106033950;106042994	2	125	16	15818	0.00691444
GO:0007094	mitotic spindle assembly checkpoint	biological_process	13	106038609;106047065	2	125	16	15818	0.00691444
GO:0007140	male meiotic nuclear division	biological_process	5	106033950;106046500	2	125	17	15818	0.00779609
GO:0009450	gamma-aminobutyric acid catabolic process	biological_process	10	106046330	1	125	1	15818	0.00790239
GO:0070512	positive regulation of histone H4-K20 methylation	biological_process	12	106048796	1	125	1	15818	0.00790239
GO:0047273	galactosylgalactosylglucosylceramide beta-D-acetylgalactosaminyltransferase activity	molecular_function	8	106043526	1	125	1	15818	0.00790239
GO:1903126	negative regulation of centriole-centriole cohesion	biological_process	10	106031528	1	125	1	15818	0.00790239
GO:0052732	phosphoethanolamine phosphatase activity	molecular_function	8	106048340	1	125	1	15818	0.00790239
GO:0035499	carnosine biosynthetic process	biological_process	9	106048295	1	125	1	15818	0.00790239
GO:0004704	NF-kappaB-inducing kinase activity	molecular_function	5	106041301	1	125	1	15818	0.00790239
GO:0015079	potassium ion transmembrane transporter activity	molecular_function	9	106036857	1	125	1	15818	0.00790239
GO:0004061	arylformamidase activity	molecular_function	7	106046751	1	125	1	15818	0.00790239
GO:1904045	cellular response to aldosterone	biological_process	10	106032234	1	125	1	15818	0.00790239
GO:0070463	tubulin-dependent ATPase activity	molecular_function	11	106033950	1	125	1	15818	0.00790239
GO:0006271	DNA strand elongation involved in DNA replication	biological_process	9	106049253	1	125	1	15818	0.00790239
GO:0051299	centrosome separation	biological_process	5	106031528	1	125	1	15818	0.00790239
GO:1902975	mitotic DNA replication initiation	biological_process	11	106049253	1	125	1	15818	0.00790239
GO:0031860	telomeric 3' overhang formation	biological_process	9	125183616	1	125	1	15818	0.00790239
GO:0000075	cell cycle checkpoint	biological_process	4	125183616	1	125	1	15818	0.00790239
GO:0035379	carbon dioxide transmembrane transporter activity	molecular_function	5	106036857	1	125	1	15818	0.00790239
GO:1902983	DNA strand elongation involved in mitotic DNA replication	biological_process	12	106045609	1	125	1	15818	0.00790239
GO:0004310	farnesyl-diphosphate farnesyltransferase activity	molecular_function	8	106038131	1	125	1	15818	0.00790239
GO:1903237	negative regulation of leukocyte tethering or rolling	biological_process	9	106045387	1	125	1	15818	0.00790239
GO:0072230	metanephric proximal straight tubule development	biological_process	9	106036857	1	125	1	15818	0.00790239
GO:0006771	riboflavin metabolic process	biological_process	7	106032499	1	125	1	15818	0.00790239
GO:0008336	gamma-butyrobetaine dioxygenase activity	molecular_function	7	106033948	1	125	1	15818	0.00790239
GO:0072220	metanephric descending thin limb development	biological_process	6	106036857	1	125	1	15818	0.00790239
GO:0009048	dosage compensation by inactivation of X chromosome	biological_process	10	106048796	1	125	1	15818	0.00790239
GO:0000088	mitotic prophase	biological_process	6	106048148	1	125	1	15818	0.00790239
GO:0035378	carbon dioxide transmembrane transport	biological_process	8	106036857	1	125	1	15818	0.00790239
GO:0004343	glucosamine 6-phosphate N-acetyltransferase activity	molecular_function	9	106044060	1	125	1	15818	0.00790239
GO:0047429	nucleoside-triphosphate diphosphatase activity	molecular_function	8	106032499	1	125	1	15818	0.00790239
GO:0047730	carnosine synthase activity	molecular_function	7	106048295	1	125	1	15818	0.00790239
GO:0006591	ornithine metabolic process	biological_process	10	106041143	1	125	1	15818	0.00790239
GO:0002925	positive regulation of humoral immune response mediated by circulating immunoglobulin	biological_process	12	106029362	1	125	1	15818	0.00790239
GO:0046081	dUTP catabolic process	biological_process	12	106033797	1	125	1	15818	0.00790239
GO:0003867	4-aminobutyrate transaminase activity	molecular_function	7	106046330	1	125	1	15818	0.00790239
GO:0032144	4-aminobutyrate transaminase complex	cellular_component	5	106046330	1	125	1	15818	0.00790239
GO:0051307	meiotic chromosome separation	biological_process	6	106029392	1	125	1	15818	0.00790239
GO:1901970	positive regulation of mitotic sister chromatid separation	biological_process	11	106029392	1	125	1	15818	0.00790239
GO:0060392	negative regulation of SMAD protein import into nucleus	biological_process	10	106031092	1	125	1	15818	0.00790239
GO:0006226	dUMP biosynthetic process	biological_process	12	106033797	1	125	1	15818	0.00790239
GO:0051459	regulation of corticotropin secretion	biological_process	8	106032234	1	125	1	15818	0.00790239
GO:0020003	symbiont-containing vacuole	cellular_component	7	106036857	1	125	1	15818	0.00790239
GO:0052731	phosphocholine phosphatase activity	molecular_function	8	106048340	1	125	1	15818	0.00790239
GO:0004170	dUTP diphosphatase activity	molecular_function	9	106033797	1	125	1	15818	0.00790239
GO:0042168	heme metabolic process	biological_process	8	106029362	1	125	1	15818	0.00790239
GO:0071386	cellular response to corticosterone stimulus	biological_process	10	106032234	1	125	1	15818	0.00790239
GO:0031552	negative regulation of brain-derived neurotrophic factor-activated receptor activity	biological_process	10	106041277	1	125	1	15818	0.00790239
GO:0003978	UDP-glucose 4-epimerase activity	molecular_function	7	106037875	1	125	1	15818	0.00790239
GO:0085018	maintenance of symbiont-containing vacuole by host	biological_process	7	106036857	1	125	1	15818	0.00790239
GO:0072232	metanephric proximal convoluted tubule segment 2 development	biological_process	7	106036857	1	125	1	15818	0.00790239
GO:0007059	chromosome segregation	biological_process	4	106031528;106035102;106048796	3	125	52	15818	0.00803173
GO:0005813	centrosome	cellular_component	7	106029392;106030946;106031528;106034961;106035102;106043573;125183616	7	125	291	15818	0.00837577
GO:0050840	extracellular matrix binding	molecular_function	4	106040667;106041541	2	125	19	15818	0.00970201
GO:0030010	establishment of cell polarity	biological_process	5	106035102;106040910	2	125	19	15818	0.00970201
GO:0000794	condensed nuclear chromosome	cellular_component	8	106031528;106048796	2	125	19	15818	0.00970201
GO:0000922	spindle pole	cellular_component	6	106031528;106038609;106043573	3	125	58	15818	0.0108371
GO:0005158	insulin receptor binding	molecular_function	6	106029910;106032499	2	125	21	15818	0.0117928
GO:0008630	intrinsic apoptotic signaling pathway in response to DNA damage	biological_process	7	106041301;106048796	2	125	24	15818	0.0152623
GO:0035529	NADH pyrophosphatase activity	molecular_function	9	106032499	1	125	2	15818	0.0157428
GO:0036435	K48-linked polyubiquitin modification-dependent protein binding	molecular_function	7	106041301	1	125	2	15818	0.0157428
GO:0009143	nucleoside triphosphate catabolic process	biological_process	9	106032499	1	125	2	15818	0.0157428
GO:0031627	telomeric loop formation	biological_process	9	125183616	1	125	2	15818	0.0157428
GO:0003987	acetate-CoA ligase activity	molecular_function	7	106047758	1	125	2	15818	0.0157428
GO:0050897	cobalt ion binding	molecular_function	8	106044181	1	125	2	15818	0.0157428
GO:0032938	negative regulation of translation in response to oxidative stress	biological_process	12	106044181	1	125	2	15818	0.0157428
GO:0050427	3'-phosphoadenosine 5'-phosphosulfate metabolic process	biological_process	6	106032499	1	125	2	15818	0.0157428
GO:1990077	primosome complex	cellular_component	5	106030408	1	125	2	15818	0.0157428
GO:1903595	positive regulation of histamine secretion by mast cell	biological_process	9	106029910	1	125	2	15818	0.0157428
GO:0051272	positive regulation of cellular component movement	biological_process	7	106038040	1	125	2	15818	0.0157428
GO:0055129	L-proline biosynthetic process	biological_process	13	106046759	1	125	2	15818	0.0157428
GO:0031436	BRCA1-BARD1 complex	cellular_component	7	106048796	1	125	2	15818	0.0157428
GO:0045329	carnitine biosynthetic process	biological_process	8	106033948	1	125	2	15818	0.0157428
GO:0045343	regulation of MHC class I biosynthetic process	biological_process	8	106044181	1	125	2	15818	0.0157428
GO:0072239	metanephric glomerulus vasculature development	biological_process	7	106036857	1	125	2	15818	0.0157428
GO:0065010	extracellular membrane-bounded organelle	cellular_component	5	106048340	1	125	2	15818	0.0157428
GO:2000779	regulation of double-strand break repair	biological_process	10	106044181	1	125	2	15818	0.0157428
GO:1990460	leptin receptor binding	molecular_function	6	106029910	1	125	2	15818	0.0157428
GO:0051458	corticotropin secretion	biological_process	11	106036857	1	125	2	15818	0.0157428
GO:0019441	tryptophan catabolic process to kynurenine	biological_process	12	106046751	1	125	2	15818	0.0157428
GO:2000312	regulation of kainate selective glutamate receptor activity	biological_process	10	106039558	1	125	2	15818	0.0157428
GO:1901390	positive regulation of transforming growth factor beta activation	biological_process	9	106045740	1	125	2	15818	0.0157428
GO:0009088	threonine biosynthetic process	biological_process	12	106048104	1	125	2	15818	0.0157428
GO:0060058	positive regulation of apoptotic process involved in mammary gland involution	biological_process	9	106044181	1	125	2	15818	0.0157428
GO:0034340	response to type I interferon	biological_process	7	106041301	1	125	2	15818	0.0157428
GO:0006651	diacylglycerol biosynthetic process	biological_process	10	106036259	1	125	2	15818	0.0157428
GO:0004795	threonine synthase activity	molecular_function	7	106048104	1	125	2	15818	0.0157428
GO:0030261	chromosome condensation	biological_process	9	106048148	1	125	2	15818	0.0157428
GO:0050656	3'-phosphoadenosine 5'-phosphosulfate binding	molecular_function	9	106032499	1	125	2	15818	0.0157428
GO:0030505	inorganic diphosphate transport	biological_process	9	106032499	1	125	2	15818	0.0157428
GO:0030730	sequestering of triglyceride	biological_process	6	106032499	1	125	2	15818	0.0157428
GO:0010522	regulation of calcium ion transport into cytosol	biological_process	6	106044181	1	125	2	15818	0.0157428
GO:0004896	cytokine receptor activity	molecular_function	6	106036341;106043599	2	125	26	15818	0.0177885
GO:0014069	postsynaptic density	cellular_component	5	106035150;106037503;106039558	3	125	71	15818	0.0186457
GO:0031848	protection from non-homologous end joining at telomere	biological_process	10	125183616	1	125	3	15818	0.0235218
GO:0060546	negative regulation of necroptotic process	biological_process	10	106035124	1	125	3	15818	0.0235218
GO:0035630	bone mineralization involved in bone maturation	biological_process	8	106048340	1	125	3	15818	0.0235218
GO:0006429	leucyl-tRNA aminoacylation	biological_process	13	106038347	1	125	3	15818	0.0235218
GO:0060355	positive regulation of cell adhesion molecule production	biological_process	7	125179699	1	125	3	15818	0.0235218
GO:0050713	negative regulation of interleukin-1 beta secretion	biological_process	10	106044181	1	125	3	15818	0.0235218
GO:0007098	centrosome cycle	biological_process	5	106048796	1	125	3	15818	0.0235218
GO:0006032	chitin catabolic process	biological_process	8	106045865	1	125	3	15818	0.0235218
GO:0004144	diacylglycerol O-acyltransferase activity	molecular_function	9	106036259	1	125	3	15818	0.0235218
GO:0006085	acetyl-CoA biosynthetic process	biological_process	9	106047758	1	125	3	15818	0.0235218
GO:2000620	positive regulation of histone H4-K16 acetylation	biological_process	13	106048796	1	125	3	15818	0.0235218
GO:0035279	mRNA cleavage involved in gene silencing by miRNA	biological_process	12	106041360	1	125	3	15818	0.0235218
GO:0004823	leucine-tRNA ligase activity	molecular_function	7	106038347	1	125	3	15818	0.0235218
GO:0045719	negative regulation of glycogen biosynthetic process	biological_process	11	106032499	1	125	3	15818	0.0235218
GO:0061049	cell growth involved in cardiac muscle cell development	biological_process	6	106035150	1	125	3	15818	0.0235218
GO:0007182	common-partner SMAD protein phosphorylation	biological_process	10	106044181	1	125	3	15818	0.0235218
GO:1990239	steroid hormone binding	molecular_function	6	106032234	1	125	3	15818	0.0235218
GO:0004528	phosphodiesterase I activity	molecular_function	8	106032499	1	125	3	15818	0.0235218
GO:0004551	nucleotide diphosphatase activity	molecular_function	8	106032499	1	125	3	15818	0.0235218
GO:0033363	secretory granule organization	biological_process	7	106036857	1	125	3	15818	0.0235218
GO:0004735	pyrroline-5-carboxylate reductase activity	molecular_function	7	106046759	1	125	3	15818	0.0235218
GO:0030951	establishment or maintenance of microtubule cytoskeleton polarity	biological_process	8	106043573	1	125	3	15818	0.0235218
GO:0035312	5'-3' exodeoxyribonuclease activity	molecular_function	9	125183616	1	125	3	15818	0.0235218
GO:0035456	response to interferon-beta	biological_process	7	106041301	1	125	3	15818	0.0235218
GO:0003846	2-acylglycerol O-acyltransferase activity	molecular_function	9	106036259	1	125	3	15818	0.0235218
GO:0004568	chitinase activity	molecular_function	7	106045865	1	125	3	15818	0.0235218
GO:1990459	transferrin receptor binding	molecular_function	6	106029910	1	125	3	15818	0.0235218
GO:0042803	protein homodimerization activity	molecular_function	6	106032499;106037875;106038609;106040667;106041143;106043942;106044181;106046330	8	125	444	15818	0.0246526
GO:0072686	mitotic spindle	cellular_component	7	106029392;106038609	2	125	31	15818	0.0248086
GO:0048812	neuron projection morphogenesis	biological_process	8	106035102;106040910	2	125	32	15818	0.0263278
GO:0007017	microtubule-based process	biological_process	4	106031528;106035102	2	125	32	15818	0.0263278
GO:0038083	peptidyl-tyrosine autophosphorylation	biological_process	11	106037608;106046302	2	125	33	15818	0.0278838
GO:0004674	protein serine/threonine kinase activity	molecular_function	8	106035102;106038863;106040910;106042870;106047992	5	125	221	15818	0.0309979
GO:0000775	chromosome, centromeric region	cellular_component	7	106038085;106047788	2	125	35	15818	0.0311033
GO:2000107	negative regulation of leukocyte apoptotic process	biological_process	10	106045387	1	125	4	15818	0.0312398
GO:0060126	somatotropin secreting cell differentiation	biological_process	6	106032234	1	125	4	15818	0.0312398
GO:0006048	UDP-N-acetylglucosamine biosynthetic process	biological_process	8	106044060	1	125	4	15818	0.0312398
GO:0051574	positive regulation of histone H3-K9 methylation	biological_process	12	106048796	1	125	4	15818	0.0312398
GO:0019388	galactose catabolic process	biological_process	9	106037875	1	125	4	15818	0.0312398
GO:0046325	negative regulation of glucose import	biological_process	10	106032499	1	125	4	15818	0.0312398
GO:0051573	negative regulation of histone H3-K9 methylation	biological_process	12	106048796	1	125	4	15818	0.0312398
GO:0032133	chromosome passenger complex	cellular_component	5	106038085	1	125	4	15818	0.0312398
GO:0042406	extrinsic component of endoplasmic reticulum membrane	cellular_component	6	106044181	1	125	4	15818	0.0312398
GO:0003896	DNA primase activity	molecular_function	10	106030408	1	125	4	15818	0.0312398
GO:0050658	RNA transport	biological_process	9	106043573	1	125	4	15818	0.0312398
GO:0009157	deoxyribonucleoside monophosphate biosynthetic process	biological_process	10	106043942	1	125	4	15818	0.0312398
GO:0030252	growth hormone secretion	biological_process	11	106032234	1	125	4	15818	0.0312398
GO:0044030	regulation of DNA methylation	biological_process	9	106048796	1	125	4	15818	0.0312398
GO:0019206	nucleoside kinase activity	molecular_function	8	106032673	1	125	4	15818	0.0312398
GO:0030578	PML body organization	biological_process	8	106044181	1	125	4	15818	0.0312398
GO:0031052	chromosome breakage	biological_process	7	106048796	1	125	4	15818	0.0312398
GO:0000727	double-strand break repair via break-induced replication	biological_process	11	106049253	1	125	4	15818	0.0312398
GO:0020027	hemoglobin metabolic process	biological_process	7	106029362	1	125	4	15818	0.0312398
GO:0034354	'de novo' NAD biosynthetic process from tryptophan	biological_process	11	106046751	1	125	4	15818	0.0312398
GO:0034508	centromere complex assembly	biological_process	7	106038204	1	125	4	15818	0.0312398
GO:0070695	FHF complex	cellular_component	4	106032985	1	125	4	15818	0.0312398
GO:0085020	protein K6-linked ubiquitination	biological_process	13	106048796	1	125	4	15818	0.0312398
GO:0044241	lipid digestion	biological_process	5	106036857	1	125	4	15818	0.0312398
GO:2000059	negative regulation of ubiquitin-dependent protein catabolic process	biological_process	11	106044181	1	125	4	15818	0.0312398
GO:0060444	branching involved in mammary gland duct morphogenesis	biological_process	7	106044181	1	125	4	15818	0.0312398
GO:0051572	negative regulation of histone H3-K4 methylation	biological_process	12	106048796	1	125	4	15818	0.0312398
GO:2000406	positive regulation of T cell migration	biological_process	9	106045387	1	125	4	15818	0.0312398
GO:0031901	early endosome membrane	cellular_component	9	106029910;106030955	2	125	36	15818	0.0327657
GO:0015630	microtubule cytoskeleton	cellular_component	7	106032985;106034328;106043573	3	125	91	15818	0.0354046
GO:0006796	phosphate-containing compound metabolic process	biological_process	6	106032499	1	125	5	15818	0.0388972
GO:0055091	phospholipid homeostasis	biological_process	9	106041143	1	125	5	15818	0.0388972
GO:0008061	chitin binding	molecular_function	5	106045865	1	125	5	15818	0.0388972
GO:0036120	cellular response to platelet-derived growth factor stimulus	biological_process	6	106037608	1	125	5	15818	0.0388972
GO:0090043	regulation of tubulin deacetylation	biological_process	10	106035102	1	125	5	15818	0.0388972
GO:0008384	IkappaB kinase activity	molecular_function	9	106041301	1	125	5	15818	0.0388972
GO:0071376	cellular response to corticotropin-releasing hormone stimulus	biological_process	8	106032234	1	125	5	15818	0.0388972
GO:0006269	DNA replication, synthesis of RNA primer	biological_process	8	106030408	1	125	5	15818	0.0388972
GO:0038061	NIK/NF-kappaB signaling	biological_process	6	106041301	1	125	5	15818	0.0388972
GO:0031065	positive regulation of histone deacetylation	biological_process	11	106044181	1	125	5	15818	0.0388972
GO:0035195	gene silencing by miRNA	biological_process	11	106041360	1	125	5	15818	0.0388972
GO:0008499	UDP-galactose:beta-N-acetylglucosamine beta-1,3-galactosyltransferase activity	molecular_function	8	106043526	1	125	5	15818	0.0388972
GO:0071681	cellular response to indole-3-methanol	biological_process	7	106048796	1	125	5	15818	0.0388972
GO:0051988	regulation of attachment of spindle microtubules to kinetochore	biological_process	8	106031528	1	125	5	15818	0.0388972
GO:0005828	kinetochore microtubule	cellular_component	9	106033950	1	125	5	15818	0.0388972
GO:0034138	toll-like receptor 3 signaling pathway	biological_process	9	125179699	1	125	5	15818	0.0388972
GO:0008329	signaling pattern recognition receptor activity	molecular_function	6	125179699	1	125	5	15818	0.0388972
GO:0060335	positive regulation of interferon-gamma-mediated signaling pathway	biological_process	10	106029362	1	125	5	15818	0.0388972
GO:0032609	interferon-gamma production	biological_process	5	106043599	1	125	5	15818	0.0388972
GO:0002639	positive regulation of immunoglobulin production	biological_process	9	106029362	1	125	5	15818	0.0388972
GO:0033147	negative regulation of intracellular estrogen receptor signaling pathway	biological_process	10	106048796	1	125	5	15818	0.0388972
GO:0006220	pyrimidine nucleotide metabolic process	biological_process	9	106043942	1	125	5	15818	0.0388972
GO:0005638	lamin filament	cellular_component	8	106045679	1	125	5	15818	0.0388972
GO:0000226	microtubule cytoskeleton organization	biological_process	7	106034328;106040910	2	125	40	15818	0.0397504
GO:0003688	DNA replication origin binding	molecular_function	9	106035779	1	125	6	15818	0.0464946
GO:0090267	positive regulation of mitotic cell cycle spindle assembly checkpoint	biological_process	9	106038609	1	125	6	15818	0.0464946
GO:0015804	neutral amino acid transport	biological_process	11	106041459	1	125	6	15818	0.0464946
GO:1990841	promoter-specific chromatin binding	molecular_function	5	106041143	1	125	6	15818	0.0464946
GO:0051764	actin crosslink formation	biological_process	7	106035767	1	125	6	15818	0.0464946
GO:0070531	BRCA1-A complex	cellular_component	4	106048796	1	125	6	15818	0.0464946
GO:0003094	glomerular filtration	biological_process	7	106036857	1	125	6	15818	0.0464946
GO:0031298	replication fork protection complex	cellular_component	4	106049253	1	125	6	15818	0.0464946
GO:0045236	CXCR chemokine receptor binding	molecular_function	8	106045387	1	125	6	15818	0.0464946
GO:0031115	negative regulation of microtubule polymerization	biological_process	10	106038040	1	125	6	15818	0.0464946
GO:0031953	negative regulation of protein autophosphorylation	biological_process	11	106032499	1	125	6	15818	0.0464946
GO:0010761	fibroblast migration	biological_process	8	106044181	1	125	6	15818	0.0464946
GO:0035067	negative regulation of histone acetylation	biological_process	11	106048796	1	125	6	15818	0.0464946
GO:0035066	positive regulation of histone acetylation	biological_process	11	106048796	1	125	6	15818	0.0464946
GO:0044351	macropinocytosis	biological_process	9	106042816	1	125	6	15818	0.0464946
GO:2000617	positive regulation of histone H3-K9 acetylation	biological_process	12	106048796	1	125	6	15818	0.0464946
GO:0070295	renal water absorption	biological_process	7	106036857	1	125	6	15818	0.0464946
GO:0071439	clathrin complex	cellular_component	6	106035767	1	125	6	15818	0.0464946
GO:0090305	nucleic acid phosphodiester bond hydrolysis	biological_process	8	106032499;125183616	2	125	45	15818	0.0491899
GO:0000784	nuclear chromosome, telomeric region	cellular_component	8	106035779;125183616	2	125	45	15818	0.0491899
GO:0006091	generation of precursor metabolites and energy	biological_process	5	106032499	1	125	7	15818	0.0540325
GO:0006349	regulation of gene expression by genetic imprinting	biological_process	9	106048796	1	125	7	15818	0.0540325
GO:0032211	negative regulation of telomere maintenance via telomerase	biological_process	12	106044181	1	125	7	15818	0.0540325
GO:0009312	oligosaccharide biosynthetic process	biological_process	7	106043526	1	125	7	15818	0.0540325
GO:0030277	maintenance of gastrointestinal epithelium	biological_process	9	106031092	1	125	7	15818	0.0540325
GO:0045717	negative regulation of fatty acid biosynthetic process	biological_process	9	106048796	1	125	7	15818	0.0540325
GO:0015175	neutral amino acid transmembrane transporter activity	molecular_function	8	106041459	1	125	7	15818	0.0540325
GO:0098586	cellular response to virus	biological_process	8	106041301	1	125	7	15818	0.0540325
GO:0043009	chordate embryonic development	biological_process	7	106048796	1	125	7	15818	0.0540325
GO:0072520	seminiferous tubule development	biological_process	6	106033950	1	125	7	15818	0.0540325
GO:0071203	WASH complex	cellular_component	4	106030955	1	125	7	15818	0.0540325
GO:0005833	hemoglobin complex	cellular_component	4	106048580	1	125	7	15818	0.0540325
GO:0008519	ammonium transmembrane transporter activity	molecular_function	7	106036857	1	125	7	15818	0.0540325
GO:0006957	complement activation, alternative pathway	biological_process	6	106049106	1	125	7	15818	0.0540325
GO:0071901	negative regulation of protein serine/threonine kinase activity	biological_process	12	106032943	1	125	7	15818	0.0540325
GO:0003684	damaged DNA binding	molecular_function	7	106048796;125183616	2	125	48	15818	0.055203
GO:0005871	kinesin complex	cellular_component	5	106033950;106042994	2	125	50	15818	0.0593479
GO:0030170	pyridoxal phosphate binding	molecular_function	6	106046330;106048104	2	125	50	15818	0.0593479
GO:0005581	collagen trimer	cellular_component	4	106034535;125179699	2	125	50	15818	0.0593479
GO:0007015	actin filament organization	biological_process	6	106035150;106037503	2	125	51	15818	0.0614596
GO:0051974	negative regulation of telomerase activity	biological_process	8	106044181	1	125	8	15818	0.0615112
GO:0005504	fatty acid binding	molecular_function	5	106041143	1	125	8	15818	0.0615112
GO:0060394	negative regulation of pathway-restricted SMAD protein phosphorylation	biological_process	11	106031092	1	125	8	15818	0.0615112
GO:1902230	negative regulation of intrinsic apoptotic signaling pathway in response to DNA damage	biological_process	9	106045387	1	125	8	15818	0.0615112
GO:0006805	xenobiotic metabolic process	biological_process	5	106041143	1	125	8	15818	0.0615112
GO:1902187	negative regulation of viral release from host cell	biological_process	7	106044181	1	125	8	15818	0.0615112
GO:0042594	response to starvation	biological_process	5	106045740	1	125	8	15818	0.0615112
GO:0007252	I-kappaB phosphorylation	biological_process	10	106041301	1	125	8	15818	0.0615112
GO:0030643	cellular phosphate ion homeostasis	biological_process	11	106032499	1	125	8	15818	0.0615112
GO:0008637	apoptotic mitochondrial changes	biological_process	7	106035124	1	125	8	15818	0.0615112
GO:0004861	cyclin-dependent protein serine/threonine kinase inhibitor activity	molecular_function	8	106032943	1	125	8	15818	0.0615112
GO:0009931	calcium-dependent protein serine/threonine kinase activity	molecular_function	9	106042816	1	125	8	15818	0.0615112
GO:0031214	biomineral tissue development	biological_process	6	106032499	1	125	8	15818	0.0615112
GO:0000090	mitotic anaphase	biological_process	6	106043573	1	125	8	15818	0.0615112
GO:0032183	SUMO binding	molecular_function	6	106044181	1	125	8	15818	0.0615112
GO:0048148	behavioral response to cocaine	biological_process	5	106046330	1	125	8	15818	0.0615112
GO:0015793	glycerol transport	biological_process	8	106036857	1	125	8	15818	0.0615112
GO:0010470	regulation of gastrulation	biological_process	7	106041143	1	125	8	15818	0.0615112
GO:1990023	mitotic spindle midzone	cellular_component	7	106033950	1	125	8	15818	0.0615112
GO:0045087	innate immune response	biological_process	5	106037608;106044181;106046302	3	125	114	15818	0.0616226
GO:0031234	extrinsic component of cytoplasmic side of plasma membrane	cellular_component	6	106037608;106046302	2	125	53	15818	0.0657587
GO:0007051	spindle organization	biological_process	8	106043573	1	125	9	15818	0.0689312
GO:1904355	positive regulation of telomere capping	biological_process	11	106031528	1	125	9	15818	0.0689312
GO:0072488	ammonium transmembrane transport	biological_process	9	106036857	1	125	9	15818	0.0689312
GO:0006820	anion transport	biological_process	7	106036104	1	125	9	15818	0.0689312
GO:0000242	pericentriolar material	cellular_component	7	106034961	1	125	9	15818	0.0689312
GO:0071360	cellular response to exogenous dsRNA	biological_process	9	125179699	1	125	9	15818	0.0689312
GO:0005737	cytoplasm	cellular_component	5	106029392;106030003;106030204;106030927;106031092;106031528;106032943;106033797;106033950;106034328;106035092;106035102;106035150;106037503;106038040;106038863;106040404;106040910;106040944;106041143;106041277;106041406;106042816;106045609;106045865;106047758;106048104;106048796	28	125	2694	15818	0.072476
GO:0019899	enzyme binding	molecular_function	5	106031524;106037608;106040404	3	125	123	15818	0.0737702
GO:0016605	PML body	cellular_component	8	106041301;106044181	2	125	57	15818	0.0746456
GO:0051493	regulation of cytoskeleton organization	biological_process	8	106038040	1	125	10	15818	0.0762931
GO:0006139	nucleobase-containing compound metabolic process	biological_process	6	106032673	1	125	10	15818	0.0762931
GO:0090026	positive regulation of monocyte chemotaxis	biological_process	9	106045387	1	125	10	15818	0.0762931
GO:0000236	mitotic prometaphase	biological_process	6	106043573	1	125	10	15818	0.0762931
GO:0015254	glycerol channel activity	molecular_function	7	106036857	1	125	10	15818	0.0762931
GO:0036297	interstrand cross-link repair	biological_process	9	125183616	1	125	10	15818	0.0762931
GO:0032469	endoplasmic reticulum calcium ion homeostasis	biological_process	12	106044181	1	125	10	15818	0.0762931
GO:0015671	oxygen transport	biological_process	7	106048580	1	125	10	15818	0.0762931
GO:0002224	toll-like receptor signaling pathway	biological_process	8	106042816	1	125	10	15818	0.0762931
GO:0051010	microtubule plus-end binding	molecular_function	8	106033950	1	125	10	15818	0.0762931
GO:0021670	lateral ventricle development	biological_process	5	106036857	1	125	10	15818	0.0762931
GO:0050930	induction of positive chemotaxis	biological_process	10	106045387	1	125	10	15818	0.0762931
GO:0023019	signal transduction involved in regulation of gene expression	biological_process	5	106041143	1	125	10	15818	0.0762931
GO:0010633	negative regulation of epithelial cell migration	biological_process	9	106031092	1	125	10	15818	0.0762931
GO:0009165	nucleotide biosynthetic process	biological_process	9	106043942	1	125	10	15818	0.0762931
GO:0042555	MCM complex	cellular_component	4	106035779	1	125	10	15818	0.0762931
GO:0015250	water channel activity	molecular_function	7	106036857	1	125	10	15818	0.0762931
GO:0003678	DNA helicase activity	molecular_function	10	106035779	1	125	10	15818	0.0762931
GO:0005198	structural molecule activity	molecular_function	3	106038453;106042547;106045679	3	125	129	15818	0.0824155
GO:0035371	microtubule plus-end	cellular_component	7	106043573	1	125	11	15818	0.0835972
GO:0006471	protein ADP-ribosylation	biological_process	9	106040404	1	125	11	15818	0.0835972
GO:0051571	positive regulation of histone H3-K4 methylation	biological_process	12	106048796	1	125	11	15818	0.0835972
GO:0097711	ciliary basal body-plasma membrane docking	biological_process	6	106043573	1	125	11	15818	0.0835972
GO:0008631	intrinsic apoptotic signaling pathway in response to oxidative stress	biological_process	7	106044181	1	125	11	15818	0.0835972
GO:0022857	transmembrane transporter activity	molecular_function	4	106036104	1	125	11	15818	0.0835972
GO:0043240	Fanconi anaemia nuclear complex	cellular_component	4	106046500	1	125	11	15818	0.0835972
GO:1902042	negative regulation of extrinsic apoptotic signaling pathway via death domain receptors	biological_process	11	106048796	1	125	11	15818	0.0835972
GO:0048593	camera-type eye morphogenesis	biological_process	8	106036857	1	125	11	15818	0.0835972
GO:2000378	negative regulation of reactive oxygen species metabolic process	biological_process	8	106048796	1	125	11	15818	0.0835972
GO:0006301	postreplication repair	biological_process	9	106048796	1	125	11	15818	0.0835972
GO:0009992	cellular water homeostasis	biological_process	8	106036857	1	125	11	15818	0.0835972
GO:0000930	gamma-tubulin complex	cellular_component	4	106043573	1	125	11	15818	0.0835972
GO:0015629	actin cytoskeleton	cellular_component	7	106035150;106035767;106037503	3	125	130	15818	0.0838973
GO:0006955	immune response	biological_process	4	106032499;106045387;125179699	3	125	134	15818	0.089938
GO:0006977	DNA damage response, signal transduction by p53 class mediator resulting in cell cycle arrest	biological_process	9	106044181	1	125	12	15818	0.090844
GO:2000251	positive regulation of actin cytoskeleton reorganization	biological_process	10	106035767	1	125	12	15818	0.090844
GO:0007548	sex differentiation	biological_process	5	106041143	1	125	12	15818	0.090844
GO:0043153	entrainment of circadian clock by photoperiod	biological_process	8	106044181	1	125	12	15818	0.090844
GO:0005868	cytoplasmic dynein complex	cellular_component	6	106029910	1	125	12	15818	0.090844
GO:0044291	cell-cell contact zone	cellular_component	5	106035767	1	125	12	15818	0.090844
GO:0030169	low-density lipoprotein particle binding	molecular_function	7	125179699	1	125	12	15818	0.090844
GO:0010719	negative regulation of epithelial to mesenchymal transition	biological_process	8	106031092	1	125	12	15818	0.090844
GO:0030897	HOPS complex	cellular_component	5	106032985	1	125	12	15818	0.090844
GO:0007009	plasma membrane organization	biological_process	6	106035767	1	125	12	15818	0.090844
GO:0008585	female gonad development	biological_process	7	106046500	1	125	12	15818	0.090844
GO:0007050	cell cycle arrest	biological_process	5	106032943;106044181	2	125	64	15818	0.0910406
GO:0007169	transmembrane receptor protein tyrosine kinase signaling pathway	biological_process	7	106037608;106046302	2	125	64	15818	0.0910406
GO:0031175	neuron projection development	biological_process	7	106037503;106038040	2	125	66	15818	0.0959035
GO:0010389	regulation of G2/M transition of mitotic cell cycle	biological_process	9	106043573	1	125	13	15818	0.098034
GO:0045662	negative regulation of myoblast differentiation	biological_process	8	106044955	1	125	13	15818	0.098034
GO:0010765	positive regulation of sodium ion transport	biological_process	10	106047762	1	125	13	15818	0.098034
GO:0006898	receptor-mediated endocytosis	biological_process	8	106032499;106047721	2	125	68	15818	0.100839
GO:0032496	response to lipopolysaccharide	biological_process	7	106042816;106043599	2	125	69	15818	0.103333
GO:0000079	regulation of cyclin-dependent protein serine/threonine kinase activity	biological_process	12	106032943	1	125	14	15818	0.105168
GO:0035255	ionotropic glutamate receptor binding	molecular_function	7	106039558	1	125	14	15818	0.105168
GO:0034314	Arp2/3 complex-mediated actin nucleation	biological_process	8	106030955	1	125	14	15818	0.105168
GO:0045022	early endosome to late endosome transport	biological_process	8	106032985	1	125	14	15818	0.105168
GO:0071158	positive regulation of cell cycle arrest	biological_process	9	106048796	1	125	14	15818	0.105168
GO:0071353	cellular response to interleukin-4	biological_process	8	106044181	1	125	14	15818	0.105168
GO:0042056	chemoattractant activity	molecular_function	7	106045387	1	125	14	15818	0.105168
GO:0051298	centrosome duplication	biological_process	5	106034961	1	125	14	15818	0.105168
GO:0070328	triglyceride homeostasis	biological_process	9	106041143	1	125	14	15818	0.105168
GO:0051973	positive regulation of telomerase activity	biological_process	8	106031528	1	125	14	15818	0.105168
GO:0048384	retinoic acid receptor signaling pathway	biological_process	6	106044181	1	125	14	15818	0.105168
GO:0030247	polysaccharide binding	molecular_function	5	106032499	1	125	14	15818	0.105168
GO:0070507	regulation of microtubule cytoskeleton organization	biological_process	7	106033950	1	125	14	15818	0.105168
GO:0005938	cell cortex	cellular_component	7	106037913;106041562	2	125	71	15818	0.108372
GO:0007018	microtubule-based movement	biological_process	5	106033950;106042994	2	125	72	15818	0.110915
GO:0003995	acyl-CoA dehydrogenase activity	molecular_function	6	106039669	1	125	15	15818	0.112245
GO:0090398	cellular senescence	biological_process	6	106044181	1	125	15	15818	0.112245
GO:2001238	positive regulation of extrinsic apoptotic signaling pathway	biological_process	10	106044181	1	125	15	15818	0.112245
GO:0051457	maintenance of protein location in nucleus	biological_process	8	106044181	1	125	15	15818	0.112245
GO:0019825	oxygen binding	molecular_function	5	106048580	1	125	15	15818	0.112245
GO:0010332	response to gamma radiation	biological_process	7	106044181	1	125	15	15818	0.112245
GO:0006910	phagocytosis, recognition	biological_process	5	125179699	1	125	15	15818	0.112245
GO:0051291	protein heterooligomerization	biological_process	8	106043947	1	125	16	15818	0.119267
GO:0070059	intrinsic apoptotic signaling pathway in response to endoplasmic reticulum stress	biological_process	7	106044181	1	125	16	15818	0.119267
GO:0031235	intrinsic component of the cytoplasmic side of the plasma membrane	cellular_component	6	106041406	1	125	16	15818	0.119267
GO:0032456	endocytic recycling	biological_process	8	106029910	1	125	16	15818	0.119267
GO:0052890	oxidoreductase activity, acting on the CH-CH group of donors, with a flavin as acceptor	molecular_function	6	106039669	1	125	16	15818	0.119267
GO:0032729	positive regulation of interferon-gamma production	biological_process	8	106043599	1	125	16	15818	0.119267
GO:0032212	positive regulation of telomere maintenance via telomerase	biological_process	12	106031528	1	125	16	15818	0.119267
GO:0012506	vesicle membrane	cellular_component	5	106035767	1	125	16	15818	0.119267
GO:0007062	sister chromatid cohesion	biological_process	5	106043573	1	125	16	15818	0.119267
GO:0051233	spindle midzone	cellular_component	6	106038085	1	125	16	15818	0.119267
GO:0016791	phosphatase activity	molecular_function	7	106048340	1	125	16	15818	0.119267
GO:0030099	myeloid cell differentiation	biological_process	6	106044181	1	125	16	15818	0.119267
GO:0030198	extracellular matrix organization	biological_process	6	106040667;106041541	2	125	77	15818	0.123861
GO:0043231	intracellular membrane-bounded organelle	cellular_component	5	106029463;106038863;106041277	3	125	156	15818	0.126165
GO:0031572	G2 DNA damage checkpoint	biological_process	8	106048796	1	125	17	15818	0.126234
GO:0043014	alpha-tubulin binding	molecular_function	7	106030955	1	125	17	15818	0.126234
GO:0046875	ephrin receptor binding	molecular_function	6	106036857	1	125	17	15818	0.126234
GO:0004497	monooxygenase activity	molecular_function	5	106029463	1	125	17	15818	0.126234
GO:0010575	positive regulation of vascular endothelial growth factor production	biological_process	8	106048796	1	125	17	15818	0.126234
GO:0009058	biosynthetic process	biological_process	4	106031092	1	125	17	15818	0.126234
GO:0004683	calmodulin-dependent protein kinase activity	molecular_function	9	106042816	1	125	17	15818	0.126234
GO:0006270	DNA replication initiation	biological_process	8	106035779	1	125	17	15818	0.126234
GO:0019221	cytokine-mediated signaling pathway	biological_process	6	106036341;106043599	2	125	78	15818	0.126492
GO:0050796	regulation of insulin secretion	biological_process	10	106041143	1	125	18	15818	0.133146
GO:0051028	mRNA transport	biological_process	10	106030204	1	125	18	15818	0.133146
GO:0016197	endosomal transport	biological_process	7	106030955	1	125	18	15818	0.133146
GO:0050918	positive chemotaxis	biological_process	6	106045387	1	125	18	15818	0.133146
GO:0033539	fatty acid beta-oxidation using acyl-CoA dehydrogenase	biological_process	12	106039669	1	125	18	15818	0.133146
GO:0021549	cerebellum development	biological_process	5	106047762	1	125	18	15818	0.133146
GO:0005515	protein binding	molecular_function	4	106030408;106032499;106035150;106038040;106038052;106040404;106043573;106046302;106047762;106048148;106049253	11	125	961	15818	0.138365
GO:0051225	spindle assembly	biological_process	9	106034961	1	125	19	15818	0.140004
GO:0034097	response to cytokine	biological_process	6	106042816	1	125	19	15818	0.140004
GO:0008307	structural constituent of muscle	molecular_function	4	106035150	1	125	19	15818	0.140004
GO:0043392	negative regulation of DNA binding	biological_process	7	106031528	1	125	19	15818	0.140004
GO:0046627	negative regulation of insulin receptor signaling pathway	biological_process	9	106032499	1	125	19	15818	0.140004
GO:0001932	regulation of protein phosphorylation	biological_process	9	106044181	1	125	19	15818	0.140004
GO:0005637	nuclear inner membrane	cellular_component	6	106045679	1	125	19	15818	0.140004
GO:0006303	double-strand break repair via nonhomologous end joining	biological_process	10	125183616	1	125	19	15818	0.140004
GO:0005102	receptor binding	molecular_function	5	106037608;106041143;106046302	3	125	165	15818	0.142288
GO:0016323	basolateral plasma membrane	cellular_component	5	106032499;106036857	2	125	84	15818	0.14255
GO:0018108	peptidyl-tyrosine phosphorylation	biological_process	10	106040910;106043599	2	125	85	15818	0.145268
GO:0015297	antiporter activity	molecular_function	7	106047474	1	125	20	15818	0.146809
GO:0009749	response to glucose	biological_process	9	106041143	1	125	20	15818	0.146809
GO:0004386	helicase activity	molecular_function	9	106041360	1	125	20	15818	0.146809
GO:0008009	chemokine activity	molecular_function	8	106045387	1	125	20	15818	0.146809
GO:0046332	SMAD binding	molecular_function	5	106044181	1	125	20	15818	0.146809
GO:0097191	extrinsic apoptotic signaling pathway	biological_process	6	106044181	1	125	20	15818	0.146809
GO:0007052	mitotic spindle organization	biological_process	9	106038040	1	125	20	15818	0.146809
GO:0043627	response to estrogen	biological_process	4	106048796	1	125	21	15818	0.153559
GO:0006464	cellular protein modification process	biological_process	8	106040404	1	125	21	15818	0.153559
GO:0007080	mitotic metaphase plate congression	biological_process	9	106033950	1	125	21	15818	0.153559
GO:0060326	cell chemotaxis	biological_process	6	106045387	1	125	21	15818	0.153559
GO:0090307	mitotic spindle assembly	biological_process	10	106031528	1	125	22	15818	0.160257
GO:0045785	positive regulation of cell adhesion	biological_process	6	106045387	1	125	22	15818	0.160257
GO:0016050	vesicle organization	biological_process	6	106029910	1	125	22	15818	0.160257
GO:0008285	negative regulation of cell proliferation	biological_process	7	106032943;106041143;106044181	3	125	175	15818	0.160959
GO:0046872	metal ion binding	molecular_function	6	106030408;106034386;106034535;106035150;106040768;106047742;106048295;106048340;125184932	9	125	780	15818	0.164206
GO:0055038	recycling endosome membrane	cellular_component	9	106030955	1	125	23	15818	0.166902
GO:0046580	negative regulation of Ras protein signal transduction	biological_process	11	106041406	1	125	23	15818	0.166902
GO:0045739	positive regulation of DNA repair	biological_process	10	106048796	1	125	23	15818	0.166902
GO:0008219	cell death	biological_process	4	106040404	1	125	23	15818	0.166902
GO:0019233	sensory perception of pain	biological_process	7	106036857	1	125	23	15818	0.166902
GO:0005925	focal adhesion	cellular_component	7	106035150;106037608;106038453;106046826	4	125	272	15818	0.168698
GO:0044212	transcription regulatory region DNA binding	molecular_function	7	106031524;106048796	2	125	94	15818	0.170174
GO:0031625	ubiquitin protein ligase binding	molecular_function	7	106041301;106044181;106048796	3	125	181	15818	0.172503
GO:0009411	response to UV	biological_process	7	106044181	1	125	24	15818	0.173495
GO:0007032	endosome organization	biological_process	7	106032985	1	125	24	15818	0.173495
GO:0008144	drug binding	molecular_function	4	106043942	1	125	24	15818	0.173495
GO:0000062	fatty-acyl-CoA binding	molecular_function	9	106039669	1	125	24	15818	0.173495
GO:0003950	NAD+ ADP-ribosyltransferase activity	molecular_function	7	106040404	1	125	24	15818	0.173495
GO:0019216	regulation of lipid metabolic process	biological_process	7	106041143	1	125	24	15818	0.173495
GO:0031966	mitochondrial membrane	cellular_component	5	106041301	1	125	24	15818	0.173495
GO:0016310	phosphorylation	biological_process	7	106032673;106043942	2	125	97	15818	0.178631
GO:0008333	endosome to lysosome transport	biological_process	8	106032985	1	125	25	15818	0.180037
GO:0019722	calcium-mediated signaling	biological_process	7	106037503	1	125	25	15818	0.180037
GO:0071560	cellular response to transforming growth factor beta stimulus	biological_process	8	106037608	1	125	25	15818	0.180037
GO:0007411	axon guidance	biological_process	6	106045387;106047762	2	125	98	15818	0.181465
GO:0001102	RNA polymerase II activating transcription factor binding	molecular_function	8	106041143	1	125	26	15818	0.186527
GO:0032869	cellular response to insulin stimulus	biological_process	8	106032499	1	125	26	15818	0.186527
GO:0000086	G2/M transition of mitotic cell cycle	biological_process	7	106043573	1	125	26	15818	0.186527
GO:0003730	mRNA 3'-UTR binding	molecular_function	8	106030204	1	125	26	15818	0.186527
GO:0006417	regulation of translation	biological_process	9	106030204	1	125	26	15818	0.186527
GO:0030522	intracellular receptor signaling pathway	biological_process	5	106041143	1	125	26	15818	0.186527
GO:0015631	tubulin binding	molecular_function	6	106038040	1	125	26	15818	0.186527
GO:0007040	lysosome organization	biological_process	8	106032985	1	125	26	15818	0.186527
GO:0005154	epidermal growth factor receptor binding	molecular_function	7	106029910	1	125	26	15818	0.186527
GO:0004879	nuclear receptor activity	molecular_function	6	106041143	1	125	26	15818	0.186527
GO:0071300	cellular response to retinoic acid	biological_process	7	106037608	1	125	26	15818	0.186527
GO:0051539	4 iron, 4 sulfur cluster binding	molecular_function	6	106030408	1	125	26	15818	0.186527
GO:0030335	positive regulation of cell migration	biological_process	8	106036857;106045387	2	125	100	15818	0.187152
GO:0030097	hemopoiesis	biological_process	7	106041562	1	125	27	15818	0.192966
GO:0051017	actin filament bundle assembly	biological_process	6	106035767	1	125	27	15818	0.192966
GO:0048146	positive regulation of fibroblast proliferation	biological_process	8	106044181	1	125	27	15818	0.192966
GO:0007193	adenylate cyclase-inhibiting G-protein coupled receptor signaling pathway	biological_process	8	125180394	1	125	27	15818	0.192966
GO:0042771	intrinsic apoptotic signaling pathway in response to DNA damage by p53 class mediator	biological_process	8	106044181	1	125	27	15818	0.192966
GO:0005829	cytosol	cellular_component	6	106030955;106032234;106032985;106035767;106037608;106038040;106038347;106038609;106041277;106043573;106044181;106046751	12	125	1146	15818	0.194352
GO:0004672	protein kinase activity	molecular_function	7	106031528;106047992	2	125	103	15818	0.195729
GO:0003779	actin binding	molecular_function	6	106030955;106032985;106033950	3	125	193	15818	0.196258
GO:0055088	lipid homeostasis	biological_process	7	106039669	1	125	28	15818	0.199354
GO:0031225	anchored component of membrane	cellular_component	5	106047762	1	125	28	15818	0.199354
GO:0030512	negative regulation of transforming growth factor beta receptor signaling pathway	biological_process	10	106031092	1	125	28	15818	0.199354
GO:0052689	carboxylic ester hydrolase activity	molecular_function	6	106033299	1	125	28	15818	0.199354
GO:0005876	spindle microtubule	cellular_component	8	106040404	1	125	28	15818	0.199354
GO:0017112	Rab guanyl-nucleotide exchange factor activity	molecular_function	9	106043668	1	125	29	15818	0.205692
GO:0030155	regulation of cell adhesion	biological_process	5	106044181	1	125	29	15818	0.205692
GO:0046777	protein autophosphorylation	biological_process	10	106031528;106042816	2	125	107	15818	0.207241
GO:0043209	myelin sheath	cellular_component	4	106035124;106047762	2	125	107	15818	0.207241
GO:0005643	nuclear pore	cellular_component	4	106038609	1	125	30	15818	0.211981
GO:0005793	endoplasmic reticulum-Golgi intermediate compartment	cellular_component	6	106044060	1	125	31	15818	0.21822
GO:0045599	negative regulation of fat cell differentiation	biological_process	8	106032499	1	125	31	15818	0.21822
GO:0019902	phosphatase binding	molecular_function	6	106034961	1	125	31	15818	0.21822
GO:0017053	transcriptional repressor complex	cellular_component	4	106031524	1	125	31	15818	0.21822
GO:0051301	cell division	biological_process	4	106038085;106043573	2	125	111	15818	0.218823
GO:0046983	protein dimerization activity	molecular_function	5	106035150;125182686	2	125	111	15818	0.218823
GO:0016020	membrane	cellular_component	3	106030946;106035150;106035560;106035779;106037222;106038040;106040404;106041277;106043573;106043580;106048148	11	125	1065	15818	0.220581
GO:0005096	GTPase activator activity	molecular_function	6	106041406;106046442;106046826	3	125	205	15818	0.220761
GO:0031338	regulation of vesicle fusion	biological_process	8	106046442	1	125	32	15818	0.22441
GO:0001664	G-protein coupled receptor binding	molecular_function	6	125180394	1	125	32	15818	0.22441
GO:0015031	protein transport	biological_process	9	106029910;106030955	2	125	113	15818	0.224635
GO:0016477	cell migration	biological_process	6	106035150;106046302	2	125	115	15818	0.23046
GO:0043065	positive regulation of apoptotic process	biological_process	9	106030927;106041277	2	125	115	15818	0.23046
GO:0005249	voltage-gated potassium channel activity	molecular_function	9	106048524	1	125	33	15818	0.230551
GO:0007266	Rho protein signal transduction	biological_process	8	106037913	1	125	33	15818	0.230551
GO:0005576	extracellular region	cellular_component	3	106034535;106035092;106045865;106049106;125180394	5	125	415	15818	0.231375
GO:0009897	external side of plasma membrane	cellular_component	5	106043599;106045387	2	125	116	15818	0.233376
GO:0005901	caveola	cellular_component	8	106033950	1	125	34	15818	0.236644
GO:0030838	positive regulation of actin filament polymerization	biological_process	9	106035767	1	125	34	15818	0.236644
GO:0010212	response to ionizing radiation	biological_process	6	106048796	1	125	34	15818	0.236644
GO:0021987	cerebral cortex development	biological_process	5	106034328	1	125	35	15818	0.24269
GO:0070098	chemokine-mediated signaling pathway	biological_process	7	106045387	1	125	35	15818	0.24269
GO:0009615	response to virus	biological_process	7	106038040	1	125	35	15818	0.24269
GO:0001046	core promoter sequence-specific DNA binding	molecular_function	9	106041143	1	125	35	15818	0.24269
GO:0010923	negative regulation of phosphatase activity	biological_process	11	106034961	1	125	35	15818	0.24269
GO:0051865	protein autoubiquitination	biological_process	12	106048796	1	125	36	15818	0.248688
GO:0032922	circadian regulation of gene expression	biological_process	5	106044181	1	125	36	15818	0.248688
GO:0042060	wound healing	biological_process	6	106036857	1	125	36	15818	0.248688
GO:0050680	negative regulation of epithelial cell proliferation	biological_process	8	106031092	1	125	36	15818	0.248688
GO:0048013	ephrin receptor signaling pathway	biological_process	8	106037608	1	125	36	15818	0.248688
GO:0030674	protein binding, bridging	molecular_function	5	106037913	1	125	36	15818	0.248688
GO:0008286	insulin receptor signaling pathway	biological_process	8	106035767	1	125	37	15818	0.254638
GO:0004197	cysteine-type endopeptidase activity	molecular_function	8	106029392	1	125	37	15818	0.254638
GO:0005903	brush border	cellular_component	5	106036857	1	125	38	15818	0.260542
GO:0000979	RNA polymerase II core promoter sequence-specific DNA binding	molecular_function	10	106041143	1	125	38	15818	0.260542
GO:0045165	cell fate commitment	biological_process	5	106044181	1	125	38	15818	0.260542
GO:0008270	zinc ion binding	molecular_function	8	106029853;106031728;106032499;106033948;106034386;106041143;106041562;106044181;106048796	9	125	883	15818	0.263546
GO:0003700	DNA binding transcription factor activity	molecular_function	4	106031034;106031524;106041143;125184932	4	125	330	15818	0.264417
GO:0031398	positive regulation of protein ubiquitination	biological_process	11	106048796	1	125	39	15818	0.2664
GO:0050731	positive regulation of peptidyl-tyrosine phosphorylation	biological_process	11	106037608	1	125	39	15818	0.2664
GO:0016324	apical plasma membrane	cellular_component	5	106035150;106036857	2	125	128	15818	0.268492
GO:0043130	ubiquitin binding	molecular_function	6	106033950	1	125	40	15818	0.272211
GO:0030425	dendrite	cellular_component	6	106035150;106037503	2	125	130	15818	0.274353
GO:0043401	steroid hormone mediated signaling pathway	biological_process	6	106041143	1	125	42	15818	0.283698
GO:0003707	steroid hormone receptor activity	molecular_function	5	106041143	1	125	42	15818	0.283698
GO:0016525	negative regulation of angiogenesis	biological_process	8	106044181	1	125	42	15818	0.283698
GO:0010628	positive regulation of gene expression	biological_process	8	106041143;106047762	2	125	135	15818	0.288993
GO:0060395	SMAD protein signal transduction	biological_process	5	106041143	1	125	43	15818	0.289373
GO:0001725	stress fiber	cellular_component	7	106043947	1	125	43	15818	0.289373
GO:0042147	retrograde transport, endosome to Golgi	biological_process	8	106030955	1	125	43	15818	0.289373
GO:0006919	activation of cysteine-type endopeptidase activity involved in apoptotic process	biological_process	11	106044181	1	125	43	15818	0.289373
GO:0005884	actin filament	cellular_component	7	106037608	1	125	43	15818	0.289373
GO:0000082	G1/S transition of mitotic cell cycle	biological_process	7	106032943	1	125	43	15818	0.289373
GO:0000287	magnesium ion binding	molecular_function	7	106033797;106040910	2	125	137	15818	0.294841
GO:0005694	chromosome	cellular_component	6	106048148	1	125	44	15818	0.295004
GO:0007596	blood coagulation	biological_process	7	106041143	1	125	44	15818	0.295004
GO:0019903	protein phosphatase binding	molecular_function	7	106031528	1	125	45	15818	0.300591
GO:0008584	male gonad development	biological_process	7	106046500	1	125	45	15818	0.300591
GO:0070062	extracellular exosome	cellular_component	7	106029362;106031092;106033797;106033948;106036857;106037608;106037875;106038040;106040404;106043947;106045387;106045740;106046330;106047762;125179699	15	125	1624	15818	0.300824
GO:0008017	microtubule binding	molecular_function	7	106032985;106042994	2	125	140	15818	0.303601
GO:0007286	spermatid development	biological_process	6	106032985	1	125	46	15818	0.306134
GO:0005044	scavenger receptor activity	molecular_function	4	106032499	1	125	46	15818	0.306134
GO:0009055	electron transfer activity	molecular_function	5	106039669	1	125	46	15818	0.306134
GO:0005201	extracellular matrix structural constituent	molecular_function	4	106034535	1	125	47	15818	0.311633
GO:0031201	SNARE complex	cellular_component	6	106029910	1	125	47	15818	0.311633
GO:0005811	lipid droplet	cellular_component	6	125184131	1	125	47	15818	0.311633
GO:0007219	Notch signaling pathway	biological_process	6	106035150	1	125	47	15818	0.311633
GO:0016311	dephosphorylation	biological_process	7	106048340	1	125	48	15818	0.317089
GO:0010976	positive regulation of neuron projection development	biological_process	11	106047762	1	125	48	15818	0.317089
GO:0005543	phospholipid binding	molecular_function	5	106035767	1	125	49	15818	0.322502
GO:0007179	transforming growth factor beta receptor signaling pathway	biological_process	8	106044181	1	125	49	15818	0.322502
GO:0000932	P-body	cellular_component	8	106041360	1	125	49	15818	0.322502
GO:0071356	cellular response to tumor necrosis factor	biological_process	8	106048796	1	125	50	15818	0.327872
GO:0003676	nucleic acid binding	molecular_function	5	106032499;106035150;125184932	3	125	258	15818	0.333933
GO:0016301	kinase activity	molecular_function	6	106032673	1	125	52	15818	0.338487
GO:0001726	ruffle	cellular_component	6	106033950	1	125	52	15818	0.338487
GO:0005741	mitochondrial outer membrane	cellular_component	6	106041214	1	125	52	15818	0.338487
GO:0055085	transmembrane transport	biological_process	6	106035124;106036104	2	125	153	15818	0.341298
GO:0050660	flavin adenine dinucleotide binding	molecular_function	6	106039669	1	125	53	15818	0.343732
GO:0001666	response to hypoxia	biological_process	5	106044181	1	125	53	15818	0.343732
GO:0006469	negative regulation of protein kinase activity	biological_process	11	106040944	1	125	53	15818	0.343732
GO:0045766	positive regulation of angiogenesis	biological_process	8	106048796	1	125	54	15818	0.348935
GO:0006468	protein phosphorylation	biological_process	9	106031528;106035102;106047992	3	125	266	15818	0.351238
GO:0006486	protein glycosylation	biological_process	9	106043526	1	125	55	15818	0.354098
GO:0006260	DNA replication	biological_process	8	106048796	1	125	56	15818	0.35922
GO:0072562	blood microparticle	cellular_component	4	106029362	1	125	56	15818	0.35922
GO:0042391	regulation of membrane potential	biological_process	5	106048524	1	125	56	15818	0.35922
GO:0016363	nuclear matrix	cellular_component	6	106044181	1	125	57	15818	0.364302
GO:0090630	activation of GTPase activity	biological_process	9	106046442	1	125	57	15818	0.364302
GO:0042593	glucose homeostasis	biological_process	8	106041143	1	125	58	15818	0.369343
GO:0005815	microtubule organizing center	cellular_component	6	106037608	1	125	58	15818	0.369343
GO:0000724	double-strand break repair via homologous recombination	biological_process	10	106048796	1	125	60	15818	0.379308
GO:0005634	nucleus	cellular_component	6	106029392;106030204;106031524;106031528;106032234;106032943;106033950;106035102;106035124;106035150;106038085;106038204;106040404;106041143;106042816;106042870;106043415;106043942;106046751;106047992;125182686	21	125	2457	15818	0.384169
GO:0055037	recycling endosome	cellular_component	8	106030955	1	125	61	15818	0.384232
GO:0001228	transcriptional activator activity, RNA polymerase II transcription regulatory region sequence-specific DNA binding	molecular_function	6	106041143	1	125	61	15818	0.384232
GO:0007155	cell adhesion	biological_process	4	106035150;106047762	2	125	170	15818	0.38959
GO:0000165	MAPK cascade	biological_process	11	106042816	1	125	63	15818	0.393963
GO:0016874	ligase activity	molecular_function	4	106031728	1	125	64	15818	0.398771
GO:0005215	transporter activity	molecular_function	3	106035124	1	125	65	15818	0.403542
GO:0019898	extrinsic component of membrane	cellular_component	4	106029910	1	125	65	15818	0.403542
GO:0007218	neuropeptide signaling pathway	biological_process	6	125180394	1	125	67	15818	0.41297
GO:0002230	positive regulation of defense response to virus by host	biological_process	9	106044181	1	125	67	15818	0.41297
GO:0006629	lipid metabolic process	biological_process	5	106041143	1	125	68	15818	0.417629
GO:0042493	response to drug	biological_process	5	106040404	1	125	68	15818	0.417629
GO:0035091	phosphatidylinositol binding	molecular_function	6	106029910	1	125	68	15818	0.417629
GO:0030154	cell differentiation	biological_process	5	106037608;106046302	2	125	182	15818	0.42274
GO:0044325	ion channel binding	molecular_function	5	106037608	1	125	72	15818	0.4359
GO:0003824	catalytic activity	molecular_function	3	106031092	1	125	72	15818	0.4359
GO:0005770	late endosome	cellular_component	8	106044060	1	125	72	15818	0.4359
GO:0012505	endomembrane system	cellular_component	4	106046442	1	125	73	15818	0.440378
GO:0007409	axonogenesis	biological_process	9	106038040	1	125	73	15818	0.440378
GO:0004930	G-protein coupled receptor activity	molecular_function	6	106035041;106041081	2	125	189	15818	0.441654
GO:0071805	potassium ion transmembrane transport	biological_process	10	106036857	1	125	74	15818	0.444821
GO:0030018	Z disc	cellular_component	5	106035150	1	125	75	15818	0.449228
GO:0042995	cell projection	cellular_component	4	106035150	1	125	75	15818	0.449228
GO:0045892	negative regulation of transcription, DNA-templated	biological_process	9	106044181;106048796	2	125	195	15818	0.457595
GO:0050821	protein stabilization	biological_process	6	106044181	1	125	77	15818	0.45794
GO:0016740	transferase activity	molecular_function	4	106032673	1	125	78	15818	0.462245
GO:0030496	midbody	cellular_component	4	106031528	1	125	78	15818	0.462245
GO:0043547	positive regulation of GTPase activity	biological_process	8	106041406;106043668;106046826	3	125	321	15818	0.467484
GO:0005923	bicellular tight junction	cellular_component	6	106042547	1	125	80	15818	0.470752
GO:0005887	integral component of plasma membrane	cellular_component	6	106032499;106036857;106041459;106047474;106047721;106048524	6	125	696	15818	0.473332
GO:0030246	carbohydrate binding	molecular_function	4	106047762	1	125	82	15818	0.479126
GO:0004842	ubiquitin-protein transferase activity	molecular_function	6	106031728;106048796	2	125	204	15818	0.481012
GO:0005516	calmodulin binding	molecular_function	5	106042816	1	125	83	15818	0.483264
GO:0006897	endocytosis	biological_process	7	106029910	1	125	83	15818	0.483264
GO:0005200	structural constituent of cytoskeleton	molecular_function	4	106035150	1	125	86	15818	0.495482
GO:0005975	carbohydrate metabolic process	biological_process	5	106045865	1	125	88	15818	0.503468
GO:0043123	positive regulation of I-kappaB kinase/NF-kappaB signaling	biological_process	10	106041301	1	125	89	15818	0.507414
GO:0042802	identical protein binding	molecular_function	5	106032985;106044060;106046330	3	125	343	15818	0.511527
GO:0003714	transcription corepressor activity	molecular_function	5	106031524	1	125	92	15818	0.519065
GO:0031012	extracellular matrix	cellular_component	4	106041562	1	125	95	15818	0.530443
GO:0019904	protein domain specific binding	molecular_function	5	106035150	1	125	97	15818	0.53788
GO:0016491	oxidoreductase activity	molecular_function	4	106037222	1	125	98	15818	0.541554
GO:0006281	DNA repair	biological_process	8	106040404	1	125	98	15818	0.541554
GO:0019901	protein kinase binding	molecular_function	7	106032943;106043599	2	125	229	15818	0.542719
GO:0006810	transport	biological_process	5	106040404	1	125	100	15818	0.548816
GO:0018105	peptidyl-serine phosphorylation	biological_process	10	106042816	1	125	100	15818	0.548816
GO:0005506	iron ion binding	molecular_function	8	106033948	1	125	100	15818	0.548816
GO:0017137	Rab GTPase binding	molecular_function	9	106046442	1	125	100	15818	0.548816
GO:0030027	lamellipodium	cellular_component	6	106035150	1	125	101	15818	0.552405
GO:0006974	cellular response to DNA damage stimulus	biological_process	6	106040404	1	125	101	15818	0.552405
GO:0043161	proteasome-mediated ubiquitin-dependent protein catabolic process	biological_process	11	106044181	1	125	101	15818	0.552405
GO:0051015	actin filament binding	molecular_function	7	106037503	1	125	102	15818	0.555964
GO:0004222	metalloendopeptidase activity	molecular_function	8	106029853	1	125	103	15818	0.559496
GO:0005575	cellular_component	cellular_component	2	106032673;106035560;106043415;106048295	4	125	500	15818	0.560695
GO:0007186	G-protein coupled receptor signaling pathway	biological_process	5	106035041;106041081;125180394	3	125	371	15818	0.564725
GO:0005622	intracellular	cellular_component	4	106034386;106044955;106046442;106047742	4	125	503	15818	0.56546
GO:0004252	serine-type endopeptidase activity	molecular_function	8	106049106	1	125	105	15818	0.566476
GO:0042981	regulation of apoptotic process	biological_process	8	125184131	1	125	108	15818	0.576741
GO:0006915	apoptotic process	biological_process	6	125184131	1	125	111	15818	0.586765
GO:0051260	protein homooligomerization	biological_process	8	106041301	1	125	112	15818	0.590053
GO:0003723	RNA binding	molecular_function	6	106041360;106048796	2	125	252	15818	0.594886
GO:0016887	ATPase activity	molecular_function	9	106048295	1	125	114	15818	0.596553
GO:0045202	synapse	cellular_component	3	106038453	1	125	118	15818	0.609247
GO:0003713	transcription coactivator activity	molecular_function	5	106044181	1	125	123	15818	0.624559
GO:0031965	nuclear membrane	cellular_component	5	106044181	1	125	123	15818	0.624559
GO:0005769	early endosome	cellular_component	8	106030955	1	125	124	15818	0.627549
GO:0006954	inflammatory response	biological_process	6	106040404	1	125	125	15818	0.630515
GO:0005654	nucleoplasm	cellular_component	6	106030003;106033797;106035150;106035779;106042816;106047758;106048148;106049253;125184932	9	125	1224	15818	0.638028
GO:0003677	DNA binding	molecular_function	6	106030408;106040404;125180904;125182686	4	125	552	15818	0.639126
GO:0005768	endosome	cellular_component	7	106029910	1	125	130	15818	0.645
GO:0005765	lysosomal membrane	cellular_component	9	106032499	1	125	133	15818	0.653419
GO:0043025	neuronal cell body	cellular_component	5	106035150	1	125	133	15818	0.653419
GO:0030424	axon	cellular_component	6	106036857	1	125	133	15818	0.653419
GO:0008134	transcription factor binding	molecular_function	5	106031524	1	125	135	15818	0.658921
GO:0005667	transcription factor complex	cellular_component	4	106031524	1	125	135	15818	0.658921
GO:0007166	cell surface receptor signaling pathway	biological_process	5	106042816	1	125	137	15818	0.664337
GO:0006508	proteolysis	biological_process	7	106029853;106049106	2	125	288	15818	0.667461
GO:0035556	intracellular signal transduction	biological_process	5	106041406;106047742	2	125	289	15818	0.669321
GO:0043005	neuron projection	cellular_component	5	106038040	1	125	146	15818	0.68767
GO:0008283	cell proliferation	biological_process	3	106034328	1	125	154	15818	0.707056
GO:0006886	intracellular protein transport	biological_process	10	106046442	1	125	154	15818	0.707056
GO:0006412	translation	biological_process	8	106035124	1	125	156	15818	0.711713
GO:0048471	perinuclear region of cytoplasm	cellular_component	6	106035150;106038609	2	125	316	15818	0.716431
GO:0005743	mitochondrial inner membrane	cellular_component	6	106035124	1	125	160	15818	0.720807
GO:0055114	oxidation-reduction process	biological_process	4	106033948;106037222;106046759	3	125	469	15818	0.721079
GO:0005874	microtubule	cellular_component	7	106038040	1	125	163	15818	0.727441
GO:0003735	structural constituent of ribosome	molecular_function	4	106035124	1	125	167	15818	0.736043
GO:0000139	Golgi membrane	cellular_component	7	106043526	1	125	167	15818	0.736043
GO:0005739	mitochondrion	cellular_component	6	106033797;106033948;106038347;106041277;106046330	5	125	775	15818	0.739157
GO:0043066	negative regulation of apoptotic process	biological_process	9	106038609	1	125	173	15818	0.748444
GO:0005856	cytoskeleton	cellular_component	6	106035150	1	125	184	15818	0.769697
GO:0007275	multicellular organism development	biological_process	4	106043415	1	125	185	15818	0.771538
GO:0008150	biological_process	biological_process	2	106035150;106035560;106043415	3	125	515	15818	0.777918
GO:0016021	integral component of membrane	cellular_component	5	106029853;106032499;106035041;106035092;106035124;106035560;106036104;106036259;106036341;106038131;106039558;106041081;106041214;106042547;106043526;106046302;106047100;106047721;106047758;125179699	20	125	2929	15818	0.798441
GO:0016567	protein ubiquitination	biological_process	11	106031728	1	125	203	15818	0.802293
GO:0005509	calcium ion binding	molecular_function	7	106032499;106045740;125181289	3	125	538	15818	0.80261
GO:0005615	extracellular space	cellular_component	4	106032499;106033299;106045740;125180394	4	125	701	15818	0.810225
GO:0007165	signal transduction	biological_process	4	106038863;106046826	2	125	387	15818	0.814188
GO:0030054	cell junction	cellular_component	3	106035150	1	125	213	15818	0.817566
GO:0008284	positive regulation of cell proliferation	biological_process	7	106041562	1	125	215	15818	0.820477
GO:0003674	molecular_function	molecular_function	2	106035560;106041277;106043415	3	125	561	15818	0.824982
GO:0003682	chromatin binding	molecular_function	4	106035779	1	125	234	15818	0.845933
GO:0045944	positive regulation of transcription by RNA polymerase II	biological_process	10	106037608;106041143;106048796	3	125	593	15818	0.852516
GO:0006366	transcription by RNA polymerase II	biological_process	9	106041143	1	125	242	15818	0.855548
GO:0006357	regulation of transcription by RNA polymerase II	biological_process	9	125184932	1	125	245	15818	0.858999
GO:0005783	endoplasmic reticulum	cellular_component	6	106036259;106038131	2	125	441	15818	0.867275
GO:0046982	protein heterodimerization activity	molecular_function	6	106044181	1	125	261	15818	0.876064
GO:0009986	cell surface	cellular_component	4	106032499	1	125	263	15818	0.878048
GO:0005794	Golgi apparatus	cellular_component	6	106037608;106044060	2	125	467	15818	0.887564
GO:0000166	nucleotide binding	molecular_function	5	106030204	1	125	274	15818	0.888408
GO:0005525	GTP binding	molecular_function	8	106043947	1	125	276	15818	0.890196
GO:0005730	nucleolus	cellular_component	6	106040910;106044181	2	125	473	15818	0.891823
GO:0043565	sequence-specific DNA binding	molecular_function	7	106031034	1	125	288	15818	0.900341
GO:0005886	plasma membrane	cellular_component	4	106029910;106032499;106035041;106035150;106046302;106047721;106047762;106048796	8	125	1478	15818	0.907538
GO:0006355	regulation of transcription, DNA-templated	biological_process	8	106031034;125182686	2	125	521	15818	0.920899
GO:0000122	negative regulation of transcription by RNA polymerase II	biological_process	10	106031524	1	125	422	15818	0.966412
GO:0006351	transcription, DNA-templated	biological_process	8	125182686	1	125	502	15818	0.982533
