# Supplementary material for: Transcriptome-Wide Analysis of N6-Methyladenosine Modification in the Liver of Geese at Different Growth Stages
Source: Animals (Basel). 2026 Mar 20;16(6):981. doi: 10.3390/ani16060981 (PMC13023336; doi:10.3390/ani16060981)
Supplement: Supplementary file 1 [file animals-16-00981-s001.zip › Supplementary files/Table S16.xlsx]

## Sheet: Sheet1
S vs. P diffPeak-Gene differential-expression gene KEGG enrichment
pathway_id	pathway_name	Genes	S gene number	TS gene number	B gene number	TB gene number	pvalue
ko04110	Cell cycle	106031512;106032943;106033711;106034064;106034408;106040910	6	33	108	4615	9.46308e-05
ko04115	p53 signaling pathway	106030813;106031512;106033711;106042038	4	33	65	4615	0.00107934
ko04114	Oocyte meiosis	106031512;106033711;106034064;106034408	4	33	94	4615	0.00420201
ko00051	Fructose and mannose metabolism	106038907;106042848	2	33	29	4615	0.0178472
ko00071	Fatty acid degradation	106034764;106036242	2	33	33	4615	0.0228018
ko00380	Tryptophan metabolism	106029463;106046751	2	33	35	4615	0.0254684
ko00440	Phosphonate and phosphinate metabolism	106037812	1	33	7	4615	0.0490243
ko00230	Purine metabolism	106030813;106043942;106047279	3	33	118	4615	0.0509769
ko01212	Fatty acid metabolism	106034764;106036242	2	33	53	4615	0.054481
ko00240	Pyrimidine metabolism	106030813;106043942	2	33	57	4615	0.0620014
ko03320	PPAR signaling pathway	106034764;106036242	2	33	62	4615	0.0718699
ko04520	Adherens junction	106033076;106037608	2	33	63	4615	0.0739022
ko04146	Peroxisome	106034764;106036242	2	33	69	4615	0.0864772
ko00730	Thiamine metabolism	106047279	1	33	13	4615	0.0891833
ko00603	Glycosphingolipid biosynthesis - globo and isoglobo series	106043526	1	33	13	4615	0.0891833
ko04914	Progesterone-mediated oocyte maturation	106031512;106033711	2	33	74	4615	0.0974178
ko04540	Gap junction	106031512;106043857	2	33	76	4615	0.101902
ko00061	Fatty acid biosynthesis	106036242	1	33	16	4615	0.108641
ko03430	Mismatch repair	106032160	1	33	17	4615	0.115037
ko03410	Base excision repair	106040404	1	33	22	4615	0.146355
ko00592	alpha-Linolenic acid metabolism	106034764	1	33	23	4615	0.152488
ko01100	Metabolic pathways	106030813;106031025;106034764;106036242;106037812;106038907;106043526;106043942;106045215;106046482;106046751;106047279	12	33	1247	4615	0.154631
ko01200	Carbon metabolism	106034764;106038907	2	33	101	4615	0.162075
ko00601	Glycosphingolipid biosynthesis - lacto and neolacto series	106043526	1	33	25	4615	0.164627
ko00860	Porphyrin and chlorophyll metabolism	106045552	1	33	25	4615	0.164627
ko03030	DNA replication	106032160	1	33	25	4615	0.164627
ko00030	Pentose phosphate pathway	106038907	1	33	27	4615	0.176597
ko00410	beta-Alanine metabolism	106034764	1	33	27	4615	0.176597
ko00980	Metabolism of xenobiotics by cytochrome P450	106029463	1	33	28	4615	0.182519
ko00052	Galactose metabolism	106038907	1	33	28	4615	0.182519
ko00630	Glyoxylate and dicarboxylate metabolism	106046751	1	33	29	4615	0.188401
ko01040	Biosynthesis of unsaturated fatty acids	106034764	1	33	30	4615	0.194241
ko00640	Propanoate metabolism	106034764	1	33	31	4615	0.20004
ko04216	Ferroptosis	106036242	1	33	32	4615	0.205799
ko00140	Steroid hormone biosynthesis	106029463	1	33	34	4615	0.217196
ko01240	Biosynthesis of cofactors	106046751;106047279	2	33	124	4615	0.221864
ko04623	Cytosolic DNA-sensing pathway	106041301	1	33	35	4615	0.222835
ko03420	Nucleotide excision repair	106032160	1	33	35	4615	0.222835
ko04218	Cellular senescence	106031512;106033711	2	33	137	4615	0.256538
ko00480	Glutathione metabolism	106030813	1	33	42	4615	0.26122
ko00520	Amino sugar and nucleotide sugar metabolism	106046482	1	33	44	4615	0.271846
ko00590	Arachidonic acid metabolism	106031025	1	33	44	4615	0.271846
ko03460	Fanconi anemia pathway	106046109	1	33	44	4615	0.271846
ko00010	Glycolysis / Gluconeogenesis	106038907	1	33	45	4615	0.277102
ko04330	Notch signaling pathway	106044620	1	33	46	4615	0.282323
ko04622	RIG-I-like receptor signaling pathway	106041301	1	33	48	4615	0.292653
ko00983	Drug metabolism - other enzymes	106030813	1	33	52	4615	0.312884
ko04920	Adipocytokine signaling pathway	106036242	1	33	55	4615	0.327687
ko01230	Biosynthesis of amino acids	106038907	1	33	58	4615	0.342181
ko03018	RNA degradation	106038907	1	33	64	4615	0.370266
ko04060	Cytokine-cytokine receptor interaction	106042896;106047637	2	33	182	4615	0.376146
ko00562	Inositol phosphate metabolism	106045215	1	33	67	4615	0.383869
ko04620	Toll-like receptor signaling pathway	106041301	1	33	79	4615	0.435486
ko04625	C-type lectin receptor signaling pathway	106041301	1	33	80	4615	0.439593
ko04350	TGF-beta signaling pathway	106042896	1	33	80	4615	0.439593
ko04070	Phosphatidylinositol signaling system	106045215	1	33	87	4615	0.467541
ko00564	Glycerophospholipid metabolism	106037812	1	33	91	4615	0.482899
ko04621	NOD-like receptor signaling pathway	106041301	1	33	109	4615	0.546857
ko04068	FoxO signaling pathway	106033711	1	33	113	4615	0.559991
ko04210	Apoptosis	106040404	1	33	116	4615	0.569598
ko05164	Influenza A	106041301	1	33	119	4615	0.579002
ko04120	Ubiquitin mediated proteolysis	106034064	1	33	119	4615	0.579002
ko04145	Phagosome	106043857	1	33	121	4615	0.58516
ko05168	Herpes simplex virus 1 infection	106041301	1	33	133	4615	0.620315
ko04510	Focal adhesion	106033076	1	33	176	4615	0.724092
ko04810	Regulation of actin cytoskeleton	106033076	1	33	177	4615	0.726143
ko04144	Endocytosis	106036359	1	33	210	4615	0.786121
ko05132	Salmonella infection	106043857	1	33	211	4615	0.787723
