# Supplementary material for: Transcriptome-Wide Analysis of N6-Methyladenosine Modification in the Liver of Geese at Different Growth Stages
Source: Animals (Basel). 2026 Mar 20;16(6):981. doi: 10.3390/ani16060981 (PMC13023336; doi:10.3390/ani16060981)
Supplement: Supplementary file 1 [file animals-16-00981-s001.zip › Supplementary files/Table S17.xlsx]

## Sheet: Sheet1
F vs. P diffPeak-Gene differential-expression gene KEGG enrichment
pathway_id	pathway_name	Genes	S gene number	TS gene number	B gene number	TB gene number	pvalue
ko04110	Cell cycle	106029392;106032943;106035779;106038609;106040910;106047065	6	47	108	4615	0.000703214
ko00240	Pyrimidine metabolism	106032499;106032673;106033797;106043942	4	47	57	4615	0.0025136
ko00520	Amino sugar and nucleotide sugar metabolism	106037875;106044060;106045865	3	47	44	4615	0.00979076
ko03030	DNA replication	106030408;106035779	2	47	25	4615	0.0262443
ko04210	Apoptosis	106030927;106036301;106040404;106045679	4	47	116	4615	0.029468
ko05164	Influenza A	106030927;106035124;106041301;106044181	4	47	119	4615	0.0319686
ko00630	Glyoxylate and dicarboxylate metabolism	106046751;106047758	2	47	29	4615	0.0346173
ko00640	Propanoate metabolism	106046330;106047758	2	47	31	4615	0.0391435
ko00760	Nicotinate and nicotinamide metabolism	106032499;106044955	2	47	31	4615	0.0391435
ko00380	Tryptophan metabolism	106029463;106046751	2	47	35	4615	0.048823
ko00740	Riboflavin metabolism	106032499	1	47	6	4615	0.0596018
ko03460	Fanconi anemia pathway	106046500;106048796	2	47	44	4615	0.073307
ko00230	Purine metabolism	106032499;106032673;106043942	3	47	118	4615	0.117697
ko00603	Glycosphingolipid biosynthesis - globo and isoglobo series	106043526	1	47	13	4615	0.124751
ko04115	p53 signaling pathway	106030927;106036301	2	47	65	4615	0.141247
ko00100	Steroid biosynthesis	106038131	1	47	16	4615	0.151301
ko05168	Herpes simplex virus 1 infection	106030927;106041301;106044181	3	47	133	4615	0.152519
ko00770	Pantothenate and CoA biosynthesis	106032499	1	47	18	4615	0.168561
ko01100	Metabolic pathways	106032499;106032673;106033797;106033948;106037875;106038131;106043526;106043942;106044060;106044955;106045865;106046330;106046751;106046759;106047758;106048340	16	47	1247	4615	0.176535
ko03410	Base excision repair	106040404	1	47	22	4615	0.202056
ko00601	Glycosphingolipid biosynthesis - lacto and neolacto series	106043526	1	47	25	4615	0.226308
ko00650	Butanoate metabolism	106046330	1	47	25	4615	0.226308
ko00500	Starch and sucrose metabolism	106032499	1	47	27	4615	0.242073
ko00410	beta-Alanine metabolism	106046330	1	47	27	4615	0.242073
ko04114	Oocyte meiosis	106029392;106038609	2	47	94	4615	0.248243
ko00052	Galactose metabolism	106037875	1	47	28	4615	0.249837
ko00980	Metabolism of xenobiotics by cytochrome P450	106029463	1	47	28	4615	0.249837
ko00620	Pyruvate metabolism	106047758	1	47	31	4615	0.272666
ko04672	Intestinal immune network for IgA production	106045387	1	47	32	4615	0.280123
ko04060	Cytokine-cytokine receptor interaction	106036341;106043599;106045387	3	47	182	4615	0.282645
ko03440	Homologous recombination	106048796	1	47	34	4615	0.294814
ko00250	Alanine, aspartate and glutamate metabolism	106046330	1	47	34	4615	0.294814
ko00140	Steroid hormone biosynthesis	106029463	1	47	34	4615	0.294814
ko04623	Cytosolic DNA-sensing pathway	106041301	1	47	35	4615	0.302049
ko04514	Cell adhesion molecules	106042547;106047762	2	47	111	4615	0.312868
ko00330	Arginine and proline metabolism	106046759	1	47	37	4615	0.316302
ko04217	Necroptosis	106030927;106035124	2	47	113	4615	0.320432
ko00970	Aminoacyl-tRNA biosynthesis	106038347	1	47	38	4615	0.323321
ko04120	Ubiquitin mediated proteolysis	106044181;106048796	2	47	119	4615	0.34301
ko04144	Endocytosis	106029910;106030955;106044181	3	47	210	4615	0.361766
ko00280	Valine, leucine and isoleucine degradation	106046330	1	47	44	4615	0.363979
ko00010	Glycolysis / Gluconeogenesis	106047758	1	47	45	4615	0.370519
ko04622	RIG-I-like receptor signaling pathway	106041301	1	47	48	4615	0.389746
ko00983	Drug metabolism - other enzymes	106033797	1	47	52	4615	0.414489
ko00310	Lysine degradation	106033948	1	47	52	4615	0.414489
ko00561	Glycerolipid metabolism	106036259	1	47	55	4615	0.4324
ko04370	VEGF signaling pathway	106042816	1	47	56	4615	0.438251
ko01230	Biosynthesis of amino acids	106046759	1	47	58	4615	0.449775
ko04520	Adherens junction	106037608	1	47	63	4615	0.477582
ko04914	Progesterone-mediated oocyte maturation	106038609	1	47	74	4615	0.534005
ko04620	Toll-like receptor signaling pathway	106041301	1	47	79	4615	0.557637
ko04625	C-type lectin receptor signaling pathway	106041301	1	47	80	4615	0.56222
ko00564	Glycerophospholipid metabolism	106048340	1	47	91	4615	0.60967
ko01200	Carbon metabolism	106047758	1	47	101	4615	0.648414
ko04621	NOD-like receptor signaling pathway	106041301	1	47	109	4615	0.676676
ko04010	MAPK signaling pathway	106038040;106042816	2	47	237	4615	0.704079
ko01240	Biosynthesis of cofactors	106046751	1	47	124	4615	0.723799
ko03013	RNA transport	106034328	1	47	128	4615	0.735185
ko04218	Cellular senescence	106035124	1	47	137	4615	0.759149
ko04530	Tight junction	106042547	1	47	144	4615	0.776308
ko04810	Regulation of actin cytoskeleton	106045387	1	47	177	4615	0.842367
ko04080	Neuroactive ligand-receptor interaction	106035041;106036341	2	47	322	4615	0.850272
ko04020	Calcium signaling pathway	106035124	1	47	215	4615	0.894997
