# Supplementary material for: Transcriptome-Wide Analysis of N6-Methyladenosine Modification in the Liver of Geese at Different Growth Stages
Source: Animals (Basel). 2026 Mar 20;16(6):981. doi: 10.3390/ani16060981 (PMC13023336; doi:10.3390/ani16060981)
Supplement: Supplementary file 1 [file animals-16-00981-s001.zip › Supplementary files/Table S18.xlsx]

## Sheet: Table S18
The primer information for qPCR validation
Name	Sequence (5’ - 3’)	Anneal temperature (°C)	Product size (bp)
qgGATM-F	TTGAACCAGCTACGATGGGC	58	83
qgGATM-R	CCACCTCCGCAAATGACTCT	58
qgAHSG-F	AGCACGATAAAGTCCCTCGC	58	128
qgAHSG-R	ACGCCGATCCTTCAGTTAGC	58
qgTF-F	CCCTTCTTCATCACCCTGAAAGT	58	148
qgTF-R	CAAGAGGTGCCAGGGAAGGAG	58
qgloc106049915-F	ATGAGGTTCACCCAACGTCC	58	146
qgloc106049915-R	GGCCGGTGGGCTTTATTAGA	58
qgCCNJ-F	GCCATGCATAAGCGTCTCCT	58	138
qgCCNJ-R	CACAATGCAACTTCCTGCCC	58
qgRAC1-F	GTACTTCAGCTGGCCTCCAT	58	98
qgRAC1-R	CAGATGGTGCACAGTCTCCT	58
