# Supplementary material for: Transcriptome-Wide Analysis of N6-Methyladenosine Modification in the Liver of Geese at Different Growth Stages
Source: Animals (Basel). 2026 Mar 20;16(6):981. doi: 10.3390/ani16060981 (PMC13023336; doi:10.3390/ani16060981)
Supplement: Supplementary file 1 [file animals-16-00981-s001.zip › Supplementary files/Table S2.xlsx]

## Sheet: Sheet1
KEGG enrichment analysis of DMGs in S vs. P
pathway_id	pathway_name	S gene number	TS gene number	B gene number	TB gene number	pvalue
ko00190	Oxidative phosphorylation	47	1066	131	5681	2.24326e-06
ko04140	Autophagy - animal	49	1066	167	5681	0.000514551
ko03013	RNA transport	51	1066	179	5681	0.000844991
ko04142	Lysosome	43	1066	158	5681	0.00531157
ko03015	mRNA surveillance pathway	28	1066	99	5681	0.0130155
ko00270	Cysteine and methionine metabolism	17	1066	59	5681	0.0393876
ko04520	Adherens junction	23	1066	86	5681	0.0425581
ko04145	Phagosome	39	1066	160	5681	0.0440134
ko04137	Mitophagy - animal	20	1066	73	5681	0.0445895
ko00071	Fatty acid degradation	14	1066	47	5681	0.0450686
ko04136	Autophagy - other	11	1066	35	5681	0.0500404
ko04146	Peroxisome	24	1066	93	5681	0.0566297
ko00860	Porphyrin and chlorophyll metabolism	11	1066	36	5681	0.0603124
ko00062	Fatty acid elongation	11	1066	36	5681	0.0603124
ko01230	Biosynthesis of amino acids	20	1066	78	5681	0.0813692
ko04141	Protein processing in endoplasmic reticulum	42	1066	184	5681	0.0924573
ko00640	Propanoate metabolism	12	1066	43	5681	0.09326
ko01100	Metabolic pathways	310	1066	1557	5681	0.093671
ko01200	Carbon metabolism	31	1066	132	5681	0.100254
ko01212	Fatty acid metabolism	18	1066	71	5681	0.103416
ko04216	Ferroptosis	12	1066	44	5681	0.1074
ko00630	Glyoxylate and dicarboxylate metabolism	11	1066	40	5681	0.114526
ko00280	Valine, leucine and isoleucine degradation	15	1066	59	5681	0.126788
ko00440	Phosphonate and phosphinate metabolism	4	1066	11	5681	0.13466
ko04150	mTOR signaling pathway	39	1066	176	5681	0.141943
ko00620	Pyruvate metabolism	11	1066	42	5681	0.149494
ko00480	Glutathione metabolism	14	1066	56	5681	0.151699
ko04144	Endocytosis	57	1066	267	5681	0.152191
ko00380	Tryptophan metabolism	12	1066	47	5681	0.156843
ko05132	Salmonella infection	57	1066	268	5681	0.159602
ko00980	Metabolism of xenobiotics by cytochrome P450	10	1066	38	5681	0.16074
ko00750	Vitamin B6 metabolism	3	1066	8	5681	0.176406
ko00983	Drug metabolism - other enzymes	16	1066	68	5681	0.193425
ko02010	ABC transporters	12	1066	49	5681	0.195269
ko00020	Citrate cycle (TCA cycle)	9	1066	35	5681	0.196687
ko00040	Pentose and glucuronate interconversions	7	1066	26	5681	0.201912
ko01240	Biosynthesis of cofactors	34	1066	158	5681	0.210791
ko04210	Apoptosis	32	1066	148	5681	0.210892
ko00061	Fatty acid biosynthesis	6	1066	22	5681	0.218878
ko00740	Riboflavin metabolism	3	1066	9	5681	0.229587
ko04910	Insulin signaling pathway	30	1066	140	5681	0.236146
ko01210	2-Oxocarboxylic acid metabolism	5	1066	18	5681	0.23803
ko00052	Galactose metabolism	9	1066	37	5681	0.247507
ko00982	Drug metabolism - cytochrome P450	9	1066	37	5681	0.247507
ko00562	Inositol phosphate metabolism	19	1066	86	5681	0.250353
ko03010	Ribosome	26	1066	121	5681	0.251081
ko00900	Terpenoid backbone biosynthesis	6	1066	23	5681	0.252501
ko04530	Tight junction	38	1066	182	5681	0.255554
ko00310	Lysine degradation	15	1066	67	5681	0.265381
ko03018	RNA degradation	18	1066	82	5681	0.267548
ko00051	Fructose and mannose metabolism	9	1066	38	5681	0.274435
ko00010	Glycolysis / Gluconeogenesis	13	1066	58	5681	0.284216
ko00511	Other glycan degradation	6	1066	24	5681	0.287415
ko00970	Aminoacyl-tRNA biosynthesis	11	1066	49	5681	0.305628
ko04070	Phosphatidylinositol signaling system	23	1066	110	5681	0.316412
ko00340	Histidine metabolism	6	1066	25	5681	0.323253
ko04920	Adipocytokine signaling pathway	15	1066	70	5681	0.327841
ko00500	Starch and sucrose metabolism	8	1066	35	5681	0.329305
ko03040	Spliceosome	25	1066	121	5681	0.3294
ko03050	Proteasome	10	1066	45	5681	0.330965
ko04510	Focal adhesion	44	1066	220	5681	0.342761
ko04370	VEGF signaling pathway	15	1066	71	5681	0.34943
ko00520	Amino sugar and nucleotide sugar metabolism	12	1066	56	5681	0.354979
ko04115	p53 signaling pathway	17	1066	82	5681	0.365854
ko00603	Glycosphingolipid biosynthesis - globo and isoglobo series	4	1066	17	5681	0.399115
ko00730	Thiamine metabolism	4	1066	17	5681	0.399115
ko04068	FoxO signaling pathway	28	1066	141	5681	0.402044
ko04625	C-type lectin receptor signaling pathway	20	1066	100	5681	0.414863
ko04114	Oocyte meiosis	23	1066	117	5681	0.438785
ko04218	Cellular senescence	33	1066	170	5681	0.444712
ko00604	Glycosphingolipid biosynthesis - ganglio series	4	1066	18	5681	0.445139
ko03420	Nucleotide excision repair	9	1066	44	5681	0.446635
ko00260	Glycine, serine and threonine metabolism	9	1066	44	5681	0.446635
ko00072	Synthesis and degradation of ketone bodies	3	1066	13	5681	0.452264
ko00410	beta-Alanine metabolism	7	1066	34	5681	0.460633
ko00030	Pentose phosphate pathway	7	1066	34	5681	0.460633
ko00785	Lipoic acid metabolism	1	1066	3	5681	0.463972
ko04621	NOD-like receptor signaling pathway	26	1066	135	5681	0.476197
ko04120	Ubiquitin mediated proteolysis	28	1066	147	5681	0.498653
ko00330	Arginine and proline metabolism	9	1066	46	5681	0.504126
ko00563	Glycosylphosphatidylinositol (GPI)-anchor biosynthesis	6	1066	30	5681	0.504377
ko00920	Sulfur metabolism	3	1066	14	5681	0.504729
ko04012	ErbB signaling pathway	17	1066	89	5681	0.510748
ko05168	Herpes simplex virus 1 infection	31	1066	164	5681	0.514161
ko00565	Ether lipid metabolism	10	1066	52	5681	0.521885
ko04130	SNARE interactions in vesicular transport	7	1066	36	5681	0.525657
ko04122	Sulfur relay system	2	1066	9	5681	0.525773
ko04110	Cell cycle	25	1066	133	5681	0.531994
ko00220	Arginine biosynthesis	4	1066	20	5681	0.533301
ko00053	Ascorbate and aldarate metabolism	4	1066	20	5681	0.533301
ko00650	Butanoate metabolism	6	1066	31	5681	0.538948
ko04260	Cardiac muscle contraction	13	1066	69	5681	0.542692
ko00515	Mannose type O-glycan biosynthesis	5	1066	26	5681	0.554843
ko01040	Biosynthesis of unsaturated fatty acids	7	1066	37	5681	0.55704
ko04622	RIG-I-like receptor signaling pathway	11	1066	59	5681	0.56258
ko00240	Pyrimidine metabolism	13	1066	70	5681	0.565432
ko00670	One carbon pool by folate	4	1066	21	5681	0.574676
ko04810	Regulation of actin cytoskeleton	40	1066	217	5681	0.579096
ko00513	Various types of N-glycan biosynthesis	9	1066	49	5681	0.586559
ko00600	Sphingolipid metabolism	11	1066	60	5681	0.586827
ko03060	Protein export	5	1066	27	5681	0.590881
ko04217	Necroptosis	25	1066	138	5681	0.613192
ko00531	Glycosaminoglycan degradation	4	1066	22	5681	0.613891
ko00564	Glycerophospholipid metabolism	20	1066	111	5681	0.619295
ko00534	Glycosaminoglycan biosynthesis - heparan sulfate / heparin	5	1066	28	5681	0.625248
ko03022	Basal transcription factors	8	1066	45	5681	0.627767
ko03008	Ribosome biogenesis in eukaryotes	13	1066	73	5681	0.630761
ko05164	Influenza A	26	1066	145	5681	0.636548
ko04914	Progesterone-mediated oocyte maturation	16	1066	90	5681	0.638115
ko04310	Wnt signaling pathway	29	1066	162	5681	0.644357
ko00471	D-Glutamine and D-glutamate metabolism	1	1066	5	5681	0.646363
ko04261	Adrenergic signaling in cardiomyocytes	25	1066	141	5681	0.65891
ko04371	Apelin signaling pathway	23	1066	130	5681	0.659621
ko04912	GnRH signaling pathway	17	1066	97	5681	0.664379
ko03320	PPAR signaling pathway	13	1066	75	5681	0.671424
ko00533	Glycosaminoglycan biosynthesis - keratan sulfate	3	1066	18	5681	0.684187
ko00360	Phenylalanine metabolism	3	1066	18	5681	0.684187
ko03460	Fanconi anemia pathway	9	1066	53	5681	0.685314
ko03030	DNA replication	5	1066	30	5681	0.688504
ko00400	Phenylalanine, tyrosine and tryptophan biosynthesis	1	1066	6	5681	0.712779
ko00760	Nicotinate and nicotinamide metabolism	6	1066	37	5681	0.719064
ko04340	Hedgehog signaling pathway	8	1066	49	5681	0.725161
ko04620	Toll-like receptor signaling pathway	16	1066	95	5681	0.725505
ko03410	Base excision repair	4	1066	26	5681	0.746739
ko04540	Gap junction	15	1066	91	5681	0.752573
ko03430	Mismatch repair	3	1066	20	5681	0.753647
ko00514	Other types of O-glycan biosynthesis	8	1066	51	5681	0.766849
ko03450	Non-homologous end-joining	2	1066	14	5681	0.769583
ko00590	Arachidonic acid metabolism	8	1066	52	5681	0.785907
ko00250	Alanine, aspartate and glutamate metabolism	6	1066	40	5681	0.788308
ko00350	Tyrosine metabolism	5	1066	34	5681	0.791988
ko00830	Retinol metabolism	6	1066	41	5681	0.808259
ko04330	Notch signaling pathway	8	1066	54	5681	0.820522
ko00430	Taurine and hypotaurine metabolism	1	1066	9	5681	0.846154
ko04672	Intestinal immune network for IgA production	5	1066	37	5681	0.850316
ko03020	RNA polymerase	3	1066	24	5681	0.85545
ko00450	Selenocompound metabolism	2	1066	17	5681	0.856433
ko00120	Primary bile acid biosynthesis	2	1066	17	5681	0.856433
ko00510	N-Glycan biosynthesis	7	1066	51	5681	0.868168
ko00561	Glycerolipid metabolism	9	1066	64	5681	0.873307
ko04512	ECM-receptor interaction	14	1066	95	5681	0.876392
ko03440	Homologous recombination	5	1066	39	5681	0.881119
ko00140	Steroid hormone biosynthesis	5	1066	39	5681	0.881119
ko04916	Melanogenesis	15	1066	102	5681	0.885012
ko00592	alpha-Linolenic acid metabolism	3	1066	26	5681	0.890938
ko00512	Mucin type O-glycan biosynthesis	4	1066	33	5681	0.89134
ko00770	Pantothenate and CoA biosynthesis	2	1066	20	5681	0.912348
ko00230	Purine metabolism	20	1066	138	5681	0.924672
ko04514	Cell adhesion molecules	18	1066	129	5681	0.941338
ko04010	MAPK signaling pathway	42	1066	279	5681	0.958942
ko04744	Phototransduction	2	1066	25	5681	0.962746
ko04350	TGF-beta signaling pathway	11	1066	91	5681	0.968208
ko00100	Steroid biosynthesis	1	1066	17	5681	0.97094
ko00591	Linoleic acid metabolism	2	1066	27	5681	0.973782
ko00601	Glycosphingolipid biosynthesis - lacto and neolacto series	2	1066	27	5681	0.973782
ko00910	Nitrogen metabolism	1	1066	18	5681	0.97641
ko00532	Glycosaminoglycan biosynthesis - chondroitin sulfate / dermatan sulfate	1	1066	19	5681	0.98085
ko04623	Cytosolic DNA-sensing pathway	3	1066	38	5681	0.982684
ko04270	Vascular smooth muscle contraction	13	1066	119	5681	0.993234
ko00790	Folate biosynthesis	1	1066	25	5681	0.994525
ko04020	Calcium signaling pathway	28	1066	243	5681	0.999324
ko04060	Cytokine-cytokine receptor interaction	22	1066	204	5681	0.999434
ko04080	Neuroactive ligand-receptor interaction	15	1066	337	5681	1
