# Supplementary material for: Transcriptome-Wide Analysis of N6-Methyladenosine Modification in the Liver of Geese at Different Growth Stages
Source: Animals (Basel). 2026 Mar 20;16(6):981. doi: 10.3390/ani16060981 (PMC13023336; doi:10.3390/ani16060981)
Supplement: Supplementary file 1 [file animals-16-00981-s001.zip › Supplementary files/Table S3.xlsx]

## Sheet: Sheet1
KEGG enrichment analysis of DMGs in F vs. P
pathway_id	pathway_name	S gene number	TS gene number	B gene number	TB gene number	pvalue
ko03010	Ribosome	58	1333	153	5948	8.26015e-06
ko00190	Oxidative phosphorylation	52	1333	136	5948	1.82498e-05
ko03013	RNA transport	56	1333	184	5948	0.00640639
ko01200	Carbon metabolism	46	1333	147	5948	0.00739786
ko04144	Endocytosis	80	1333	290	5948	0.0197618
ko04142	Lysosome	48	1333	163	5948	0.0205915
ko00071	Fatty acid degradation	18	1333	51	5948	0.0242799
ko04146	Peroxisome	30	1333	99	5948	0.0410659
ko00280	Valine, leucine and isoleucine degradation	21	1333	65	5948	0.0419984
ko00640	Propanoate metabolism	16	1333	47	5948	0.0451517
ko03040	Spliceosome	39	1333	135	5948	0.0454637
ko00630	Glyoxylate and dicarboxylate metabolism	15	1333	44	5948	0.0508428
ko03015	mRNA surveillance pathway	30	1333	101	5948	0.0525015
ko03008	Ribosome biogenesis in eukaryotes	26	1333	86	5948	0.0558727
ko03050	Proteasome	17	1333	52	5948	0.0570459
ko03018	RNA degradation	27	1333	91	5948	0.0641861
ko04520	Adherens junction	26	1333	89	5948	0.0803018
ko01100	Metabolic pathways	386	1333	1633	5948	0.087171
ko00970	Aminoacyl-tRNA biosynthesis	17	1333	55	5948	0.0906934
ko00040	Pentose and glucuronate interconversions	10	1333	29	5948	0.0940679
ko04137	Mitophagy - animal	22	1333	75	5948	0.0979977
ko00620	Pyruvate metabolism	14	1333	45	5948	0.112505
ko04120	Ubiquitin mediated proteolysis	43	1333	162	5948	0.119463
ko01230	Biosynthesis of amino acids	23	1333	81	5948	0.123117
ko00860	Porphyrin and chlorophyll metabolism	11	1333	36	5948	0.163907
ko00982	Drug metabolism - cytochrome P450	12	1333	40	5948	0.166387
ko00900	Terpenoid backbone biosynthesis	8	1333	25	5948	0.178552
ko00020	Citrate cycle (TCA cycle)	11	1333	37	5948	0.188747
ko00510	N-Glycan biosynthesis	17	1333	61	5948	0.189351
ko00120	Primary bile acid biosynthesis	7	1333	22	5948	0.20578
ko00010	Glycolysis / Gluconeogenesis	17	1333	62	5948	0.209604
ko00511	Other glycan degradation	8	1333	26	5948	0.210333
ko00270	Cysteine and methionine metabolism	16	1333	58	5948	0.211159
ko00790	Folate biosynthesis	10	1333	34	5948	0.214567
ko05132	Salmonella infection	68	1333	279	5948	0.230534
ko00513	Various types of N-glycan biosynthesis	15	1333	55	5948	0.235508
ko00330	Arginine and proline metabolism	14	1333	51	5948	0.237699
ko00760	Nicotinate and nicotinamide metabolism	12	1333	43	5948	0.241526
ko00980	Metabolism of xenobiotics by cytochrome P450	11	1333	39	5948	0.243015
ko01212	Fatty acid metabolism	19	1333	72	5948	0.246344
ko04150	mTOR signaling pathway	45	1333	182	5948	0.248665
ko01240	Biosynthesis of cofactors	41	1333	165	5948	0.24956
ko00232	Caffeine metabolism	3	1333	8	5948	0.258256
ko00400	Phenylalanine, tyrosine and tryptophan biosynthesis	3	1333	8	5948	0.258256
ko00380	Tryptophan metabolism	13	1333	48	5948	0.26591
ko03420	Nucleotide excision repair	13	1333	48	5948	0.26591
ko00670	One carbon pool by folate	7	1333	24	5948	0.280763
ko00983	Drug metabolism - other enzymes	18	1333	70	5948	0.29424
ko00310	Lysine degradation	18	1333	70	5948	0.29424
ko04530	Tight junction	46	1333	190	5948	0.299021
ko04140	Autophagy - animal	38	1333	156	5948	0.3062
ko00410	beta-Alanine metabolism	10	1333	37	5948	0.306817
ko00030	Pentose phosphate pathway	10	1333	37	5948	0.306817
ko03022	Basal transcription factors	13	1333	50	5948	0.320873
ko04625	C-type lectin receptor signaling pathway	26	1333	106	5948	0.334657
ko00520	Amino sugar and nucleotide sugar metabolism	15	1333	59	5948	0.335702
ko04340	Hedgehog signaling pathway	14	1333	55	5948	0.342345
ko00650	Butanoate metabolism	9	1333	34	5948	0.346365
ko00062	Fatty acid elongation	9	1333	34	5948	0.346365
ko04110	Cell cycle	34	1333	142	5948	0.360516
ko00340	Histidine metabolism	7	1333	26	5948	0.361105
ko04216	Ferroptosis	11	1333	43	5948	0.364506
ko00061	Fatty acid biosynthesis	6	1333	22	5948	0.369111
ko00480	Glutathione metabolism	14	1333	56	5948	0.369986
ko00051	Fructose and mannose metabolism	10	1333	39	5948	0.372834
ko00603	Glycosphingolipid biosynthesis - globo and isoglobo series	5	1333	18	5948	0.377592
ko01210	2-Oxocarboxylic acid metabolism	5	1333	18	5948	0.377592
ko00600	Sphingolipid metabolism	16	1333	65	5948	0.380717
ko00072	Synthesis and degradation of ketone bodies	4	1333	14	5948	0.386532
ko00534	Glycosaminoglycan biosynthesis - heparan sulfate / heparin	8	1333	31	5948	0.391456
ko00440	Phosphonate and phosphinate metabolism	3	1333	10	5948	0.395701
ko00471	D-Glutamine and D-glutamate metabolism	2	1333	6	5948	0.403743
ko04145	Phagosome	37	1333	158	5948	0.410241
ko04920	Adipocytokine signaling pathway	17	1333	72	5948	0.448746
ko00770	Pantothenate and CoA biosynthesis	6	1333	24	5948	0.458211
ko00430	Taurine and hypotaurine metabolism	3	1333	11	5948	0.46229
ko03030	DNA replication	8	1333	33	5948	0.467222
ko00360	Phenylalanine metabolism	5	1333	20	5948	0.476039
ko04330	Notch signaling pathway	14	1333	60	5948	0.48208
ko04810	Regulation of actin cytoskeleton	52	1333	229	5948	0.482983
ko00750	Vitamin B6 metabolism	2	1333	7	5948	0.488533
ko00562	Inositol phosphate metabolism	20	1333	87	5948	0.490447
ko04310	Wnt signaling pathway	39	1333	172	5948	0.497019
ko04621	NOD-like receptor signaling pathway	32	1333	141	5948	0.50092
ko04218	Cellular senescence	40	1333	177	5948	0.505871
ko00100	Steroid biosynthesis	5	1333	21	5948	0.523375
ko00053	Ascorbate and aldarate metabolism	5	1333	21	5948	0.523375
ko04141	Protein processing in endoplasmic reticulum	41	1333	183	5948	0.53055
ko00785	Lipoic acid metabolism	1	1333	3	5948	0.532976
ko04114	Oocyte meiosis	27	1333	121	5948	0.546418
ko04136	Autophagy - other	7	1333	31	5948	0.561068
ko00563	Glycosylphosphatidylinositol (GPI)-anchor biosynthesis	7	1333	31	5948	0.561068
ko04370	VEGF signaling pathway	16	1333	72	5948	0.561809
ko00740	Riboflavin metabolism	2	1333	8	5948	0.565291
ko04068	FoxO signaling pathway	32	1333	145	5948	0.572835
ko00052	Galactose metabolism	8	1333	36	5948	0.575987
ko04910	Insulin signaling pathway	31	1333	141	5948	0.58216
ko03020	RNA polymerase	6	1333	27	5948	0.584389
ko00240	Pyrimidine metabolism	16	1333	73	5948	0.586432
ko00604	Glycosphingolipid biosynthesis - ganglio series	4	1333	18	5948	0.599116
ko00350	Tyrosine metabolism	8	1333	37	5948	0.609931
ko00531	Glycosaminoglycan degradation	5	1333	23	5948	0.611773
ko04210	Apoptosis	32	1333	148	5948	0.624438
ko04122	Sulfur relay system	2	1333	9	5948	0.633359
ko00920	Sulfur metabolism	3	1333	14	5948	0.638171
ko00250	Alanine, aspartate and glutamate metabolism	9	1333	43	5948	0.651053
ko04070	Phosphatidylinositol signaling system	23	1333	110	5948	0.684656
ko03450	Non-homologous end-joining	3	1333	15	5948	0.686981
ko00220	Arginine biosynthesis	4	1333	20	5948	0.687178
ko04350	TGF-beta signaling pathway	21	1333	101	5948	0.690596
ko00514	Other types of O-glycan biosynthesis	11	1333	54	5948	0.692349
ko04217	Necroptosis	30	1333	143	5948	0.692784
ko03320	PPAR signaling pathway	16	1333	78	5948	0.699608
ko00561	Glycerolipid metabolism	14	1333	69	5948	0.709431
ko03430	Mismatch repair	4	1333	21	5948	0.725721
ko04130	SNARE interactions in vesicular transport	7	1333	36	5948	0.727327
ko05164	Influenza A	31	1333	150	5948	0.728083
ko00730	Thiamine metabolism	3	1333	16	5948	0.730675
ko02010	ABC transporters	9	1333	46	5948	0.733018
ko00130	Ubiquinone and other terpenoid-quinone biosynthesis	2	1333	11	5948	0.743992
ko04540	Gap junction	19	1333	95	5948	0.751796
ko04510	Focal adhesion	46	1333	222	5948	0.754971
ko03410	Base excision repair	5	1333	27	5948	0.756409
ko00565	Ether lipid metabolism	10	1333	52	5948	0.759272
ko00532	Glycosaminoglycan biosynthesis - chondroitin sulfate / dermatan sulfate	4	1333	22	5948	0.760604
ko00500	Starch and sucrose metabolism	6	1333	33	5948	0.781827
ko00590	Arachidonic acid metabolism	10	1333	54	5948	0.800886
ko04622	RIG-I-like receptor signaling pathway	11	1333	59	5948	0.801356
ko00450	Selenocompound metabolism	3	1333	18	5948	0.803475
ko04115	p53 signaling pathway	15	1333	80	5948	0.82184
ko00512	Mucin type O-glycan biosynthesis	6	1333	35	5948	0.829026
ko03440	Homologous recombination	7	1333	41	5948	0.844384
ko01040	Biosynthesis of unsaturated fatty acids	6	1333	36	5948	0.849365
ko05168	Herpes simplex virus 1 infection	32	1333	165	5948	0.850581
ko00830	Retinol metabolism	7	1333	42	5948	0.862131
ko04260	Cardiac muscle contraction	12	1333	68	5948	0.86448
ko03060	Protein export	4	1333	26	5948	0.866502
ko03460	Fanconi anemia pathway	9	1333	53	5948	0.870278
ko04914	Progesterone-mediated oocyte maturation	16	1333	90	5948	0.885134
ko00564	Glycerophospholipid metabolism	20	1333	111	5948	0.893994
ko04912	GnRH signaling pathway	17	1333	97	5948	0.903759
ko04012	ErbB signaling pathway	15	1333	87	5948	0.905471
ko00140	Steroid hormone biosynthesis	6	1333	40	5948	0.911823
ko04512	ECM-receptor interaction	17	1333	98	5948	0.912246
ko00230	Purine metabolism	26	1333	144	5948	0.91743
ko00533	Glycosaminoglycan biosynthesis - keratan sulfate	2	1333	17	5948	0.921186
ko04623	Cytosolic DNA-sensing pathway	6	1333	41	5948	0.923384
ko04371	Apelin signaling pathway	23	1333	130	5948	0.92401
ko00515	Mannose type O-glycan biosynthesis	3	1333	24	5948	0.930247
ko04744	Phototransduction	3	1333	26	5948	0.951754
ko00592	alpha-Linolenic acid metabolism	3	1333	26	5948	0.951754
ko00260	Glycine, serine and threonine metabolism	5	1333	40	5948	0.963256
ko04672	Intestinal immune network for IgA production	4	1333	36	5948	0.974866
ko04916	Melanogenesis	15	1333	102	5948	0.981351
ko04620	Toll-like receptor signaling pathway	13	1333	92	5948	0.983705
ko00910	Nitrogen metabolism	1	1333	18	5948	0.989692
ko04010	MAPK signaling pathway	49	1333	286	5948	0.989944
ko00591	Linoleic acid metabolism	2	1333	27	5948	0.9908
ko04514	Cell adhesion molecules	19	1333	130	5948	0.990805
ko04270	Vascular smooth muscle contraction	16	1333	122	5948	0.996955
ko04261	Adrenergic signaling in cardiomyocytes	17	1333	133	5948	0.998484
ko00601	Glycosphingolipid biosynthesis - lacto and neolacto series	1	1333	26	5948	0.998657
ko04020	Calcium signaling pathway	35	1333	250	5948	0.999769
ko04060	Cytokine-cytokine receptor interaction	16	1333	198	5948	1
ko04080	Neuroactive ligand-receptor interaction	20	1333	342	5948	1
