# Supplementary material for: Transcriptome-Wide Analysis of N6-Methyladenosine Modification in the Liver of Geese at Different Growth Stages
Source: Animals (Basel). 2026 Mar 20;16(6):981. doi: 10.3390/ani16060981 (PMC13023336; doi:10.3390/ani16060981)
Supplement: Supplementary file 1 [file animals-16-00981-s001.zip › Supplementary files/Table S4.xlsx]

## Sheet: Sheet1
KEGG enrichment analysis of DMGs in S vs. F
pathway_id	pathway_name	S gene number	TS gene number	B gene number	TB gene number	pvalue
ko03015	mRNA surveillance pathway	12	256	83	4871	0.00117548
ko04520	Adherens junction	9	256	72	4871	0.0123688
ko04120	Ubiquitin mediated proteolysis	13	256	132	4871	0.0204736
ko03013	RNA transport	13	256	141	4871	0.0330961
ko00603	Glycosphingolipid biosynthesis - globo and isoglobo series	3	256	16	4871	0.0483464
ko00500	Starch and sucrose metabolism	4	256	31	4871	0.0769701
ko04310	Wnt signaling pathway	12	256	145	4871	0.0777539
ko00900	Terpenoid backbone biosynthesis	3	256	20	4871	0.0844866
ko04144	Endocytosis	17	256	227	4871	0.0866345
ko00520	Amino sugar and nucleotide sugar metabolism	5	256	49	4871	0.112619
ko04218	Cellular senescence	11	256	148	4871	0.153755
ko00534	Glycosaminoglycan biosynthesis - heparan sulfate / heparin	3	256	26	4871	0.15381
ko00970	Aminoacyl-tRNA biosynthesis	4	256	42	4871	0.177032
ko00310	Lysine degradation	5	256	57	4871	0.178305
ko00650	Butanoate metabolism	3	256	28	4871	0.179955
ko00562	Inositol phosphate metabolism	6	256	73	4871	0.183702
ko00780	Biotin metabolism	1	256	4	4871	0.194279
ko00604	Glycosphingolipid biosynthesis - ganglio series	2	256	16	4871	0.204163
ko04340	Hedgehog signaling pathway	4	256	45	4871	0.209666
ko00052	Galactose metabolism	3	256	31	4871	0.221146
ko00533	Glycosaminoglycan biosynthesis - keratan sulfate	2	256	17	4871	0.223852
ko04270	Vascular smooth muscle contraction	8	256	114	4871	0.249233
ko03008	Ribosome biogenesis in eukaryotes	5	256	65	4871	0.254975
ko04330	Notch signaling pathway	4	256	50	4871	0.267281
ko04141	Protein processing in endoplasmic reticulum	10	256	152	4871	0.276334
ko00750	Vitamin B6 metabolism	1	256	6	4871	0.276819
ko00531	Glycosaminoglycan degradation	2	256	20	4871	0.283466
ko00040	Pentose and glucuronate interconversions	2	256	21	4871	0.303315
ko03050	Proteasome	3	256	38	4871	0.322397
ko00515	Mannose type O-glycan biosynthesis	2	256	23	4871	0.34267
ko04010	MAPK signaling pathway	15	256	252	4871	0.345495
ko04070	Phosphatidylinositol signaling system	6	256	93	4871	0.363469
ko04920	Adipocytokine signaling pathway	4	256	59	4871	0.375969
ko00513	Various types of N-glycan biosynthesis	3	256	43	4871	0.39539
ko04136	Autophagy - other	2	256	26	4871	0.400257
ko00790	Folate biosynthesis	2	256	26	4871	0.400257
ko04530	Tight junction	9	256	153	4871	0.41327
ko00130	Ubiquinone and other terpenoid-quinone biosynthesis	1	256	10	4871	0.417477
ko00860	Porphyrin and chlorophyll metabolism	2	256	27	4871	0.418939
ko04020	Calcium signaling pathway	13	256	228	4871	0.421762
ko04514	Cell adhesion molecules	7	256	118	4871	0.427184
ko00514	Other types of O-glycan biosynthesis	3	256	46	4871	0.438259
ko04068	FoxO signaling pathway	7	256	120	4871	0.444653
ko00072	Synthesis and degradation of ketone bodies	1	256	11	4871	0.448155
ko00510	N-Glycan biosynthesis	3	256	47	4871	0.452301
ko00590	Arachidonic acid metabolism	3	256	47	4871	0.452301
ko05168	Herpes simplex virus 1 infection	8	256	141	4871	0.464609
ko04350	TGF-beta signaling pathway	5	256	85	4871	0.464775
ko03018	RNA degradation	4	256	68	4871	0.483311
ko04140	Autophagy - animal	7	256	125	4871	0.487874
ko00512	Mucin type O-glycan biosynthesis	2	256	31	4871	0.490492
ko00051	Fructose and mannose metabolism	2	256	31	4871	0.490492
ko04130	SNARE interactions in vesicular transport	2	256	31	4871	0.490492
ko05164	Influenza A	7	256	126	4871	0.496411
ko04150	mTOR signaling pathway	8	256	145	4871	0.496664
ko04622	RIG-I-like receptor signaling pathway	3	256	51	4871	0.506911
ko00600	Sphingolipid metabolism	3	256	52	4871	0.520123
ko00760	Nicotinate and nicotinamide metabolism	2	256	33	4871	0.524147
ko04810	Regulation of actin cytoskeleton	10	256	187	4871	0.525204
ko01240	Biosynthesis of cofactors	7	256	131	4871	0.538383
ko04146	Peroxisome	4	256	73	4871	0.539799
ko04672	Intestinal immune network for IgA production	2	256	34	4871	0.540407
ko04371	Apelin signaling pathway	6	256	113	4871	0.550303
ko04137	Mitophagy - animal	3	256	56	4871	0.570978
ko03440	Homologous recombination	2	256	36	4871	0.571762
ko00250	Alanine, aspartate and glutamate metabolism	2	256	36	4871	0.571762
ko00450	Selenocompound metabolism	1	256	16	4871	0.579019
ko00120	Primary bile acid biosynthesis	1	256	16	4871	0.579019
ko00061	Fatty acid biosynthesis	1	256	17	4871	0.601217
ko00100	Steroid biosynthesis	1	256	17	4871	0.601217
ko04142	Lysosome	6	256	121	4871	0.618228
ko05132	Salmonella infection	11	256	222	4871	0.626239
ko00770	Pantothenate and CoA biosynthesis	1	256	19	4871	0.642176
ko00532	Glycosaminoglycan biosynthesis - chondroitin sulfate / dermatan sulfate	1	256	19	4871	0.642176
ko04625	C-type lectin receptor signaling pathway	4	256	84	4871	0.651849
ko00270	Cysteine and methionine metabolism	2	256	44	4871	0.681442
ko00565	Ether lipid metabolism	2	256	44	4871	0.681442
ko04060	Cytokine-cytokine receptor interaction	9	256	191	4871	0.682177
ko03460	Fanconi anemia pathway	2	256	46	4871	0.70501
ko03410	Base excision repair	1	256	23	4871	0.711944
ko00010	Glycolysis / Gluconeogenesis	2	256	47	4871	0.716241
ko00592	alpha-Linolenic acid metabolism	1	256	24	4871	0.727155
ko04910	Insulin signaling pathway	5	256	115	4871	0.731247
ko00564	Glycerophospholipid metabolism	4	256	95	4871	0.744255
ko04217	Necroptosis	5	256	118	4871	0.751773
ko00591	Linoleic acid metabolism	1	256	26	4871	0.755218
ko00601	Glycosphingolipid biosynthesis - lacto and neolacto series	1	256	26	4871	0.755218
ko00062	Fatty acid elongation	1	256	26	4871	0.755218
ko04510	Focal adhesion	8	256	184	4871	0.760804
ko04114	Oocyte meiosis	4	256	98	4871	0.765954
ko04210	Apoptosis	5	256	121	4871	0.771117
ko03010	Ribosome	4	256	99	4871	0.772862
ko00410	beta-Alanine metabolism	1	256	28	4871	0.780405
ko04540	Gap junction	3	256	79	4871	0.793501
ko01212	Fatty acid metabolism	2	256	55	4871	0.793721
ko00561	Glycerolipid metabolism	2	256	57	4871	0.809928
ko01040	Biosynthesis of unsaturated fatty acids	1	256	31	4871	0.813426
ko01100	Metabolic pathways	63	256	1310	4871	0.820636
ko00640	Propanoate metabolism	1	256	32	4871	0.823294
ko00071	Fatty acid degradation	1	256	34	4871	0.841498
ko00140	Steroid hormone biosynthesis	1	256	35	4871	0.849887
ko04621	NOD-like receptor signaling pathway	4	256	113	4871	0.853581
ko04623	Cytosolic DNA-sensing pathway	1	256	36	4871	0.857834
ko00380	Tryptophan metabolism	1	256	36	4871	0.857834
ko03420	Nucleotide excision repair	1	256	36	4871	0.857834
ko00830	Retinol metabolism	1	256	36	4871	0.857834
ko00260	Glycine, serine and threonine metabolism	1	256	36	4871	0.857834
ko04916	Melanogenesis	3	256	90	4871	0.860334
ko03022	Basal transcription factors	1	256	38	4871	0.872491
ko02010	ABC transporters	1	256	38	4871	0.872491
ko04115	p53 signaling pathway	2	256	67	4871	0.875085
ko03040	Spliceosome	3	256	99	4871	0.900134
ko00480	Glutathione metabolism	1	256	43	4871	0.90288
ko00280	Valine, leucine and isoleucine degradation	1	256	45	4871	0.912907
ko04110	Cell cycle	3	256	111	4871	0.937313
ko04512	ECM-receptor interaction	2	256	83	4871	0.93808
ko00983	Drug metabolism - other enzymes	1	256	53	4871	0.943705
ko04370	VEGF signaling pathway	1	256	57	4871	0.954752
ko00240	Pyrimidine metabolism	1	256	58	4871	0.957158
ko04145	Phagosome	3	256	124	4871	0.962911
ko03320	PPAR signaling pathway	1	256	63	4871	0.967407
ko04012	ErbB signaling pathway	1	256	73	4871	0.981151
ko04914	Progesterone-mediated oocyte maturation	1	256	75	4871	0.983109
ko04261	Adrenergic signaling in cardiomyocytes	2	256	118	4871	0.98781
ko04912	GnRH signaling pathway	1	256	81	4871	0.987848
ko00230	Purine metabolism	2	256	120	4871	0.988923
ko00190	Oxidative phosphorylation	1	256	85	4871	0.990246
ko04080	Neuroactive ligand-receptor interaction	9	256	331	4871	0.992944
