# Supplementary material for: Transcriptome-Wide Analysis of N6-Methyladenosine Modification in the Liver of Geese at Different Growth Stages
Source: Animals (Basel). 2026 Mar 20;16(6):981. doi: 10.3390/ani16060981 (PMC13023336; doi:10.3390/ani16060981)
Supplement: Supplementary file 1 [file animals-16-00981-s001.zip › Supplementary files/Table S5.xlsx]

## Sheet: Sheet1
S input vs. P input GO enrichment
GO_ID	GO_Term	GO_function	GO_class	Genes	S gene number	TS gene number	B gene number	TB gene number	pvalue
GO:0000775	chromosome, centromeric region	cellular_component	7	CBX5;CDCA8;CENPL;CENPN;CENPU;KIF20A;LOC106030058;LOC106035704;LOC106039182;LOC106049191;LOC106049883;LOC125182982;MIS18A;MKI67;NUF2	15	1414	35	14132	4.38807e-07
GO:0006270	DNA replication initiation	biological_process	8	CDC45;CDC7;MCM10;MCM3;MCM4;MCM5;MCM6;MCM7;POLE	9	1414	16	14132	5.83935e-06
GO:0005524	ATP binding	molecular_function	5	AACS;AATK;ABCA7;ABCB11;ABCG1;ACACB;ACTG1;ADCY5;AK1;ALPK3;ATP10D;AURKA;BUB1;CARNS1;CDC7;CDK1;CDK9;CDKL2;CENPE;CGAS;CHEK1;CHKB;CIITA;CIT;CMPK2;DCAKD;DCK;DDX11;DDX60;DHX58;EIF2AK2;ENPP1;ENTPD3;EPHA3;ERCC6L;FBH1;FLT1;FPGS;FRK;GLUL;HOMER2;HSP90AB1;HSPA5;HSPA8;HSPH1;IARS1;IFIH1;IKBKE;ITK;JAK3;KCNJ11;KIF14;KIF18A;KIF20A;KIF23;KIF24;KIF2C;KIF4A;LCK;LOC106029581;LOC106030908;LOC106032673;LOC106036117;LOC1…	144	1414	1023	14132	1.05251e-05
GO:0007059	chromosome segregation	biological_process	4	BRCA1;CDCA2;CENPN;ESCO2;KIF11;LOC106035704;LOC106049883;MIS12;MIS18A;NDC80;NDE1;NEK2;SKA1;SKA3;SPC25;TOP2A	16	1414	52	14132	2.92313e-05
GO:0006730	one-carbon metabolic process	biological_process	5	ALDH1L2;CA8;FPGS;GNMT;LOC106030553;LOC106030632;MAT2A;MTHFD2L;MTHFD2;SHMT2	10	1414	23	14132	3.28345e-05
GO:0007076	mitotic chromosome condensation	biological_process	10	NCAPD2;NCAPD3;NCAPG;NCAPH;SMC2;SMC4	6	1414	9	14132	6.38964e-05
GO:0016324	apical plasma membrane	cellular_component	5	ABCA7;AMN;ANO1;AQP1;CA4;DPP4;EPCAM;ITGB3;LHFPL5;LOC106038188;LOC125182149;LOC125182982;LRP2;MAL2;MUC13;OCEL1;PLD1;PLEC;PTPRO;RAPGEF2;SLC22A18;SLC26A4;SLC2A2;SLC34A2;SLC9A3;USH2A	26	1414	117	14132	7.33423e-05
GO:0005871	kinesin complex	cellular_component	5	CENPE;KIF11;KIF12;KIF14;KIF15;KIF18A;KIF20A;KIF23;KIF24;KIF2C;KIF4A;KIFC1;LOC125181850;NDE1	14	1414	45	14132	7.98367e-05
GO:0000796	condensin complex	cellular_component	6	NCAPG;NCAPH;SMC2;SMC4	4	1414	4	14132	9.98443e-05
GO:0045132	meiotic chromosome segregation	biological_process	6	NCAPH;SGO1;SMC2;SMC4	4	1414	4	14132	9.98443e-05
GO:0005615	extracellular space	cellular_component	4	ACE2;ADA2;ADAMTS9;AIFM2;AMN;ANXA13;BMP10;BTC;C1QTNF6;CCL19;CD40LG;CLEC3B;COL15A1;COL18A1;COL6A3;CPN1;CPXM2;CTSC;DMBT1;ECRG4;EFEMP1;EGF;ENO2;ENPP1;EPGN;EZR;FAM184A;FLRT3;FSTL1;GKN2;IGFBP2;IGFBP3;IGFBP4;IGFBP5;IGLL1;IL17D;KDSR;KL;LIPI;LOC106031329;LOC106033299;LOC106033766;LOC106036370;LOC106037038;LOC106037158;LOC106037549;LOC106038263;LOC106041040;LOC106041089;LOC106041363;LOC106041540;LOC1060419…	89	1414	603	14132	0.000105245
GO:0000281	mitotic cytokinesis	biological_process	7	ANK3;ANLN;CEP55;CKAP2;KIF20A;KIF23;MITD1;NUSAP1;PLK1	9	1414	22	14132	0.000145435
GO:0042555	MCM complex	cellular_component	4	MCM3;MCM4;MCM5;MCM6;MCM7;MMS22L	6	1414	10	14132	0.000146172
GO:0010032	meiotic chromosome condensation	biological_process	10	NCAPD2;NCAPD3;NCAPH;SMC2;SMC4	5	1414	7	14132	0.000175958
GO:0055114	oxidation-reduction process	biological_process	4	AGMO;AIFM2;AKR1D1;ALDH1L2;ALDH9A1;BBOX1;BCO1;DCXR;DDO;DEGS2;DHRS7;F8;FASN;FAXDC2;G6PD;GLDC;GLRX;GMPR;GPX2;HADHB;HEPH;KDSR;LDHA;LDHB;LOC106033532;LOC106033848;LOC106033854;LOC106033870;LOC106033871;LOC106038129;LOC106038207;LOC106039033;LOC106039661;LOC106045559;LOC106047684;LOC106048001;LOC106048273;LOC106049515;LOC106049844;LOC125181064;LOC125181656;LOX;ME1;MICAL1;MICAL3;MSMO1;MTHFD2L;MTHFD2;NQO…	68	1414	440	14132	0.000178551
GO:0010951	negative regulation of endopeptidase activity	biological_process	11	AHSG;COL6A3;FETUB;LOC106032695;LOC106033766;LOC106034799;LOC106036370;LOC106043254;LOC106048075;LOC106048076;LOC106048083;LOC125179623;PAPLN;PTTG1;SERPINF1;SERPINH1;TFPI2;TFPI;TIMP2	19	1414	80	14132	0.000268858
GO:0031012	extracellular matrix	cellular_component	4	ADAMTS12;AHSG;COCH;COL15A1;COL18A1;CPXM2;CRIP2;DMBT1;EFEMP1;EMILIN2;FBN3;LOC106034120;LOC106047378;MMP7;NID1;PLEC;PXDN;SERPINF1;SOD3;TF	20	1414	87	14132	0.000298788
GO:0000776	kinetochore	cellular_component	4	CBX5;CENPE;CENPF;CENPI;DYNC1I1;KIF18A;KIF2C;LOC106030058;MAD2L1;NDC80;NDE1;NEK2;SGO1;SPAG5	14	1414	51	14132	0.000348815
GO:0000922	spindle pole	cellular_component	6	CDC25B;CENPF;CEP128;CEP95;CKAP5;DDX11;DYNC1I1;KNTC1;MAD2L1;NEK2;PLK1;SGO1;SPDL1;WDR62	14	1414	52	14132	0.000433966
GO:0000779	condensed chromosome, centromeric region	cellular_component	8	CENPE;LOC106030058;NCAPD2;NCAPD3	4	1414	5	14132	0.000459363
GO:0031065	positive regulation of histone deacetylation	biological_process	11	JDP2;LOC106044181;PML;SREBF1	4	1414	5	14132	0.000459363
GO:0000070	mitotic sister chromatid segregation	biological_process	8	CDCA8;KIF18A;MAD2L1;MIS12;NEK2;PLK1;SPAG5	7	1414	16	14132	0.000501355
GO:0010389	regulation of G2/M transition of mitotic cell cycle	biological_process	9	CCNA2;CCNB3;CENPF;CEP135;CKAP5;KIF14	6	1414	12	14132	0.000538835
GO:0001890	placenta development	biological_process	6	CCNF;E2F7;E2F8;HSP90AB1;PHLDA2	5	1414	9	14132	0.00088858
GO:0043034	costamere	cellular_component	5	AHNAK2;ANK3;LOC106048013;PGM5;PLEC;VCL	6	1414	13	14132	0.000916211
GO:0000942	condensed nuclear chromosome outer kinetochore	cellular_component	5	BUB1;NDC80;PLK1	3	1414	3	14132	0.000999787
GO:0032508	DNA duplex unwinding	biological_process	9	DDX11;DNA2;FBH1;GINS1;MCM3;MCM5;MCM6;PIF1;RECQL4;TWNK	10	1414	33	14132	0.00104586
GO:0006536	glutamate metabolic process	biological_process	11	AADAT;FPGS;GCLC;GCLM	4	1414	6	14132	0.00126845
GO:0042105	alpha-beta T cell receptor complex	cellular_component	7	LOC106039831;LOC106039849;LOC106048724;LOC106048725	4	1414	6	14132	0.00126845
GO:1900745	positive regulation of p38MAPK cascade	biological_process	13	GADD45A;GADD45B;GADD45G;SASH1	4	1414	6	14132	0.00126845
GO:0071353	cellular response to interleukin-4	biological_process	8	HSP90AB1;HSPA5;LEF1;LOC106038263;LOC106044181;PML	6	1414	14	14132	0.00146829
GO:0000236	mitotic prometaphase	biological_process	6	CEP135;CKAP5;DYNC1I1;LOC106035704;SKA1	5	1414	10	14132	0.00163099
GO:0045087	innate immune response	biological_process	5	CGAS;EIF2AK2;FRK;IFIH1;ITK;JAK3;JCHAIN;LOC106043112;LOC106044181;LOC106049914;LOC106049915;LOC125180575;LRRC73;LYN;PML;RNF135;STYK1;TKFC;TRIM35;TRIM59;YES1	21	1414	106	14132	0.00169432
GO:0051301	cell division	biological_process	4	BORA;CCNB2;CCNB3;CDC25A;CDC25B;CDCA2;CDCA3;CDCA8;CENPJ;CKAP5;CKS2;KIF14;LOC106035704;LOC106043502;LOC125182490;MIS12;NCAPH;NDC80;NDE1;SKA1;SPDL1	21	1414	107	14132	0.00191377
GO:0003697	single-stranded DNA binding	molecular_function	7	CDC45;DDX11;ERCC4;FBH1;JCHAIN;LONP1;MCM10;MCM4;MCM7;NEIL3;RAD51AP1;RAD51;TWNK	13	1414	54	14132	0.00211234
GO:0030496	midbody	cellular_component	4	ASPM;CENPE;CENPF;CEP55;DDX11;ECT2;HSPA5;KIF14;KIF20A;KIF23;LOC106049883;MITD1;NEK2;PLK1;PRC1;ZFYVE26	16	1414	75	14132	0.00265614
GO:0097539	ciliary transition fiber	cellular_component	4	CENPF;DZIP1;ODF2;SCLT1	4	1414	7	14132	0.00272511
GO:0019825	oxygen binding	molecular_function	5	LOC106033591;LOC106041911;LOC106044188;LOC106044189;LOC106048582	5	1414	11	14132	0.00274488
GO:0007156	homophilic cell adhesion via plasma membrane adhesion molecules	biological_process	7	CADM3;CDHR2;CDHR5;CRTAM;DSG2;FAT1;FAT3;LOC106039608;LOC106046592;LOC106049464;LOC125181157;MCAM;PCDH18;PCDH1;PIK3CB;RET;ROBO1;ROBO2	18	1414	89	14132	0.00277542
GO:0006633	fatty acid biosynthetic process	biological_process	10	ACACB;AGMO;FASN;FAXDC2;LOC106033473;LOC106040417;MSMO1	7	1414	21	14132	0.00325698
GO:1990357	terminal web	cellular_component	9	LOC106048013;PLS1;VCL	3	1414	4	14132	0.00369962
GO:0043515	kinetochore binding	molecular_function	5	CENPE;CENPH;SPDL1	3	1414	4	14132	0.00369962
GO:0031995	insulin-like growth factor II binding	molecular_function	7	IGFBP3;IGFBP4;IGFBP5	3	1414	4	14132	0.00369962
GO:0070201	regulation of establishment of protein localization	biological_process	7	EPB41L5;KIAA0586;NSD2	3	1414	4	14132	0.00369962
GO:0000799	nuclear condensin complex	cellular_component	7	NCAPD2;NCAPD3;NCAPH	3	1414	4	14132	0.00369962
GO:0072687	meiotic spindle	cellular_component	7	ASPM;AURKA;BORA	3	1414	4	14132	0.00369962
GO:2000042	negative regulation of double-strand break repair via homologous recombination	biological_process	11	FBH1;LOC106035866;POLQ	3	1414	4	14132	0.00369962
GO:0085020	protein K6-linked ubiquitination	biological_process	13	BRCA1;PRKN;UBE2T	3	1414	4	14132	0.00369962
GO:0043142	single-stranded DNA-dependent ATPase activity	molecular_function	12	DNA2;POLQ;RAD51	3	1414	4	14132	0.00369962
GO:0045184	establishment of protein localization	biological_process	6	ANK3;CARMIL2;CEP55;DZIP1;KIF14;NPNT;PLK1;USH2A	8	1414	27	14132	0.00384764
GO:0006954	inflammatory response	biological_process	6	BCL6;CCL19;CD40LG;CD6;CXCR6;ELF3;IL17D;LOC106041040;LOC106041089;LOC106041540;LOC106043093;LOC106049872;LOC125184079;LRRC73;LYN;NGFR;PARP4;PTGS1;PXK;SIGLEC1;TNFRSF18	21	1414	114	14132	0.00422982
GO:0006977	DNA damage response, signal transduction by p53 class mediator resulting in cell cycle arrest	biological_process	9	CASP2;E2F7;E2F8;LOC106044181;PML	5	1414	12	14132	0.00432062
GO:0031572	G2 DNA damage checkpoint	biological_process	8	BRCA1;CHEK1;CLSPN;NEK11;PLK1;RBBP8	6	1414	17	14132	0.00465263
GO:0009058	biosynthetic process	biological_process	4	AADAT;ALDH1L2;GCAT;GPT2;PBLD;PCYT1B	6	1414	17	14132	0.00465263
GO:0005201	extracellular matrix structural constituent	molecular_function	4	COL11A1;COL15A1;COL1A1;COL1A2;COL3A1;COL4A5;COL5A2;ELN;FBN3;PXDN	10	1414	40	14132	0.00501858
GO:0006268	DNA unwinding involved in DNA replication	biological_process	10	MCM4;MCM7;RAD51;TOP2A	4	1414	8	14132	0.00501979
GO:0000090	mitotic anaphase	biological_process	6	CKAP5;DYNC1I1;LOC106035704;SKA1	4	1414	8	14132	0.00501979
GO:0005814	centriole	cellular_component	6	CCNF;CENPJ;CEP128;CEP135;CEP295;DZIP1L;DZIP1;KIF24;LOC106042429;ODF2;PLK2;PLK4;SCLT1;STIL	14	1414	66	14132	0.00504311
GO:0005507	copper ion binding	molecular_function	8	CUTC;F8;HEPH;LOC106047684;LOC106048001;LOX;SNCA;SOD3	8	1414	29	14132	0.00621204
GO:0046330	positive regulation of JNK cascade	biological_process	13	CCL19;EDA2R;FGF19;GADD45A;GADD45B;GADD45G;LOC106043112;NOD1;TRAF4	9	1414	35	14132	0.00626063
GO:0004386	helicase activity	molecular_function	9	DDX60;IFIH1;MCM8;MOV10;NAV2;RAD54B	6	1414	18	14132	0.00639621
GO:0061178	regulation of insulin secretion involved in cellular response to glucose stimulus	biological_process	6	ADCY5;BIRC5;NR1D1;NRXN1;SIDT2	5	1414	13	14132	0.00644838
GO:0030282	bone mineralization	biological_process	7	CLEC3B;LOC106034120;LOC125181064;LOC125182926;PHEX	5	1414	13	14132	0.00644838
GO:0016477	cell migration	biological_process	6	ADAMTS12;ADGRG1;BAMBI;CARMIL1;CARMIL2;DEPDC1B;JAK3;LOC106035653;LOC106043502;LOC125180067;LYN;NDE1;PARP9;RASGEF1A;RHOF;SRGAP1;STYK1;TIAM1;TSPAN1	19	1414	104	14132	0.00691693
GO:0043066	negative regulation of apoptotic process	biological_process	9	AMIGO2;ASNS;AURKA;BCL6;BTC;CD40LG;DAB2;DPEP1;EIF2AK2;HSP90AB1;HSPA5;LOC106038188;LOC106041911;LOC106041938;LOC106046928;LOC125181314;LOC125182982;MAD2L1;MAEL;MAPK8IP1;PIM3;PLK1;PLK2;SOCS3;TEX11;WNT11	26	1414	157	14132	0.00695851
GO:0007218	neuropeptide signaling pathway	biological_process	6	CYSLTR2;GLRA1;LOC106043093;LOC106046837;LOC106047107;LOC106049872;NPB;PROKR1;RAPGEF2;SSTR1	10	1414	42	14132	0.00725026
GO:0007018	microtubule-based movement	biological_process	5	CENPE;KIF11;KIF12;KIF14;KIF15;KIF18A;KIF20A;KIF23;KIF24;KIF2C;KIF4A;KIFC1;LOC125181850	13	1414	62	14132	0.00747491
GO:0020037	heme binding	molecular_function	6	LOC106033532;LOC106033854;LOC106038207;LOC106039033;LOC106039661;LOC106044188;LOC106044189;LOC106048582;LOC125181064;NR1D1;PGRMC2;PTGS1;PXDN;STC2;TBXAS1	15	1414	76	14132	0.00759852
GO:0005903	brush border	cellular_component	5	AQP1;CDHR2;EZR;MYO7B;PLEC;PLS1;SLC2A2;SLC34A2;VCL	9	1414	36	14132	0.00762225
GO:0004089	carbonate dehydratase activity	molecular_function	7	CA4;CA8;LOC106030553;LOC106030632	4	1414	9	14132	0.00832477
GO:0004867	serine-type endopeptidase inhibitor activity	molecular_function	8	COL6A3;LOC106032695;LOC106033766;LOC106034799;LOC106036370;LOC106048075;LOC125179623;PAPLN;SERPINF1;SERPINH1;TFPI2;TFPI	12	1414	56	14132	0.00835563
GO:0070679	inositol 1,4,5 trisphosphate binding	molecular_function	6	ITPR3;PLCL1;TRPC3	3	1414	5	14132	0.00856
GO:0051988	regulation of attachment of spindle microtubules to kinetochore	biological_process	8	ECT2;NEK2;SPAG5	3	1414	5	14132	0.00856
GO:0071376	cellular response to corticotropin-releasing hormone stimulus	biological_process	8	CRHR1;NR3C2;NR4A3	3	1414	5	14132	0.00856
GO:0010761	fibroblast migration	biological_process	8	LOC106044181;PML;SYNE2	3	1414	5	14132	0.00856
GO:0005638	lamin filament	cellular_component	8	LMNB1;LMNB2;NARF	3	1414	5	14132	0.00856
GO:0031092	platelet alpha granule membrane	cellular_component	8	LOC106041540;SNCA;SPARC	3	1414	5	14132	0.00856
GO:0034501	protein localization to kinetochore	biological_process	10	KNL1;MIS12;SPDL1	3	1414	5	14132	0.00856
GO:0043567	regulation of insulin-like growth factor receptor signaling pathway	biological_process	8	IGFBP3;IGFBP4;IGFBP5	3	1414	5	14132	0.00856
GO:0008092	cytoskeletal protein binding	molecular_function	5	ANK3;EPB41L2;EPB41L5;EPPK1;NEBL;PACSIN2;PDLIM3;PLEC;PTPN4	9	1414	37	14132	0.00919841
GO:0000785	chromatin	cellular_component	6	CHEK1;FBH1;HMGN2;LOC106035704;LOC106035866;MAEL;MCM7;OIP5;PLK1;PLK2;RAD51	11	1414	50	14132	0.00927102
GO:0036064	ciliary basal body	cellular_component	7	BBS7;CENPF;DZIP1L;DZIP1;EVC;EZR;IFT140;IFT81;KIAA0586;LOC106038188;LOC106042429;LOC125182982;ODF2;RTTN;USH2A	15	1414	78	14132	0.00967596
GO:0009143	nucleoside triphosphate catabolic process	biological_process	9	ENPP1;ENTPD3	2	1414	2	14132	0.010005
GO:0050897	cobalt ion binding	molecular_function	8	LOC106044181;PML	2	1414	2	14132	0.010005
GO:0044342	type B pancreatic cell proliferation	biological_process	5	IGFBP5;SIDT2	2	1414	2	14132	0.010005
GO:0051383	kinetochore organization	biological_process	6	SMC2;SMC4	2	1414	2	14132	0.010005
GO:0021873	forebrain neuroblast division	biological_process	9	ASPM;LEF1	2	1414	2	14132	0.010005
GO:0006651	diacylglycerol biosynthetic process	biological_process	10	MOGAT1;PLCE1	2	1414	2	14132	0.010005
GO:0006601	creatine biosynthetic process	biological_process	7	GAMT;GATM	2	1414	2	14132	0.010005
GO:1902896	terminal web assembly	biological_process	9	EZR;PLS1	2	1414	2	14132	0.010005
GO:0000778	condensed nuclear chromosome kinetochore	cellular_component	6	MIS18BP1;NDC80	2	1414	2	14132	0.010005
GO:0001632	leukotriene B4 receptor activity	molecular_function	9	LOC106043093;LOC106049872	2	1414	2	14132	0.010005
GO:0046500	S-adenosylmethionine metabolic process	biological_process	7	GAMT;GNMT	2	1414	2	14132	0.010005
GO:0031436	BRCA1-BARD1 complex	cellular_component	7	BARD1;BRCA1	2	1414	2	14132	0.010005
GO:0007057	spindle assembly involved in female meiosis I	biological_process	6	AURKA;FBXO5	2	1414	2	14132	0.010005
GO:0045343	regulation of MHC class I biosynthetic process	biological_process	8	LOC106044181;PML	2	1414	2	14132	0.010005
GO:0001951	intestinal D-glucose absorption	biological_process	9	EZR;PLS1	2	1414	2	14132	0.010005
GO:0030951	establishment or maintenance of microtubule cytoskeleton polarity	biological_process	8	CKAP5;KIF2C	2	1414	2	14132	0.010005
GO:0051033	RNA transmembrane transporter activity	molecular_function	7	SIDT1;SIDT2	2	1414	2	14132	0.010005
GO:0004421	hydroxymethylglutaryl-CoA synthase activity	molecular_function	7	HMGCS1;HMGCS2	2	1414	2	14132	0.010005
GO:0004357	glutamate-cysteine ligase activity	molecular_function	7	GCLC;GCLM	2	1414	2	14132	0.010005
GO:0004459	L-lactate dehydrogenase activity	molecular_function	7	LDHA;LDHB	2	1414	2	14132	0.010005
GO:0071615	oxidative deethylation	biological_process	5	LOC106044188;LOC106044189	2	1414	2	14132	0.010005
GO:0045143	homologous chromosome segregation	biological_process	7	PLK1;PTTG1	2	1414	2	14132	0.010005
GO:0032877	positive regulation of DNA endoreduplication	biological_process	9	E2F7;E2F8	2	1414	2	14132	0.010005
GO:0071466	cellular response to xenobiotic stimulus	biological_process	6	E2F1;MCM7	2	1414	2	14132	0.010005
GO:0000084	mitotic S phase	biological_process	6	CDC25A;LOC106035704	2	1414	2	14132	0.010005
GO:0034340	response to type I interferon	biological_process	7	IKBKE;SHMT2	2	1414	2	14132	0.010005
GO:0032938	negative regulation of translation in response to oxidative stress	biological_process	12	LOC106044181;PML	2	1414	2	14132	0.010005
GO:0032480	negative regulation of type I interferon production	biological_process	8	DHX58;IFIH1	2	1414	2	14132	0.010005
GO:0050925	negative regulation of negative chemotaxis	biological_process	9	ROBO1;ROBO2	2	1414	2	14132	0.010005
GO:0071930	negative regulation of transcription involved in G1/S transition of mitotic cell cycle	biological_process	10	E2F1;E2F7	2	1414	2	14132	0.010005
GO:1990086	lens fiber cell apoptotic process	biological_process	8	E2F1;E2F2	2	1414	2	14132	0.010005
GO:0051458	corticotropin secretion	biological_process	11	AQP1;CRHR1	2	1414	2	14132	0.010005
GO:0045838	positive regulation of membrane potential	biological_process	6	ANK3;GLRX	2	1414	2	14132	0.010005
GO:0006534	cysteine metabolic process	biological_process	10	GCLC;GCLM	2	1414	2	14132	0.010005
GO:0004483	mRNA (nucleoside-2'-O-)-methyltransferase activity	molecular_function	8	CMTR1;CMTR2	2	1414	2	14132	0.010005
GO:0047105	4-trimethylammoniobutyraldehyde dehydrogenase activity	molecular_function	7	ALDH1L2;ALDH9A1	2	1414	2	14132	0.010005
GO:0017109	glutamate-cysteine ligase complex	cellular_component	6	GCLC;GCLM	2	1414	2	14132	0.010005
GO:0015389	pyrimidine- and adenine-specific:sodium symporter activity	molecular_function	7	LOC106047460;LOC125185075	2	1414	2	14132	0.010005
GO:0060058	positive regulation of apoptotic process involved in mammary gland involution	biological_process	9	LOC106044181;PML	2	1414	2	14132	0.010005
GO:2000670	positive regulation of dendritic cell apoptotic process	biological_process	11	LYN;RAPGEF2	2	1414	2	14132	0.010005
GO:1904322	cellular response to forskolin	biological_process	7	ADCY3;ADCY5	2	1414	2	14132	0.010005
GO:0010522	regulation of calcium ion transport into cytosol	biological_process	6	LOC106044181;PML	2	1414	2	14132	0.010005
GO:0032532	regulation of microvillus length	biological_process	10	EZR;PLS1	2	1414	2	14132	0.010005
GO:0031262	Ndc80 complex	cellular_component	4	NDC80;SPC25	2	1414	2	14132	0.010005
GO:2000779	regulation of double-strand break repair	biological_process	10	LOC106044181;PML	2	1414	2	14132	0.010005
GO:0097149	centralspindlin complex	cellular_component	4	ECT2;KIF23	2	1414	2	14132	0.010005
GO:0019145	aminobutyraldehyde dehydrogenase activity	molecular_function	8	ALDH1L2;ALDH9A1	2	1414	2	14132	0.010005
GO:0043139	5'-3' DNA helicase activity	molecular_function	11	DNA2;TWNK	2	1414	2	14132	0.010005
GO:0006739	NADP metabolic process	biological_process	4	G6PD;TP53I3	2	1414	2	14132	0.010005
GO:2000503	positive regulation of natural killer cell chemotaxis	biological_process	10	LOC106038263;LOC106041040	2	1414	2	14132	0.010005
GO:0036378	calcitriol biosynthetic process from calciol	biological_process	6	LOC106033854;LOC125181064	2	1414	2	14132	0.010005
GO:0005509	calcium ion binding	molecular_function	7	AIF1L;ANXA13;ANXA5;CABCOCO1;CAPSL;CDHR2;CDHR5;CGREF1;CLEC3B;CRACR2B;CRB1;DSG2;EFEMP1;EFHD2;EGF;ENPP1;FAT1;FAT3;FKBP10;FSTL1;HMCN1;KCNIP1;LOC106029586;LOC106033807;LOC106034120;LOC106035684;LOC106036876;LOC106039608;LOC106042429;LOC106046071;LOC106046592;LOC106047160;LOC106048001;LOC106049126;LOC106049450;LOC106049464;LOC106049925;LOC125181106;LOC125181157;LRP2;LTBP1;MCTP1;NCS1;NPNT;PAMR1;PCDH18;P…	63	1414	471	14132	0.0101509
GO:0007052	mitotic spindle organization	biological_process	9	AURKA;NDC80;PLK2;SPC25;STIL;WDR62	6	1414	20	14132	0.0112249
GO:0021987	cerebral cortex development	biological_process	5	ASPM;KIF14;MCPH1;MDK;NDE1;NTRK2;TACC3;WDR62	8	1414	32	14132	0.0116308
GO:0000086	G2/M transition of mitotic cell cycle	biological_process	7	BORA;CDC25A;CDK1;CEP135;CKAP5;FOXM1;PLK1	7	1414	26	14132	0.0118269
GO:0005876	spindle microtubule	cellular_component	8	AURKA;BIRC5;PARP4;PLK1;SKA1;SKA3;SPAG5	7	1414	26	14132	0.0118269
GO:0005581	collagen trimer	cellular_component	4	C1QTNF6;COL15A1;COL18A1;COL1A1;COL3A1;COL4A5;COL6A1;COL6A2;COL6A3;COLEC12	10	1414	45	14132	0.0119454
GO:0005215	transporter activity	molecular_function	3	AQP11;FABP5;FABP6;FABP7;LOC106030656;LOC106037158;LOC106037856;LOC106037939;LOC106045458;SLC22A18;SLCO4A1;STEAP2	12	1414	59	14132	0.0126829
GO:0032467	positive regulation of cytokinesis	biological_process	9	CDC25B;CIT;ECT2;KIF14;KIF23	5	1414	15	14132	0.0127019
GO:0008307	structural constituent of muscle	molecular_function	4	LOC106029845;LOC106048013;PDLIM3;PLEC;TPM4	5	1414	15	14132	0.0127019
GO:0043240	Fanconi anaemia nuclear complex	cellular_component	4	FANCB;FANCE;FANCF;FANCL	4	1414	10	14132	0.0127873
GO:0032006	regulation of TOR signaling	biological_process	9	GPAT3;LOC106038188;LOC106043502;LOC125182982	4	1414	10	14132	0.0127873
GO:0050772	positive regulation of axonogenesis	biological_process	10	NTRK2;PLXNB1;ROBO1;ROBO2	4	1414	10	14132	0.0127873
GO:0016446	somatic hypermutation of immunoglobulin genes	biological_process	6	EXO1;LOC106049525;LOC106049527;POLQ	4	1414	10	14132	0.0127873
GO:0003678	DNA helicase activity	molecular_function	10	FBH1;MCM3;MCM5;MCM6	4	1414	10	14132	0.0127873
GO:0005044	scavenger receptor activity	molecular_function	4	CD5;CD6;DMBT1;ENPP1;LOC106031434;LOC106038939;LOC106048719;LOC125181180;MARCO	9	1414	39	14132	0.0130736
GO:0006974	cellular response to DNA damage stimulus	biological_process	6	BCL6;BTG2;CHEK1;FANCF;FANCL;FBH1;LOC106049525;LOC106049527;LYN;MACROD2;MCM7;MCM8;NOP53;PARP4;POLQ;TOP2A;UBE2T	17	1414	96	14132	0.0138917
GO:0005518	collagen binding	molecular_function	5	ADGRG1;C1QTNF6;COCH;LOC106034120;MRC2;SERPINH1;SPARC;USH2A	8	1414	33	14132	0.0140397
GO:0007080	mitotic metaphase plate congression	biological_process	9	CENPE;KIF14;KIF18A;KIF2C;PIBF1;SPDL1	6	1414	21	14132	0.014412
GO:0051262	protein tetramerization	biological_process	8	CUTC;LOC106041040;LOC106047160;ME1;SHMT2;TRPM1	6	1414	21	14132	0.014412
GO:0005813	centrosome	cellular_component	7	ARHGEF10;CABCOCO1;CCDC77;CCNB2;CDC25B;CDKL2;CENPF;CEP135;CEP192;CEP295;CEP55;CEP78;CEP95;CHEK1;CKAP2;CKAP5;ERCC6L;ESPL1;G6PD;IFT140;IFT27;IFT81;KIAA0586;KIF23;LOC106038188;LOC125181724;LOC125182982;MACROD2;MCM3;NCAPG;NDE1;NEK2;PLK1;POC5;RTTN;SCLT1;SGO1;TTC12;TTLL5;ZFYVE26	40	1414	283	14132	0.0157105
GO:0051304	chromosome separation	biological_process	5	NCAPD2;NCAPD3;TTK	3	1414	6	14132	0.0158515
GO:0046470	phosphatidylcholine metabolic process	biological_process	9	ABHD3;LOC106033303;LOC125182101	3	1414	6	14132	0.0158515
GO:0044214	spanning component of plasma membrane	cellular_component	7	CD4;CD6;CD8A	3	1414	6	14132	0.0158515
GO:0019373	epoxygenase P450 pathway	biological_process	12	LOC106033532;LOC106038207;LOC125181736	3	1414	6	14132	0.0158515
GO:0034080	CENP-A containing nucleosome assembly	biological_process	9	LOC106039182;LOC106049191;MIS18A	3	1414	6	14132	0.0158515
GO:0000940	condensed chromosome outer kinetochore	cellular_component	4	SKA1;SKA3;SPDL1	3	1414	6	14132	0.0158515
GO:0045824	negative regulation of innate immune response	biological_process	8	DHX58;NMI;TRAFD1	3	1414	6	14132	0.0158515
GO:0000780	condensed nuclear chromosome, centromeric region	cellular_component	9	AURKA;LOC106030058;SGO1	3	1414	6	14132	0.0158515
GO:0003688	DNA replication origin binding	molecular_function	9	CDC45;MCM10;MCM5	3	1414	6	14132	0.0158515
GO:0010997	anaphase-promoting complex binding	molecular_function	5	CDC20;CLSPN;PLK1	3	1414	6	14132	0.0158515
GO:0006898	receptor-mediated endocytosis	biological_process	8	AMN;CD5;CD6;DAB2;ENPP1;LOC106031434;LOC106038939;LOC106048719;LOC125181180;LRP2;MARCO;PLA2R1	12	1414	61	14132	0.016403
GO:0030335	positive regulation of cell migration	biological_process	8	AQP1;ARHGEF39;CARMIL1;COL18A1;CXCL12;DAB2;ELP6;FLT1;HSPA5;LEF1;LYN;NTF3;PTP4A1;SEMA3D;SEMA6D;SYNE2;WNT11	17	1414	98	14132	0.0168667
GO:0007094	mitotic spindle assembly checkpoint	biological_process	13	BUB1B;BUB1;LOC125181724;MAD2L1;PLK1	5	1414	16	14132	0.0169821
GO:0007062	sister chromatid cohesion	biological_process	5	CKAP5;DDX11;DYNC1I1;LOC106035704;SKA1	5	1414	16	14132	0.0169821
GO:0032728	positive regulation of interferon-beta production	biological_process	9	IFIH1;IRF1;RNF135;ZBTB20;ZC3HAV1L	5	1414	16	14132	0.0169821
GO:0008022	protein C-terminus binding	molecular_function	5	CDC20;CENPF;CEP135;DAB2;ERCC4;HOMER3;LCK;LOC106035824;LRRC7;MID1IP1;MKI67;NEFL;PEX6;PXK;RAD51;SASH1;SCLT1;SDCBP2	18	1414	106	14132	0.0174783
GO:0005506	iron ion binding	molecular_function	8	AGMO;BBOX1;FAXDC2;LOC106033532;LOC106033854;LOC106038207;LOC106039033;LOC106039661;LOC106044188;LOC106044189;LOC106048582;LOC125181064;MSMO1;SCD;TBXAS1;XDH	16	1414	91	14132	0.0177789
GO:0006260	DNA replication	biological_process	8	BRCA1;CDC25A;MCM7;MCM8;MCM9;ORC5;PIF1;POLE;RECQL4;RRM1;TICRR	11	1414	55	14132	0.0187529
GO:0030308	negative regulation of cell growth	biological_process	7	BCL6;BMP10;CDHR2;CDKN2C;ENPP1;FHL1;GNG4;INHBA;LOC106044181;LOC125181064;PML;SH3BP4;WNT11	13	1414	70	14132	0.0202727
GO:0009897	external side of plasma membrane	cellular_component	5	ABCG1;ANXA5;ASTN1;CD40LG;CD5;CD80;CD8B;CXCL12;GLRA1;ITGB3;LOC106029492;LOC106041540;LOC106049456;LOC106049914;LOC106049915;LOC106049925;TNFRSF18;UMODL1	18	1414	108	14132	0.0208643
GO:0000082	G1/S transition of mitotic cell cycle	biological_process	7	CACUL1;CDC25A;CDKN2C;INHBA;IQGAP3;MCM7;PLK2;POLE;RBBP8	9	1414	42	14132	0.0209876
GO:0004715	non-membrane spanning protein tyrosine kinase activity	molecular_function	9	FRK;ITK;JAK3;LCK;LYN;MELK;STYK1;WEE1;YES1	9	1414	42	14132	0.0209876
GO:0003777	microtubule motor activity	molecular_function	10	CENPE;DYNC1I1;KIF12;KIF14;KIF15;KIF20A;KIF23;KIF24;KIF2C;KIFC1;LOC125181850	11	1414	56	14132	0.0212945
GO:0007623	circadian rhythm	biological_process	4	BHLHE41;ID3;LOC106035824;NR1D1;NTRK2;PROKR1;SREBF1	7	1414	29	14132	0.0215557
GO:0008009	chemokine activity	molecular_function	8	CCL19;CXCL12;LOC106038263;LOC106041040;LOC106041089	5	1414	17	14132	0.0221194
GO:0004497	monooxygenase activity	molecular_function	5	BCO1;LOC106029463;LOC106044189;MICAL1;TBXAS1	5	1414	17	14132	0.0221194
GO:0002548	monocyte chemotaxis	biological_process	6	CCL19;FLT1;LOC106041089;LOC106041918;PTPRO	5	1414	17	14132	0.0221194
GO:0030334	regulation of cell migration	biological_process	7	DPYSL3;ITGB3;KIF14;LOC106033149;PHLDA2;PLD1;PLXNB1;RHOF;VCL	9	1414	43	14132	0.0242614
GO:0031234	extrinsic component of cytoplasmic side of plasma membrane	cellular_component	6	FERMT2;FRK;ITK;JAK3;KCNIP1;LOC106047160;LYN;STYK1;TIAM1;YES1	10	1414	50	14132	0.0244034
GO:0071539	protein localization to centrosome	biological_process	11	AURKA;MCPH1;PIBF1;STIL	4	1414	12	14132	0.0256284
GO:0051642	centrosome localization	biological_process	6	AURKA;KIAA0586;NDE1;SYNE2	4	1414	12	14132	0.0256284
GO:0000788	nuclear nucleosome	cellular_component	6	IRF4;LOC106042035;LOC106049626;LOC125181372	4	1414	12	14132	0.0256284
GO:0000793	condensed chromosome	cellular_component	7	FANCD2;MKI67;NCAPG;RAD51	4	1414	12	14132	0.0256284
GO:0010569	regulation of double-strand break repair via homologous recombination	biological_process	10	CHEK1;FIGNL1;RAD51AP1;RAD51	4	1414	12	14132	0.0256284
GO:0071949	FAD binding	molecular_function	7	ACOX1;DDO;MICAL1;MICAL3	4	1414	12	14132	0.0256284
GO:0097431	mitotic spindle pole	cellular_component	7	ASPM;LOC106035704;LOC106043502	3	1414	7	14132	0.0256964
GO:0090129	positive regulation of synapse maturation	biological_process	8	CDC20;NRXN1;NRXN3	3	1414	7	14132	0.0256964
GO:0031994	insulin-like growth factor I binding	molecular_function	7	IGFBP3;IGFBP4;IGFBP5	3	1414	7	14132	0.0256964
GO:0043138	3'-5' DNA helicase activity	molecular_function	11	CDC45;FBH1;GINS1	3	1414	7	14132	0.0256964
GO:0051371	muscle alpha-actinin binding	molecular_function	8	LOC106029845;MYPN;PKD2L1	3	1414	7	14132	0.0256964
GO:0032211	negative regulation of telomere maintenance via telomerase	biological_process	12	LOC106044181;PIF1;PML	3	1414	7	14132	0.0256964
GO:0005504	fatty acid binding	molecular_function	5	LOC106030656;LOC106037939;LOC106041911	3	1414	7	14132	0.0256964
GO:0010369	chromocenter	cellular_component	7	CBX5;ESCO2;OIP5	3	1414	7	14132	0.0256964
GO:0030139	endocytic vesicle	cellular_component	7	AMN;DPP4;HEATR5A;LOC125182149;LRP2;PLD1;RAPGEF2	7	1414	30	14132	0.0257596
GO:0050727	regulation of inflammatory response	biological_process	8	ADAMTS12;AHSG;BCL6;LOC106030656;LRRC73;LYN;MCPH1	7	1414	30	14132	0.0257596
GO:0005154	epidermal growth factor receptor binding	molecular_function	7	BTC;EFEMP1;EGF;EPGN;LOC106041363;TGFA	6	1414	24	14132	0.027611
GO:0035580	specific granule lumen	cellular_component	8	LRRC7;QPCT	2	1414	3	14132	0.0280153
GO:0019853	L-ascorbic acid biosynthetic process	biological_process	8	LOC106035684;LOC106049515	2	1414	3	14132	0.0280153
GO:0009436	glyoxylate catabolic process	biological_process	7	AGXT2;HOGA1	2	1414	3	14132	0.0280153
GO:0010828	positive regulation of glucose transmembrane transport	biological_process	9	LOC106048001;NR4A3	2	1414	3	14132	0.0280153
GO:2000620	positive regulation of histone H4-K16 acetylation	biological_process	13	AUTS2;BRCA1	2	1414	3	14132	0.0280153
GO:0071377	cellular response to glucagon stimulus	biological_process	8	ADCY5;GLP1R	2	1414	3	14132	0.0280153
GO:0004823	leucine-tRNA ligase activity	molecular_function	7	LOC106038347;LOC125184240	2	1414	3	14132	0.0280153
GO:0004487	methylenetetrahydrofolate dehydrogenase (NAD+) activity	molecular_function	7	MTHFD2L;MTHFD2	2	1414	3	14132	0.0280153
GO:0061469	regulation of type B pancreatic cell proliferation	biological_process	8	BIRC5;NR1D1	2	1414	3	14132	0.0280153
GO:0032780	negative regulation of ATPase activity	biological_process	8	ABCA7;PXK	2	1414	3	14132	0.0280153
GO:0004465	lipoprotein lipase activity	molecular_function	8	LIPG;LOC106040417	2	1414	3	14132	0.0280153
GO:0000015	phosphopyruvate hydratase complex	cellular_component	7	ENO2;ENO4	2	1414	3	14132	0.0280153
GO:0048935	peripheral nervous system neuron development	biological_process	7	ETV1;NTRK2	2	1414	3	14132	0.0280153
GO:0010994	free ubiquitin chain polymerization	biological_process	9	PRKN;UBE2C	2	1414	3	14132	0.0280153
GO:0072574	hepatocyte proliferation	biological_process	6	MKI67;TGFA	2	1414	3	14132	0.0280153
GO:0006561	proline biosynthetic process	biological_process	12	LOC106047319;LOC125181429	2	1414	3	14132	0.0280153
GO:0039534	negative regulation of MDA-5 signaling pathway	biological_process	9	DHX58;TKFC	2	1414	3	14132	0.0280153
GO:0002415	immunoglobulin transcytosis in epithelial cells mediated by polymeric immunoglobulin receptor	biological_process	9	LOC106041363;LOC125182149	2	1414	3	14132	0.0280153
GO:1902283	negative regulation of primary amine oxidase activity	biological_process	8	LOC106048001;PRKN	2	1414	3	14132	0.0280153
GO:0006429	leucyl-tRNA aminoacylation	biological_process	13	LOC106038347;LOC125184240	2	1414	3	14132	0.0280153
GO:0007100	mitotic centrosome separation	biological_process	6	AURKA;NDE1	2	1414	3	14132	0.0280153
GO:0046578	regulation of Ras protein signal transduction	biological_process	10	FOXM1;PLCE1	2	1414	3	14132	0.0280153
GO:0050436	microfibril binding	molecular_function	4	LOC106029586;LTBP1	2	1414	3	14132	0.0280153
GO:0051026	chiasma assembly	biological_process	6	SYCP1;TEX11	2	1414	3	14132	0.0280153
GO:0004822	isoleucine-tRNA ligase activity	molecular_function	7	IARS1;LOC106040078	2	1414	3	14132	0.0280153
GO:0030174	regulation of DNA-dependent DNA replication initiation	biological_process	9	CDT1;TICRR	2	1414	3	14132	0.0280153
GO:0007614	short-term memory	biological_process	6	CUX2;MDK	2	1414	3	14132	0.0280153
GO:0045719	negative regulation of glycogen biosynthetic process	biological_process	11	ENPP1;PASK	2	1414	3	14132	0.0280153
GO:0006657	CDP-choline pathway	biological_process	11	CHKB;CHPT1	2	1414	3	14132	0.0280153
GO:1901657	glycosyl compound metabolic process	biological_process	6	KL;LCT	2	1414	3	14132	0.0280153
GO:0046655	folic acid metabolic process	biological_process	7	FPGS;SHMT2	2	1414	3	14132	0.0280153
GO:0021891	olfactory bulb interneuron development	biological_process	9	ROBO1;ROBO2	2	1414	3	14132	0.0280153
GO:0050713	negative regulation of interleukin-1 beta secretion	biological_process	10	LOC106044181;PML	2	1414	3	14132	0.0280153
GO:0004137	deoxycytidine kinase activity	molecular_function	10	DCK;LOC106032673	2	1414	3	14132	0.0280153
GO:0006428	isoleucyl-tRNA aminoacylation	biological_process	13	IARS1;LOC106040078	2	1414	3	14132	0.0280153
GO:0035256	G-protein coupled glutamate receptor binding	molecular_function	7	HOMER2;HOMER3	2	1414	3	14132	0.0280153
GO:0016202	regulation of striated muscle tissue development	biological_process	8	CENPF;LEF1	2	1414	3	14132	0.0280153
GO:0007098	centrosome cycle	biological_process	5	BRCA1;GADD45A	2	1414	3	14132	0.0280153
GO:0004144	diacylglycerol O-acyltransferase activity	molecular_function	9	DGAT2;MOGAT1	2	1414	3	14132	0.0280153
GO:0007182	common-partner SMAD protein phosphorylation	biological_process	10	LOC106044181;PML	2	1414	3	14132	0.0280153
GO:0044030	regulation of DNA methylation	biological_process	9	BRCA1;MIS18A	2	1414	3	14132	0.0280153
GO:0004634	phosphopyruvate hydratase activity	molecular_function	7	ENO2;ENO4	2	1414	3	14132	0.0280153
GO:1903214	regulation of protein targeting to mitochondrion	biological_process	9	LOC125181314;SREBF1	2	1414	3	14132	0.0280153
GO:0016401	palmitoyl-CoA oxidase activity	molecular_function	8	ACAA1;ACOX1	2	1414	3	14132	0.0280153
GO:0008241	peptidyl-dipeptidase activity	molecular_function	8	ACE2;CLTRN	2	1414	3	14132	0.0280153
GO:0042406	extrinsic component of endoplasmic reticulum membrane	cellular_component	6	LOC106044181;PML	2	1414	3	14132	0.0280153
GO:0070330	aromatase activity	molecular_function	7	LOC106044188;LOC106044189	2	1414	3	14132	0.0280153
GO:0030892	mitotic cohesin complex	cellular_component	5	LOC106030058;SGO1	2	1414	3	14132	0.0280153
GO:0004350	glutamate-5-semialdehyde dehydrogenase activity	molecular_function	7	LOC106047319;LOC125181429	2	1414	3	14132	0.0280153
GO:0003846	2-acylglycerol O-acyltransferase activity	molecular_function	9	DGAT2;MOGAT1	2	1414	3	14132	0.0280153
GO:0050840	extracellular matrix binding	molecular_function	4	ADGRG1;DMBT1;MCAM;OLFML2A;SPARC	5	1414	18	14132	0.0281668
GO:0001932	regulation of protein phosphorylation	biological_process	9	LOC106044181;NOP53;PML;RAD51;SOCS3	5	1414	18	14132	0.0281668
GO:0060291	long-term synaptic potentiation	biological_process	10	ITPR3;NLGN3;NTRK2;RIMS1;SNCA	5	1414	18	14132	0.0281668
GO:0004222	metalloendopeptidase activity	molecular_function	8	ADAM12;ADAMTS12;ADAMTS17;ADAMTS18;ADAMTS2;ADAMTS4;ADAMTS7;ADAMTS9;KEL;LOC106034120;MMP7;NLN;PAPLN;PHEX;TLL2	15	1414	89	14132	0.0301442
GO:0001047	core promoter binding	molecular_function	8	E2F1;E2F2;E2F3;E2F7;E2F8;GADD45A;KLF4	7	1414	31	14132	0.0304902
GO:0000910	cytokinesis	biological_process	5	CIT;ECT2;LOC106035704;LOC106049883;PRC1;RHOF;ZFYVE26	7	1414	31	14132	0.0304902
GO:0000784	nuclear chromosome, telomeric region	cellular_component	8	CBX5;DNA2;ERCC4;MCM3;MCM4;MCM5;MCM7;ORC5;RAD51	9	1414	45	14132	0.0318666
GO:0000724	double-strand break repair via homologous recombination	biological_process	10	BRCA1;CHEK1;ERCC4;FBH1;MCM8;MCPH1;MMS22L;RAD51;RAD54L;RBBP8;ZFYVE26	11	1414	60	14132	0.0340177
GO:0045071	negative regulation of viral genome replication	biological_process	10	EIF2AK2;LOC106041040;RSAD2;ZC3HAV1L	4	1414	13	14132	0.0341528
GO:0043393	regulation of protein binding	biological_process	6	HOPX;PLK1;SMARCD3;SNAPIN	4	1414	13	14132	0.0341528
GO:0000079	regulation of cyclin-dependent protein serine/threonine kinase activity	biological_process	12	CCNA2;CCNB3;CDC25A;CDKN2C	4	1414	13	14132	0.0341528
GO:0006950	response to stress	biological_process	4	GADD45B;GADD45G;GLP1R;HSP90AB1;MAPK13	5	1414	19	14132	0.0351658
GO:0043274	phospholipase binding	molecular_function	6	LMNB1;PLA2R1;PRKN	3	1414	8	14132	0.0381023
GO:0000185	activation of MAPKKK activity	biological_process	13	GADD45A;GADD45B;GADD45G	3	1414	8	14132	0.0381023
GO:0009725	response to hormone	biological_process	5	GCLC;LYN;STEAP2	3	1414	8	14132	0.0381023
GO:0007051	spindle organization	biological_process	8	ASPM;CKAP5;SPAG5	3	1414	8	14132	0.0381023
GO:0048016	inositol phosphate-mediated signaling	biological_process	7	ITPR3;LOC106038242;PLCE1	3	1414	8	14132	0.0381023
GO:0001741	XY body	cellular_component	8	ESCO2;MAEL;PLK4	3	1414	8	14132	0.0381023
GO:0021542	dentate gyrus development	biological_process	5	BTG2;LEF1;MDK	3	1414	8	14132	0.0381023
GO:1902187	negative regulation of viral release from host cell	biological_process	7	LOC106044181;PML;TRIM35	3	1414	8	14132	0.0381023
GO:0008528	G-protein coupled peptide receptor activity	molecular_function	6	CYSLTR2;LOC106043093;LOC106049872	3	1414	8	14132	0.0381023
GO:0051974	negative regulation of telomerase activity	biological_process	8	LOC106044181;PIF1;PML	3	1414	8	14132	0.0381023
GO:0019532	oxalate transport	biological_process	11	SLC26A2;SLC26A4;SLC26A5	3	1414	8	14132	0.0381023
GO:0030414	peptidase inhibitor activity	molecular_function	6	LOC106048075;PTTG1;UMODL1	3	1414	8	14132	0.0381023
GO:0031616	spindle pole centrosome	cellular_component	8	AURKA;DLGAP5;NDE1	3	1414	8	14132	0.0381023
GO:0006518	peptide metabolic process	biological_process	7	CPN1;CPXM2;NLN	3	1414	8	14132	0.0381023
GO:0008637	apoptotic mitochondrial changes	biological_process	7	AIFM2;GCLC;GCLM	3	1414	8	14132	0.0381023
GO:0008271	secondary active sulfate transmembrane transporter activity	molecular_function	9	SLC26A2;SLC26A4;SLC26A5	3	1414	8	14132	0.0381023
GO:0097153	cysteine-type endopeptidase activity involved in apoptotic process	molecular_function	9	CASP2;CASP6;LOC106046928	3	1414	8	14132	0.0381023
GO:0043204	perikaryon	cellular_component	5	AZIN2;CHRFAM7A;ENO2;GLRA1;KCNE3;NSMF	6	1414	26	14132	0.0398057
GO:0007173	epidermal growth factor receptor signaling pathway	biological_process	9	BTC;EFEMP1;EGF;EPGN;LOC106041363;PLCE1;TGFA	7	1414	33	14132	0.0416216
GO:0001578	microtubule bundle formation	biological_process	8	CCSER2;KIF20A;MAP2;PLK1;PRC1	5	1414	20	14132	0.0431462
GO:0017048	Rho GTPase binding	molecular_function	9	ARHGEF16;DIAPH3;ECT2;IQGAP3;SRGAP1	5	1414	20	14132	0.0431462
GO:0030315	T-tubule	cellular_component	5	AHNAK2;ANK3;KCNJ11;LOC106040661	4	1414	14	14132	0.0441279
GO:0042056	chemoattractant activity	molecular_function	7	CXCL12;LOC106041040;LOC106041089;NTF3	4	1414	14	14132	0.0441279
GO:0004869	cysteine-type endopeptidase inhibitor activity	molecular_function	8	AHSG;BIRC5;FETUB;PTTG1	4	1414	14	14132	0.0441279
GO:0008574	ATP-dependent microtubule motor activity, plus-end-directed	molecular_function	12	KIF11;KIF14;KIF18A;KIF4A	4	1414	14	14132	0.0441279
GO:0051298	centrosome duplication	biological_process	5	ARHGEF10;CEP192;NDE1;STIL	4	1414	14	14132	0.0441279
GO:0004866	endopeptidase inhibitor activity	molecular_function	7	AHSG;LOC106043254;LOC106048076;LOC106048083	4	1414	14	14132	0.0441279
GO:0046676	negative regulation of insulin secretion	biological_process	11	IGF1;KCNJ11;PRKN;SREBF1	4	1414	14	14132	0.0441279
GO:0031663	lipopolysaccharide-mediated signaling pathway	biological_process	6	CD6;LOC106041040;LOC106043112;LYN	4	1414	14	14132	0.0441279
GO:0008201	heparin binding	molecular_function	6	ADGRG1;CLEC3B;COL5A1;LIPI;LOC106040417;LOC106041540;LOC106045149;LOC125180557;MDK;NAV2;NDNF;OGN;SPP1;THBS2	14	1414	86	14132	0.0457279
GO:0016887	ATPase activity	molecular_function	9	CARNS1;CENPE;HSPA5;KIF12;KIF14;KIF15;KIF20A;KIF23;KIF24;KIF2C;KIFC1;LOC106029581;LOC125181850;MDN1;RNF213;TOR3A	16	1414	102	14132	0.0462002
GO:0006874	cellular calcium ion homeostasis	biological_process	11	CACNB4;CHRFAM7A;KEL;LOC106038188;LOC106041040;LOC125182982;PIK3CB;STC2	8	1414	41	14132	0.047546
GO:0019901	protein kinase binding	molecular_function	7	ACSL3;AURKA;AXIN2;BORA;CACNB4;CACUL1;CCNA2;CCNB3;CD6;CDC25A;CDC25B;CDKN2C;CENPJ;FBXO5;FOXM1;KIF14;KIF20A;LCK;LOC106043502;LOC106044313;LOC125180067;MAPK8IP1;NR4A3;PLK1;PRC1;PRKN;RHOF;SREBF1;TRAF4;VRK1	30	1414	220	14132	0.0495321
GO:0031526	brush border membrane	cellular_component	6	CA4;CLTRN;LRP2;SLC26A4;SLC9A3	5	1414	21	14132	0.0521256
GO:0042102	positive regulation of T cell proliferation	biological_process	11	CARMIL2;CD6;JAK3;LOC106041040;LOC106049456	5	1414	21	14132	0.0521256
GO:0090307	mitotic spindle assembly	biological_process	10	ARHGEF10;BIRC5;KIF11;NEK2;PIBF1	5	1414	21	14132	0.0521256
GO:0001707	mesoderm formation	biological_process	6	CRB1;EOMES;NR4A3;TWSG1;TXNRD1	5	1414	21	14132	0.0521256
GO:0008422	beta-glucosidase activity	molecular_function	8	KL;LCT	2	1414	4	14132	0.052331
GO:2001256	regulation of store-operated calcium entry	biological_process	10	CRACR2B;STC2	2	1414	4	14132	0.052331
GO:0016199	axon midline choice point recognition	biological_process	7	ROBO1;ROBO2	2	1414	4	14132	0.052331
GO:0050658	RNA transport	biological_process	9	CKAP5;SIDT2	2	1414	4	14132	0.052331
GO:0000727	double-strand break repair via break-induced replication	biological_process	11	CDC45;CDC7	2	1414	4	14132	0.052331
GO:0034508	centromere complex assembly	biological_process	7	CENPI;CENPN	2	1414	4	14132	0.052331
GO:2000059	negative regulation of ubiquitin-dependent protein catabolic process	biological_process	11	LOC106044181;PML	2	1414	4	14132	0.052331
GO:0050700	CARD domain binding	molecular_function	6	LOC106043112;NOD1	2	1414	4	14132	0.052331
GO:2000406	positive regulation of T cell migration	biological_process	9	CXCL12;ITGB3	2	1414	4	14132	0.052331
GO:0045577	regulation of B cell differentiation	biological_process	9	ANKLE1;IKZF3	2	1414	4	14132	0.052331
GO:0010457	centriole-centriole cohesion	biological_process	5	CEP135;SGO1	2	1414	4	14132	0.052331
GO:0010820	positive regulation of T cell chemotaxis	biological_process	10	LOC106038263;LOC106041040	2	1414	4	14132	0.052331
GO:0005220	inositol 1,4,5-trisphosphate-sensitive calcium-release channel activity	molecular_function	10	ITPR3;LOC106038242	2	1414	4	14132	0.052331
GO:1904262	negative regulation of TORC1 signaling	biological_process	11	CASTOR2;RNF152	2	1414	4	14132	0.052331
GO:0033227	dsRNA transport	biological_process	10	SIDT1;SIDT2	2	1414	4	14132	0.052331
GO:0043276	anoikis	biological_process	7	BMF;E2F1	2	1414	4	14132	0.052331
GO:0010867	positive regulation of triglyceride biosynthetic process	biological_process	9	DGAT2;SREBF1	2	1414	4	14132	0.052331
GO:0045120	pronucleus	cellular_component	7	AURKA;CENPF	2	1414	4	14132	0.052331
GO:0003873	6-phosphofructo-2-kinase activity	molecular_function	8	LOC106042848;PFKFB3	2	1414	4	14132	0.052331
GO:0040016	embryonic cleavage	biological_process	5	KIF20A;PIK3CB	2	1414	4	14132	0.052331
GO:2000553	positive regulation of T-helper 2 cell cytokine production	biological_process	12	LOC106038263;RSAD2	2	1414	4	14132	0.052331
GO:0032133	chromosome passenger complex	cellular_component	5	AURKA;CDCA8	2	1414	4	14132	0.052331
GO:0051583	dopamine uptake involved in synaptic transmission	biological_process	11	PRKN;SLC6A2	2	1414	4	14132	0.052331
GO:0003062	regulation of heart rate by chemical signal	biological_process	10	LOC106040661;SREBF1	2	1414	4	14132	0.052331
GO:0005583	fibrillar collagen trimer	cellular_component	5	COL1A2;COL5A1	2	1414	4	14132	0.052331
GO:0030578	PML body organization	biological_process	8	LOC106044181;PML	2	1414	4	14132	0.052331
GO:0006071	glycerol metabolic process	biological_process	8	DGAT2;TKFC	2	1414	4	14132	0.052331
GO:0033314	mitotic DNA replication checkpoint	biological_process	7	CLSPN;TICRR	2	1414	4	14132	0.052331
GO:0051315	attachment of mitotic spindle microtubules to kinetochore	biological_process	6	CENPE;NDC80	2	1414	4	14132	0.052331
GO:0001618	virus receptor activity	molecular_function	5	ACE2;DPP4	2	1414	4	14132	0.052331
GO:0048729	tissue morphogenesis	biological_process	5	GCNT1;GCNT4	2	1414	4	14132	0.052331
GO:0016176	superoxide-generating NADPH oxidase activator activity	molecular_function	6	NCF4;NOXO1	2	1414	4	14132	0.052331
GO:0070989	oxidative demethylation	biological_process	5	LOC106044188;LOC106044189	2	1414	4	14132	0.052331
GO:0006567	threonine catabolic process	biological_process	12	GCAT;LOC106038129	2	1414	4	14132	0.052331
GO:0060236	regulation of mitotic spindle organization	biological_process	8	BORA;TPX2	2	1414	4	14132	0.052331
GO:1904417	positive regulation of xenophagy	biological_process	8	LOC106043112;NOD1	2	1414	4	14132	0.052331
GO:0009157	deoxyribonucleoside monophosphate biosynthetic process	biological_process	10	DCK;TK1	2	1414	4	14132	0.052331
GO:0070365	hepatocyte differentiation	biological_process	7	E2F7;E2F8	2	1414	4	14132	0.052331
GO:0005833	hemoglobin complex	cellular_component	4	LOC106033591;LOC106048582	2	1414	4	14132	0.052331
GO:0070100	negative regulation of chemokine-mediated signaling pathway	biological_process	10	LOC106041040;ROBO1	2	1414	4	14132	0.052331
GO:0034134	toll-like receptor 2 signaling pathway	biological_process	9	LOC106043112;LOC125179680	2	1414	4	14132	0.052331
GO:0051900	regulation of mitochondrial depolarization	biological_process	7	GCLC;GCLM	2	1414	4	14132	0.052331
GO:0008970	phosphatidylcholine 1-acylhydrolase activity	molecular_function	8	ABHD3;LOC125182101	2	1414	4	14132	0.052331
GO:0005536	glucose binding	molecular_function	6	G6PD;LOC106030908	2	1414	4	14132	0.052331
GO:2000107	negative regulation of leukocyte apoptotic process	biological_process	10	CCL19;CXCL12	2	1414	4	14132	0.052331
GO:0034144	negative regulation of toll-like receptor 4 signaling pathway	biological_process	8	LYN;NR1D1	2	1414	4	14132	0.052331
GO:0032873	negative regulation of stress-activated MAPK cascade	biological_process	12	FOXM1;PBK	2	1414	4	14132	0.052331
GO:0051574	positive regulation of histone H3-K9 methylation	biological_process	12	BRCA1;JARID2	2	1414	4	14132	0.052331
GO:0006564	L-serine biosynthetic process	biological_process	12	PSPH;SHMT2	2	1414	4	14132	0.052331
GO:0005744	mitochondrial inner membrane presequence translocase complex	cellular_component	6	NCOA4;TIMM21	2	1414	4	14132	0.052331
GO:0004620	phospholipase activity	molecular_function	7	LIPI;LOC106042968	2	1414	4	14132	0.052331
GO:0022011	myelination in peripheral nervous system	biological_process	7	ARHGEF10;LOC106033149	2	1414	4	14132	0.052331
GO:0050862	positive regulation of T cell receptor signaling pathway	biological_process	10	LOC106039194;TESPA1	2	1414	4	14132	0.052331
GO:0060444	branching involved in mammary gland duct morphogenesis	biological_process	7	LOC106044181;PML	2	1414	4	14132	0.052331
GO:0004468	lysine N-acetyltransferase activity, acting on acetyl phosphate as donor	molecular_function	9	ESCO2;LOC106035824	2	1414	4	14132	0.052331
GO:0060718	chorionic trophoblast cell differentiation	biological_process	6	E2F7;E2F8	2	1414	4	14132	0.052331
GO:0071225	cellular response to muramyl dipeptide	biological_process	7	LOC106043112;NOD1	2	1414	4	14132	0.052331
GO:0020027	hemoglobin metabolic process	biological_process	7	EPB42;HPX	2	1414	4	14132	0.052331
GO:0050910	detection of mechanical stimulus involved in sensory perception of sound	biological_process	6	CHRNA9;COL11A1;LHFPL5	3	1414	9	14132	0.0529911
GO:0006139	nucleobase-containing compound metabolic process	biological_process	6	DDX11;FPGS;LOC106032673	3	1414	9	14132	0.0529911
GO:1904659	glucose transmembrane transport	biological_process	11	SLC2A2;SLC2A6;SLC5A1	3	1414	9	14132	0.0529911
GO:0003810	protein-glutamine gamma-glutamyltransferase activity	molecular_function	7	EPB42;LOC106047160;TGM2	3	1414	9	14132	0.0529911
GO:0007019	microtubule depolymerization	biological_process	9	KIF18A;KIF24;KIF2C	3	1414	9	14132	0.0529911
GO:0002687	positive regulation of leukocyte migration	biological_process	7	LOC106041540;LOC106048001;TNFRSF18	3	1414	9	14132	0.0529911
GO:0007158	neuron cell-cell adhesion	biological_process	6	ASTN1;NCAM2;NLGN3	3	1414	9	14132	0.0529911
GO:0051085	chaperone cofactor-dependent protein refolding	biological_process	7	HSPA8;HSPH1;LOC106047301	3	1414	9	14132	0.0529911
GO:0035025	positive regulation of Rho protein signal transduction	biological_process	12	ADGRG1;GPR55;ROBO1	3	1414	9	14132	0.0529911
GO:0010839	negative regulation of keratinocyte proliferation	biological_process	9	EPPK1;INTU;LOC125180067	3	1414	9	14132	0.0529911
GO:0008392	arachidonic acid epoxygenase activity	molecular_function	7	LOC106033532;LOC106038207;LOC125181736	3	1414	9	14132	0.0529911
GO:0007099	centriole replication	biological_process	5	CENPJ;CEP135;PLK4	3	1414	9	14132	0.0529911
GO:0000242	pericentriolar material	cellular_component	7	CEP192;LCK;NEK1	3	1414	9	14132	0.0529911
GO:1902358	sulfate transmembrane transport	biological_process	10	SLC26A2;SLC26A4;SLC26A5	3	1414	9	14132	0.0529911
GO:0071360	cellular response to exogenous dsRNA	biological_process	9	CGAS;COLEC12;ZC3HAV1L	3	1414	9	14132	0.0529911
GO:0043235	receptor complex	cellular_component	4	EGF;FLT1;GPR160;ITPR3;KCTD16;LOC106038242;LOC106041363;LOC125181106;LRP2;NTRK2;PKD2L1;PLA2R1;VIPR1	13	1414	80	14132	0.0535222
GO:0031982	vesicle	cellular_component	5	ANXA5;DYNC1I1;KCNE3;LOC106043112;NRXN1;PLA2G4F;SLC34A2	7	1414	35	14132	0.0550954
GO:0007155	cell adhesion	biological_process	4	ADGRG1;CNTN1;COL15A1;COL18A1;COL6A1;COL6A2;COL6A3;ITGA10;LOC106029492;LOC106036755;LOC106039608;LOC106042529;LOC106045149;LOC106048001;LOC106049464;LOC125180557;LOC125181157;NCAM2;NRXN1;NRXN3;THBS2;VWF	22	1414	154	14132	0.0552698
GO:0006644	phospholipid metabolic process	biological_process	7	PLBD1;PLCE1;PLPP5;SNCA	4	1414	15	14132	0.0555556
GO:0004003	ATP-dependent DNA helicase activity	molecular_function	11	DDX11;FBH1;MCM4;MCM7	4	1414	15	14132	0.0555556
GO:2000463	positive regulation of excitatory postsynaptic potential	biological_process	9	CUX2;NLGN3;NRXN1;RIMS1	4	1414	15	14132	0.0555556
GO:0030574	collagen catabolic process	biological_process	5	COL15A1;COL18A1;LOC106034120;MRC2	4	1414	15	14132	0.0555556
GO:0030018	Z disc	cellular_component	5	AHNAK2;ANK3;BAG3;BMP10;LOC106029845;LOC106040661;LOC106048013;MYPN;NEBL;PGM5;SYNE2	11	1414	65	14132	0.0564532
GO:0006810	transport	biological_process	5	AQP11;CACNB4;CPT1B;FABP6;FABP7;LOC106030656;LOC106037038;LOC106037158;LOC106037939;LOC106041910;LOC106041911;LOC106044932;PARP4;SEC14L1	14	1414	89	14132	0.0583192
GO:0009986	cell surface	cellular_component	4	ABCA7;ACE2;ADAMTS7;ADAMTS9;ANK3;AQP11;BMP10;DPP4;DSG2;ENPP1;EPCAM;FUT4;HSPA5;LOC106033149;LOC106040417;LOC106042177;LOC106048001;LOC106049450;LOC125180067;LOC125181106;LOC125181495;LOC125181878;NLGN3;NRXN1;PKD2L1;PLA2R1;ROBO1;ROBO2;SPARC;TFPI;TSPAN15;UNC5D	32	1414	242	14132	0.0618392
GO:0035023	regulation of Rho protein signal transduction	biological_process	11	ARHGEF10L;ARHGEF10;ARHGEF16;ARHGEF37;ARHGEF39;ARHGEF3;ECT2;LOC106044313;MCF2;TIAM1;VAV1	11	1414	66	14132	0.0618948
GO:0003281	ventricular septum development	biological_process	6	CPLANE1;LOC106029586;LRP2;LTBP1;ROBO1	5	1414	22	14132	0.0621102
GO:0060976	coronary vasculature development	biological_process	6	CPLANE1;LOC106029586;LRP2;LTBP1;ROBO1	5	1414	22	14132	0.0621102
GO:0001772	immunological synapse	cellular_component	5	CARMIL2;CD6;EZR;FYB2;LCK	5	1414	22	14132	0.0621102
GO:0006811	ion transport	biological_process	6	GLRA1;LOC106031329;LOC106045458;SLC22A18;SLCO4A1;TF	6	1414	29	14132	0.0636636
GO:0006006	glucose metabolic process	biological_process	8	DCXR;FABP5;G6PD;IGFBP5;KCNJ11;PGM5	6	1414	29	14132	0.0636636
GO:0003682	chromatin binding	molecular_function	4	AUTS2;BCL6;CBX5;CDC45;DLX1;EOMES;EXO1;JARID2;JDP2;LEF1;LOC106035704;LOC106041938;MCM3;MCM5;NCAPD2;NCAPD3;NCAPH;NSD2;ORC1;POLE;POLQ;RAD51;SHMT2;SMARCD3;SREBF1;SVEP1;TICRR;UBE2T;ZMYND8	29	1414	217	14132	0.0651482
GO:0005089	Rho guanyl-nucleotide exchange factor activity	molecular_function	9	ARHGEF10L;ARHGEF10;ARHGEF16;ARHGEF37;ARHGEF39;ARHGEF3;ECT2;LOC106044313;MCF2;VAV1	10	1414	59	14132	0.066385
GO:0008395	steroid hydroxylase activity	molecular_function	6	LOC106033532;LOC106033854;LOC106038207;LOC125181736	4	1414	16	14132	0.0684134
GO:0018149	peptide cross-linking	biological_process	9	ABCA7;EPB42;LOC106047160;TGM2	4	1414	16	14132	0.0684134
GO:0009409	response to cold	biological_process	5	ACOT11;HSP90AA1;HSPA2;LOC106041938	4	1414	16	14132	0.0684134
GO:0046835	carbohydrate phosphorylation	biological_process	8	LOC106030908;LOC106042848;PFKFB3;TKFC	4	1414	16	14132	0.0684134
GO:0051233	spindle midzone	cellular_component	6	AURKA;CDCA8;KIF14;PLK1	4	1414	16	14132	0.0684134
GO:0014070	response to organic cyclic compound	biological_process	6	G6PD;LOC106048003;LRRC7	3	1414	10	14132	0.0702213
GO:0032469	endoplasmic reticulum calcium ion homeostasis	biological_process	12	HERPUD1;LOC106044181;PML	3	1414	10	14132	0.0702213
GO:0000712	resolution of meiotic recombination intermediates	biological_process	7	ERCC4;TEX11;TOP2A	3	1414	10	14132	0.0702213
GO:0035371	microtubule plus-end	cellular_component	7	CKAP5;KIF2C;SPAG5	3	1414	10	14132	0.0702213
GO:0035385	Roundabout signaling pathway	biological_process	6	OGN;ROBO1;ROBO2	3	1414	10	14132	0.0702213
GO:0021954	central nervous system neuron development	biological_process	7	BTG2;MAP2;NTRK2	3	1414	10	14132	0.0702213
GO:0048247	lymphocyte chemotaxis	biological_process	6	CCL19;LOC106041089;LOC106041918	3	1414	10	14132	0.0702213
GO:0055010	ventricular cardiac muscle tissue morphogenesis	biological_process	8	BMP10;COL11A1;LOC106036876	3	1414	10	14132	0.0702213
GO:1901224	positive regulation of NIK/NF-kappaB signaling	biological_process	10	EIF2AK2;NOD1;SASH1	3	1414	10	14132	0.0702213
GO:0008301	DNA binding, bending	molecular_function	7	HMGB2;LEF1;TOP2A	3	1414	10	14132	0.0702213
GO:0032331	negative regulation of chondrocyte differentiation	biological_process	8	ADAMTS12;ADAMTS7;EFEMP1	3	1414	10	14132	0.0702213
GO:0015116	sulfate transmembrane transporter activity	molecular_function	8	SLC26A2;SLC26A4;SLC26A5	3	1414	10	14132	0.0702213
GO:0031295	T cell costimulation	biological_process	5	CD5;CD80;DPP4	3	1414	10	14132	0.0702213
GO:0005548	phospholipid transporter activity	molecular_function	5	ABCA7;ABCG1;LOC106033303	3	1414	10	14132	0.0702213
GO:0055074	calcium ion homeostasis	biological_process	10	ANXA5;KL;LOC125181064	3	1414	10	14132	0.0702213
GO:0043027	cysteine-type endopeptidase inhibitor activity involved in apoptotic process	molecular_function	9	DPEP1;LEF1;SNCA	3	1414	10	14132	0.0702213
GO:0019531	oxalate transmembrane transporter activity	molecular_function	8	SLC26A2;SLC26A4;SLC26A5	3	1414	10	14132	0.0702213
GO:0051607	defense response to virus	biological_process	5	CGAS;DDIT4;IRF1;IRF7;LOC106041493;LOC106042804;LOC106044214;LOC125181314;RSAD2	9	1414	52	14132	0.0709915
GO:0008284	positive regulation of cell proliferation	biological_process	7	BAMBI;BTC;CACUL1;CDC7;CDCA7L;CHRFAM7A;COL18A1;COPS9;CRIP2;DPP4;E2F3;EFEMP1;EPGN;FGF19;FOXM1;KIF14;LOC106038188;LOC106041938;LOC125182982;MVD;NTF3;NTRK2;PRC1;SHMT2;STAT4;TGFA	26	1414	193	14132	0.0717713
GO:0000777	condensed chromosome kinetochore	cellular_component	5	CENPH;DYNC1I1;LOC106049883;NDC80;SPC25	5	1414	23	14132	0.0730951
GO:0019933	cAMP-mediated signaling	biological_process	8	ADCY3;ADCY5;GLP1R;LOC106033149;RAPGEF2	5	1414	23	14132	0.0730951
GO:0000186	activation of MAPKK activity	biological_process	13	EGF;EIF2AK2;GADD45B;MAP3K15;MAP3K6	5	1414	23	14132	0.0730951
GO:0030199	collagen fibril organization	biological_process	7	ADAMTS2;COL11A1;COL5A1;COL5A2;SERPINH1	5	1414	23	14132	0.0730951
GO:0045111	intermediate filament cytoskeleton	cellular_component	7	EPPK1;INA;LOC106035704;LOC125181157;PLEC;SYNE2	6	1414	30	14132	0.0731396
GO:0050839	cell adhesion molecule binding	molecular_function	5	CADM3;CRTAM;DSG2;EZR;LOC125180557;NRXN1	6	1414	30	14132	0.0731396
GO:0010976	positive regulation of neuron projection development	biological_process	11	CNTN1;EPHA3;IGF2BP1;LRRC7;LYN;MCAM;NDNF;NTRK2	8	1414	45	14132	0.0755744
GO:0000902	cell morphogenesis	biological_process	6	BCL6;ECT2;EPB42;LOC125181561;MAEL;PTPRO;SIDT2	7	1414	38	14132	0.0798707
GO:0006111	regulation of gluconeogenesis	biological_process	10	GNMT;NLN	2	1414	5	14132	0.0815116
GO:2000651	positive regulation of sodium ion transmembrane transporter activity	biological_process	8	ANK3;GLRX	2	1414	5	14132	0.0815116
GO:0071361	cellular response to ethanol	biological_process	7	GLRA1;LOC106038242	2	1414	5	14132	0.0815116
GO:0071438	invadopodium membrane	cellular_component	6	DPP4;ITGA3	2	1414	5	14132	0.0815116
GO:0045542	positive regulation of cholesterol biosynthetic process	biological_process	11	ABCG1;SREBF1	2	1414	5	14132	0.0815116
GO:0008430	selenium binding	molecular_function	4	LOC106049261;LOC106049835	2	1414	5	14132	0.0815116
GO:0004488	methylenetetrahydrofolate dehydrogenase (NADP+) activity	molecular_function	7	MTHFD2L;MTHFD2	2	1414	5	14132	0.0815116
GO:0032466	negative regulation of cytokinesis	biological_process	9	E2F7;E2F8	2	1414	5	14132	0.0815116
GO:0060402	calcium ion transport into cytosol	biological_process	14	ITPR3;TRPM1	2	1414	5	14132	0.0815116
GO:0008608	attachment of spindle microtubules to kinetochore	biological_process	5	KNL1;SGO1	2	1414	5	14132	0.0815116
GO:0000076	DNA replication checkpoint	biological_process	6	CDT1;DNA2	2	1414	5	14132	0.0815116
GO:0032609	interferon-gamma production	biological_process	5	EOMES;ITK	2	1414	5	14132	0.0815116
GO:0030658	transport vesicle membrane	cellular_component	7	CA4;SYCN	2	1414	5	14132	0.0815116
GO:0006091	generation of precursor metabolites and energy	biological_process	5	ACOX1;ENPP1	2	1414	5	14132	0.0815116
GO:0051220	cytoplasmic sequestering of protein	biological_process	6	COPS9;DZIP1	2	1414	5	14132	0.0815116
GO:0004329	formate-tetrahydrofolate ligase activity	molecular_function	6	MTHFD2L;MTHFD2	2	1414	5	14132	0.0815116
GO:0046599	regulation of centriole replication	biological_process	10	CENPJ;PLK2	2	1414	5	14132	0.0815116
GO:0042985	negative regulation of amyloid precursor protein biosynthetic process	biological_process	10	ABCA7;BACE2	2	1414	5	14132	0.0815116
GO:0006699	bile acid biosynthetic process	biological_process	8	AKR1D1;LOC106039033	2	1414	5	14132	0.0815116
GO:0030056	hemidesmosome	cellular_component	5	EPPK1;PLEC	2	1414	5	14132	0.0815116
GO:0036120	cellular response to platelet-derived growth factor stimulus	biological_process	6	ITGB3;YES1	2	1414	5	14132	0.0815116
GO:0016126	sterol biosynthetic process	biological_process	8	LOC106033848;MSMO1	2	1414	5	14132	0.0815116
GO:0001964	startle response	biological_process	5	GLRA1;PRKN	2	1414	5	14132	0.0815116
GO:0007584	response to nutrient	biological_process	7	PLEC;STAT4	2	1414	5	14132	0.0815116
GO:0036151	phosphatidylcholine acyl-chain remodeling	biological_process	10	DBI;PLBD1	2	1414	5	14132	0.0815116
GO:0055091	phospholipid homeostasis	biological_process	9	ABCG1;LOC106033303	2	1414	5	14132	0.0815116
GO:0046903	secretion	biological_process	6	LOC106030632;RIMS1	2	1414	5	14132	0.0815116
GO:0019367	fatty acid elongation, saturated fatty acid	biological_process	12	ELOVL6;ELOVL7	2	1414	5	14132	0.0815116
GO:0060707	trophoblast giant cell differentiation	biological_process	6	E2F7;E2F8	2	1414	5	14132	0.0815116
GO:0016798	hydrolase activity, acting on glycosyl bonds	molecular_function	5	LOC106031003;MACROD2	2	1414	5	14132	0.0815116
GO:0032991	protein-containing complex	cellular_component	3	CBX5;LOC106041802	2	1414	5	14132	0.0815116
GO:0032835	glomerulus development	biological_process	5	PLCE1;PTPRO	2	1414	5	14132	0.0815116
GO:0004477	methenyltetrahydrofolate cyclohydrolase activity	molecular_function	8	MTHFD2L;MTHFD2	2	1414	5	14132	0.0815116
GO:0035726	common myeloid progenitor cell proliferation	biological_process	4	LOC106034685;NR4A3	2	1414	5	14132	0.0815116
GO:0005004	GPI-linked ephrin receptor activity	molecular_function	11	EPHA3;NTRK2	2	1414	5	14132	0.0815116
GO:0009396	folic acid-containing compound biosynthetic process	biological_process	7	MTHFD2L;MTHFD2	2	1414	5	14132	0.0815116
GO:1903753	negative regulation of p38MAPK cascade	biological_process	13	EZR;HSPH1	2	1414	5	14132	0.0815116
GO:0000801	central element	cellular_component	7	SYCP1;TEX11	2	1414	5	14132	0.0815116
GO:0032099	negative regulation of appetite	biological_process	11	CRHR2;LOC125184079	2	1414	5	14132	0.0815116
GO:0006003	fructose 2,6-bisphosphate metabolic process	biological_process	7	LOC106042848;PFKFB3	2	1414	5	14132	0.0815116
GO:0014912	negative regulation of smooth muscle cell migration	biological_process	9	IGFBP5;SEMA6D	2	1414	5	14132	0.0815116
GO:0005828	kinetochore microtubule	cellular_component	9	KIF18A;KNTC1	2	1414	5	14132	0.0815116
GO:0034138	toll-like receptor 3 signaling pathway	biological_process	9	COLEC12;TLR3	2	1414	5	14132	0.0815116
GO:0050877	nervous system process	biological_process	5	KCNJ11;WDR19	2	1414	5	14132	0.0815116
GO:0070345	negative regulation of fat cell proliferation	biological_process	8	E2F1;E2F3	2	1414	5	14132	0.0815116
GO:0070555	response to interleukin-1	biological_process	7	LOC106043112;SNCA	2	1414	5	14132	0.0815116
GO:0007340	acrosome reaction	biological_process	4	ADCY3;GLRA1	2	1414	5	14132	0.0815116
GO:0042531	positive regulation of tyrosine phosphorylation of STAT protein	biological_process	11	LOC106041040;LYN	2	1414	5	14132	0.0815116
GO:1902715	positive regulation of interferon-gamma secretion	biological_process	9	CARMIL2;IL18	2	1414	5	14132	0.0815116
GO:0015643	toxic substance binding	molecular_function	4	CHRFAM7A;LOC106041911	2	1414	5	14132	0.0815116
GO:0042592	homeostatic process	biological_process	5	LOC125182982;MPV17	2	1414	5	14132	0.0815116
GO:0070314	G1 to G0 transition	biological_process	5	ECRG4;LOC125181064	2	1414	5	14132	0.0815116
GO:0060012	synaptic transmission, glycinergic	biological_process	10	GLRA1;SLC6A9	2	1414	5	14132	0.0815116
GO:0043426	MRF binding	molecular_function	8	BHLHE41;TSC22D3	2	1414	5	14132	0.0815116
GO:0045741	positive regulation of epidermal growth factor-activated receptor activity	biological_process	10	EGF;EPGN	2	1414	5	14132	0.0815116
GO:0000132	establishment of mitotic spindle orientation	biological_process	10	MCPH1;NDC80;NDE1;SPDL1	4	1414	17	14132	0.0826577
GO:0046677	response to antibiotic	biological_process	5	HSP90AA1;LOC106044188;LOC106044189;LOC106048001	4	1414	17	14132	0.0826577
GO:0015701	bicarbonate transport	biological_process	9	CA4;SLC26A2;SLC26A4;SLC26A5	4	1414	17	14132	0.0826577
GO:0043154	negative regulation of cysteine-type endopeptidase activity involved in apoptotic process	biological_process	10	DPEP1;KLF4;LEF1;MICAL1;SH3RF1;SNCA	6	1414	31	14132	0.0833755
GO:0038083	peptidyl-tyrosine autophosphorylation	biological_process	11	FRK;ITK;JAK3;LYN;STYK1;YES1	6	1414	31	14132	0.0833755
GO:0072686	mitotic spindle	cellular_component	7	AURKA;ESPL1;LOC106038188;LOC125182982;MAD2L1;SPAG5	6	1414	31	14132	0.0833755
GO:0004674	protein serine/threonine kinase activity	molecular_function	8	ALPK3;CDC7;CDK1;CDKL2;CHEK1;CIT;HASPIN;HOMER2;LOC106036117;LOC106043112;LOC106047992;LOC125180748;MAPK13;MASTL;MELK;NEK11;PASK;PBK;PIM3;PKN3;PLK1;PLK2;PLK4;RIPK4;TTK;ULK4;VRK1;WEE1	28	1414	214	14132	0.0847386
GO:0007200	phospholipase C-activating G-protein coupled receptor signaling pathway	biological_process	6	CYSLTR2;LOC106043093;LOC106047107;LOC106049872;PLCE1	5	1414	24	14132	0.0850646
GO:0072562	blood microparticle	cellular_component	4	AHSG;HPX;HSPA8;JCHAIN;LOC106047684;LOC106049914;LOC106049915;LOC125181180;LOC125184410	9	1414	54	14132	0.0860267
GO:0007166	cell surface receptor signaling pathway	biological_process	5	ADGRG6;CRHR1;CRHR2;GLP1R;IL17D;LOC106029492;LOC106033149;LOC106033210;LOC106049450;LOC125181106;MAPKAPK3;PROKR1;TSPAN15;TSPAN1;TSPAN8;VIPR1	16	1414	111	14132	0.0861996
GO:0007601	visual perception	biological_process	8	COL11A1;COL18A1;CRYBB2;EFEMP1;GLRA1;LRIT3;NYX;RIMS1;TRPM1;USH2A	10	1414	62	14132	0.0869545
GO:0010975	regulation of neuron projection development	biological_process	10	DPYSL3;NCS1;ULK4	3	1414	11	14132	0.0896071
GO:0046328	regulation of JNK cascade	biological_process	12	MAPK8IP1;SH3RF1;ULK4	3	1414	11	14132	0.0896071
GO:0008610	lipid biosynthetic process	biological_process	6	ACSS2;FDFT1;SREBF1	3	1414	11	14132	0.0896071
GO:0045178	basal part of cell	cellular_component	4	EPPK1;GKN2;HOMER3	3	1414	11	14132	0.0896071
GO:0008299	isoprenoid biosynthetic process	biological_process	8	FDPS;HMGCS1;HMGCS2	3	1414	11	14132	0.0896071
GO:0015106	bicarbonate transmembrane transporter activity	molecular_function	8	SLC26A2;SLC26A4;SLC26A5	3	1414	11	14132	0.0896071
GO:0008631	intrinsic apoptotic signaling pathway in response to oxidative stress	biological_process	7	LOC106044181;PDK1;PML	3	1414	11	14132	0.0896071
GO:0097711	ciliary basal body-plasma membrane docking	biological_process	6	CEP135;CKAP5;SCLT1	3	1414	11	14132	0.0896071
GO:0004553	hydrolase activity, hydrolyzing O-glycosyl compounds	molecular_function	6	GNE;LOC106045191;LOC106046007	3	1414	11	14132	0.0896071
GO:0008484	sulfuric ester hydrolase activity	molecular_function	6	LOC106035671;LOC106035754;LOC106035756	3	1414	11	14132	0.0896071
GO:0007214	gamma-aminobutyric acid signaling pathway	biological_process	6	CACNB4;GABBR1;PLCL1	3	1414	11	14132	0.0896071
GO:0043388	positive regulation of DNA binding	biological_process	7	EGF;IRF4;PRKN	3	1414	11	14132	0.0896071
GO:0010906	regulation of glucose metabolic process	biological_process	9	C1QTNF6;IGFBP5;PDK1	3	1414	11	14132	0.0896071
GO:0034987	immunoglobulin receptor binding	molecular_function	6	JCHAIN;LOC106049914;LOC106049915	3	1414	11	14132	0.0896071
GO:0045429	positive regulation of nitric oxide biosynthetic process	biological_process	9	AGXT2;KLF4;LOC106040661	3	1414	11	14132	0.0896071
GO:0008152	metabolic process	biological_process	3	ACAT1;ACOD1;ACSBG2;AGPAT4;LOC106030436;LOC106035671;LOC106035754;LOC106035756;LOC106038907;LOC106040527;LOC106043979;LOC125184652	12	1414	79	14132	0.0931477
GO:0043087	regulation of GTPase activity	biological_process	7	ARHGAP8;BCL6;EPHA3;LOC125181699;NTRK2;PLXNB1	6	1414	32	14132	0.0943611
GO:0005576	extracellular region	cellular_component	3	ADM2;COL15A1;COL18A1;COL3A1;CUNH15orf61;DMBT1;EFEMP1;EMILIN2;FETUB;FGF19;FLT1;GKN2;IGSF10;INHBA;LIPG;LOC106032695;LOC106033959;LOC106034120;LOC106034799;LOC106036308;LOC106036393;LOC106037158;LOC106038172;LOC106041363;LOC106043254;LOC106047378;LOC106049913;LOC125179674;LOC125184754;LRRC7;MSMB;MUC13;NPB;NPNT;NRXN3;NTNG1;PDGFRL;QPCT;SCUBE2;SIGLEC1;ZP1	41	1414	333	14132	0.094794
GO:0008017	microtubule binding	molecular_function	7	CCSER2;CENPE;DYNC1I1;EZR;FMN1;GAS2L3;HOOK1;KIF14;KIF20A;KIF23;KIF24;KIF4A;LOC106043502;MAP2;NDE1;PLK1;PRC1;SKA1	18	1414	130	14132	0.0973253
GO:0030424	axon	cellular_component	6	ANK3;AQP1;AZIN2;CHRFAM7A;CNTNAP2;LOC106041235;LOC125180067;MAPK8IP1;NCAM2;NCS1;NEFL;NTNG2;PTPRO;ROBO1;SNCA;STAT4	16	1414	113	14132	0.0974176
GO:0019894	kinesin binding	molecular_function	6	ARHGEF10;LOC106043502;MAPK8IP1;PRC1;SNCA	5	1414	25	14132	0.0979935
GO:0043010	camera-type eye development	biological_process	8	CC2D2A;CRYBB2;EFEMP1;RCN1;TWSG1	5	1414	25	14132	0.0979935
GO:0030507	spectrin binding	molecular_function	6	ANK3;DYNC1I1;EPB41L2;SLC26A5	4	1414	18	14132	0.0982265
GO:0043392	negative regulation of DNA binding	biological_process	7	E2F1;LEF1;LOC106034799;NEK2	4	1414	18	14132	0.0982265
GO:0050918	positive chemotaxis	biological_process	6	CXCL12;LOC106041040;LOC106041089;NTF3	4	1414	18	14132	0.0982265
GO:0004016	adenylate cyclase activity	molecular_function	5	ADCY10;ADCY3;ADCY5;GUCY1A1	4	1414	18	14132	0.0982265
GO:0071479	cellular response to ionizing radiation	biological_process	7	ECT2;GADD45A;RAD51AP1;RAD51	4	1414	18	14132	0.0982265
GO:0051453	regulation of intracellular pH	biological_process	12	SLC26A2;SLC26A4;SLC26A5;SLC4A11	4	1414	18	14132	0.0982265
GO:0051965	positive regulation of synapse assembly	biological_process	7	AMIGO2;CUX2;FLRT3;NLGN3;NRXN1;NRXN3;NTRK2	7	1414	40	14132	0.0994447
GO:0015056	corticotrophin-releasing factor receptor activity	molecular_function	7	CRHR1	1	1414	1	14132	0.100057
GO:0046539	histamine N-methyltransferase activity	molecular_function	8	LOC106039378	1	1414	1	14132	0.100057
GO:0070859	positive regulation of bile acid biosynthetic process	biological_process	11	NR1D1	1	1414	1	14132	0.100057
GO:0017045	corticotropin-releasing hormone activity	molecular_function	8	LOC125184079	1	1414	1	14132	0.100057
GO:0042610	CD8 receptor binding	molecular_function	6	LCK	1	1414	1	14132	0.100057
GO:0004320	oleoyl-[acyl-carrier-protein] hydrolase activity	molecular_function	9	FASN	1	1414	1	14132	0.100057
GO:0070757	interleukin-35-mediated signaling pathway	biological_process	7	STAT4	1	1414	1	14132	0.100057
GO:0045082	positive regulation of interleukin-10 biosynthetic process	biological_process	9	IRF4	1	1414	1	14132	0.100057
GO:0046498	S-adenosylhomocysteine metabolic process	biological_process	6	GAMT	1	1414	1	14132	0.100057
GO:0072563	endothelial microparticle	cellular_component	5	ANXA5	1	1414	1	14132	0.100057
GO:0097451	glial limiting end-foot	cellular_component	9	ADGRG1	1	1414	1	14132	0.100057
GO:0071544	diphosphoinositol polyphosphate catabolic process	biological_process	9	NUDT3	1	1414	1	14132	0.100057
GO:0004317	3-hydroxypalmitoyl-[acyl-carrier-protein] dehydratase activity	molecular_function	8	FASN	1	1414	1	14132	0.100057
GO:0071820	N-box binding	molecular_function	11	BHLHE41	1	1414	1	14132	0.100057
GO:1903242	regulation of cardiac muscle hypertrophy in response to stress	biological_process	10	BMP10	1	1414	1	14132	0.100057
GO:0072587	DNA topoisomerase (ATP-hydrolyzing) activator activity	molecular_function	7	NCAPH	1	1414	1	14132	0.100057
GO:1900017	positive regulation of cytokine production involved in inflammatory response	biological_process	8	CD6	1	1414	1	14132	0.100057
GO:0031177	phosphopantetheine binding	molecular_function	6	FASN	1	1414	1	14132	0.100057
GO:0042490	mechanoreceptor differentiation	biological_process	7	NTRK2	1	1414	1	14132	0.100057
GO:1901679	nucleotide transmembrane transport	biological_process	9	SLC35E3	1	1414	1	14132	0.100057
GO:1902033	regulation of hematopoietic stem cell proliferation	biological_process	8	EIF2AK2	1	1414	1	14132	0.100057
GO:0002774	Fc receptor mediated inhibitory signaling pathway	biological_process	8	LYN	1	1414	1	14132	0.100057
GO:0032696	negative regulation of interleukin-13 production	biological_process	8	LEF1	1	1414	1	14132	0.100057
GO:1904045	cellular response to aldosterone	biological_process	10	NR3C2	1	1414	1	14132	0.100057
GO:0003433	chondrocyte development involved in endochondral bone morphogenesis	biological_process	7	SERPINH1	1	1414	1	14132	0.100057
GO:0070463	tubulin-dependent ATPase activity	molecular_function	11	KIF18A	1	1414	1	14132	0.100057
GO:0019062	virion attachment to host cell	biological_process	6	HSP90AB1	1	1414	1	14132	0.100057
GO:1903284	positive regulation of glutathione peroxidase activity	biological_process	8	SNCA	1	1414	1	14132	0.100057
GO:0000915	actomyosin contractile ring assembly	biological_process	7	KIF23	1	1414	1	14132	0.100057
GO:0008445	D-aspartate oxidase activity	molecular_function	8	DDO	1	1414	1	14132	0.100057
GO:0000016	lactase activity	molecular_function	7	LCT	1	1414	1	14132	0.100057
GO:0031729	CCR4 chemokine receptor binding	molecular_function	9	LOC106041040	1	1414	1	14132	0.100057
GO:0034136	negative regulation of toll-like receptor 2 signaling pathway	biological_process	8	LYN	1	1414	1	14132	0.100057
GO:0050038	L-xylulose reductase (NADP+) activity	molecular_function	7	DCXR	1	1414	1	14132	0.100057
GO:0097323	B cell adhesion	biological_process	7	LOC106049456	1	1414	1	14132	0.100057
GO:0003025	regulation of systemic arterial blood pressure by baroreceptor feedback	biological_process	7	NAV2	1	1414	1	14132	0.100057
GO:0070304	positive regulation of stress-activated protein kinase signaling cascade	biological_process	8	LYN	1	1414	1	14132	0.100057
GO:0004310	farnesyl-diphosphate farnesyltransferase activity	molecular_function	8	FDFT1	1	1414	1	14132	0.100057
GO:0098626	methylseleninic acid reductase activity	molecular_function	6	TXNRD1	1	1414	1	14132	0.100057
GO:0022848	acetylcholine-gated cation-selective channel activity	molecular_function	10	CHRNA9	1	1414	1	14132	0.100057
GO:0031577	spindle checkpoint	biological_process	5	SPDL1	1	1414	1	14132	0.100057
GO:0071133	alpha9-beta1 integrin-ADAM8 complex	cellular_component	6	ITGB3	1	1414	1	14132	0.100057
GO:0003345	proepicardium cell migration involved in pericardium morphogenesis	biological_process	8	FLRT3	1	1414	1	14132	0.100057
GO:0036332	placental growth factor-activated receptor activity	molecular_function	10	FLT1	1	1414	1	14132	0.100057
GO:0072220	metanephric descending thin limb development	biological_process	6	AQP1	1	1414	1	14132	0.100057
GO:1904984	regulation of quinolinate biosynthetic process	biological_process	8	ACMSD	1	1414	1	14132	0.100057
GO:0001581	detection of chemical stimulus involved in sensory perception of sour taste	biological_process	8	PKD2L1	1	1414	1	14132	0.100057
GO:0044313	protein K6-linked deubiquitination	biological_process	10	OTUD3	1	1414	1	14132	0.100057
GO:2001150	positive regulation of dipeptide transmembrane transport	biological_process	9	LOC106030632	1	1414	1	14132	0.100057
GO:0021859	pyramidal neuron differentiation	biological_process	8	UNC5D	1	1414	1	14132	0.100057
GO:0017174	glycine N-methyltransferase activity	molecular_function	8	GNMT	1	1414	1	14132	0.100057
GO:0030263	apoptotic chromosome condensation	biological_process	10	TOP2A	1	1414	1	14132	0.100057
GO:0009893	positive regulation of metabolic process	biological_process	6	LOC106046094	1	1414	1	14132	0.100057
GO:0036446	myofibroblast differentiation	biological_process	6	LOC106041918	1	1414	1	14132	0.100057
GO:0008523	sodium-dependent multivitamin transmembrane transporter activity	molecular_function	11	SLC5A6	1	1414	1	14132	0.100057
GO:0010610	regulation of mRNA stability involved in response to stress	biological_process	11	IGF2BP1	1	1414	1	14132	0.100057
GO:1903225	negative regulation of endodermal cell differentiation	biological_process	8	COL5A2	1	1414	1	14132	0.100057
GO:0010650	positive regulation of cell communication by electrical coupling	biological_process	8	ANK3	1	1414	1	14132	0.100057
GO:0051445	regulation of meiotic cell cycle	biological_process	7	ASPM	1	1414	1	14132	0.100057
GO:0071422	succinate transmembrane transport	biological_process	8	SLC13A5	1	1414	1	14132	0.100057
GO:0001865	NK T cell differentiation	biological_process	10	ITK	1	1414	1	14132	0.100057
GO:0071386	cellular response to corticosterone stimulus	biological_process	10	NR3C2	1	1414	1	14132	0.100057
GO:0004855	xanthine oxidase activity	molecular_function	7	XDH	1	1414	1	14132	0.100057
GO:0031493	nucleosomal histone binding	molecular_function	6	VRK1	1	1414	1	14132	0.100057
GO:0005415	nucleoside:sodium symporter activity	molecular_function	7	LOC106047460	1	1414	1	14132	0.100057
GO:0015887	pantothenate transmembrane transport	biological_process	11	SLC5A6	1	1414	1	14132	0.100057
GO:0051582	positive regulation of neurotransmitter uptake	biological_process	7	PRKN	1	1414	1	14132	0.100057
GO:0050855	regulation of B cell receptor signaling pathway	biological_process	9	LYN	1	1414	1	14132	0.100057
GO:0070669	response to interleukin-2	biological_process	7	CRTAM	1	1414	1	14132	0.100057
GO:0048592	eye morphogenesis	biological_process	7	COL5A2	1	1414	1	14132	0.100057
GO:1900225	regulation of NLRP3 inflammasome complex assembly	biological_process	7	EIF2AK2	1	1414	1	14132	0.100057
GO:1902203	negative regulation of hepatocyte growth factor receptor signaling pathway	biological_process	9	ADAMTS12	1	1414	1	14132	0.100057
GO:2000467	positive regulation of glycogen (starch) synthase activity	biological_process	8	PPP1R3G	1	1414	1	14132	0.100057
GO:0043435	response to corticotropin-releasing hormone	biological_process	7	CRHR2	1	1414	1	14132	0.100057
GO:0070194	synaptonemal complex disassembly	biological_process	6	PLK1	1	1414	1	14132	0.100057
GO:0001760	aminocarboxymuconate-semialdehyde decarboxylase activity	molecular_function	7	ACMSD	1	1414	1	14132	0.100057
GO:0047568	3-oxo-5-beta-steroid 4-dehydrogenase activity	molecular_function	7	AKR1D1	1	1414	1	14132	0.100057
GO:0016295	myristoyl-[acyl-carrier-protein] hydrolase activity	molecular_function	9	FASN	1	1414	1	14132	0.100057
GO:0019264	glycine biosynthetic process from serine	biological_process	13	SHMT2	1	1414	1	14132	0.100057
GO:0051032	nucleic acid transmembrane transporter activity	molecular_function	6	SIDT2	1	1414	1	14132	0.100057
GO:1900139	negative regulation of arachidonic acid secretion	biological_process	10	PLA2R1	1	1414	1	14132	0.100057
GO:0047273	galactosylgalactosylglucosylceramide beta-D-acetylgalactosaminyltransferase activity	molecular_function	8	B3GALNT1	1	1414	1	14132	0.100057
GO:0030167	proteoglycan catabolic process	biological_process	9	ADAMTS12	1	1414	1	14132	0.100057
GO:0043512	inhibin A complex	cellular_component	5	INHBA	1	1414	1	14132	0.100057
GO:0039530	MDA-5 signaling pathway	biological_process	9	IFIH1	1	1414	1	14132	0.100057
GO:0008282	inward rectifying potassium channel	cellular_component	9	KCNJ11	1	1414	1	14132	0.100057
GO:0003724	RNA helicase activity	molecular_function	10	LOC106029581	1	1414	1	14132	0.100057
GO:0015847	putrescine transport	biological_process	9	AZIN2	1	1414	1	14132	0.100057
GO:0042228	interleukin-8 biosynthetic process	biological_process	8	NOD1	1	1414	1	14132	0.100057
GO:0071752	secretory dimeric IgA immunoglobulin complex	cellular_component	9	JCHAIN	1	1414	1	14132	0.100057
GO:0015878	biotin transport	biological_process	11	SLC5A6	1	1414	1	14132	0.100057
GO:0098625	methylselenol reductase activity	molecular_function	6	TXNRD1	1	1414	1	14132	0.100057
GO:0046697	decidualization	biological_process	5	LOC125181064	1	1414	1	14132	0.100057
GO:0031346	positive regulation of cell projection organization	biological_process	8	EFEMP1	1	1414	1	14132	0.100057
GO:0070856	myosin VI light chain binding	molecular_function	8	IQGAP3	1	1414	1	14132	0.100057
GO:1904715	negative regulation of chaperone-mediated autophagy	biological_process	10	SNCA	1	1414	1	14132	0.100057
GO:0033488	cholesterol biosynthetic process via 24,25-dihydrolanosterol	biological_process	10	LOC106039661	1	1414	1	14132	0.100057
GO:0000254	C-4 methylsterol oxidase activity	molecular_function	7	MSMO1	1	1414	1	14132	0.100057
GO:0043404	corticotropin-releasing hormone receptor activity	molecular_function	6	CRHR2	1	1414	1	14132	0.100057
GO:0097362	MCM8-MCM9 complex	cellular_component	5	MCM8	1	1414	1	14132	0.100057
GO:0050354	triokinase activity	molecular_function	7	TKFC	1	1414	1	14132	0.100057
GO:0008890	glycine C-acetyltransferase activity	molecular_function	9	GCAT	1	1414	1	14132	0.100057
GO:0035379	carbon dioxide transmembrane transporter activity	molecular_function	5	AQP1	1	1414	1	14132	0.100057
GO:0097116	gephyrin clustering involved in postsynaptic density assembly	biological_process	7	NRXN1	1	1414	1	14132	0.100057
GO:0022013	pallium cell proliferation in forebrain	biological_process	6	IGF2BP1	1	1414	1	14132	0.100057
GO:0046602	regulation of mitotic centrosome separation	biological_process	9	CHEK1	1	1414	1	14132	0.100057
GO:1903285	positive regulation of hydrogen peroxide catabolic process	biological_process	10	SNCA	1	1414	1	14132	0.100057
GO:0004373	glycogen (starch) synthase activity	molecular_function	8	GYS2	1	1414	1	14132	0.100057
GO:0004991	parathyroid hormone receptor activity	molecular_function	7	PTH1R	1	1414	1	14132	0.100057
GO:2000852	regulation of corticosterone secretion	biological_process	11	CRHR1	1	1414	1	14132	0.100057
GO:0036091	positive regulation of transcription from RNA polymerase II promoter in response to oxidative stress	biological_process	12	ATF4	1	1414	1	14132	0.100057
GO:0072230	metanephric proximal straight tubule development	biological_process	9	AQP1	1	1414	1	14132	0.100057
GO:0006771	riboflavin metabolic process	biological_process	7	ENPP1	1	1414	1	14132	0.100057
GO:0008457	beta-galactosyl-N-acetylglucosaminylgalactosylglucosyl-ceramide beta-1,3-acetylglucosaminyltransferase activity	molecular_function	8	B3GNT5	1	1414	1	14132	0.100057
GO:0008355	olfactory learning	biological_process	7	ADCY3	1	1414	1	14132	0.100057
GO:0019852	L-ascorbic acid metabolic process	biological_process	7	GCLC	1	1414	1	14132	0.100057
GO:0009994	oocyte differentiation	biological_process	5	LGR5	1	1414	1	14132	0.100057
GO:0033306	phytol metabolic process	biological_process	10	PECR	1	1414	1	14132	0.100057
GO:0047429	nucleoside-triphosphate diphosphatase activity	molecular_function	8	ENPP1	1	1414	1	14132	0.100057
GO:0036343	psychomotor behavior	biological_process	5	DPP4	1	1414	1	14132	0.100057
GO:1903429	regulation of cell maturation	biological_process	8	KIF14	1	1414	1	14132	0.100057
GO:0048319	axial mesoderm morphogenesis	biological_process	7	EPB41L5	1	1414	1	14132	0.100057
GO:0045355	negative regulation of interferon-alpha biosynthetic process	biological_process	10	NMI	1	1414	1	14132	0.100057
GO:0070495	negative regulation of thrombin-activated receptor signaling pathway	biological_process	10	SNCA	1	1414	1	14132	0.100057
GO:0051970	negative regulation of transmission of nerve impulse	biological_process	8	GLRA1	1	1414	1	14132	0.100057
GO:0002431	Fc receptor mediated stimulatory signaling pathway	biological_process	7	LYN	1	1414	1	14132	0.100057
GO:0004506	squalene monooxygenase activity	molecular_function	7	SQLE	1	1414	1	14132	0.100057
GO:0046601	positive regulation of centriole replication	biological_process	11	PLK4	1	1414	1	14132	0.100057
GO:0005165	neurotrophin receptor binding	molecular_function	7	NTF3	1	1414	1	14132	0.100057
GO:0051303	establishment of chromosome localization	biological_process	7	NDE1	1	1414	1	14132	0.100057
GO:0098631	cell adhesion mediator activity	molecular_function	4	MCAM	1	1414	1	14132	0.100057
GO:0036449	microtubule minus-end	cellular_component	7	ASPM	1	1414	1	14132	0.100057
GO:2000110	negative regulation of macrophage apoptotic process	biological_process	11	LOC106041040	1	1414	1	14132	0.100057
GO:0046605	regulation of centrosome cycle	biological_process	8	MCPH1	1	1414	1	14132	0.100057
GO:1990034	calcium ion export across plasma membrane	biological_process	12	SLC35G1	1	1414	1	14132	0.100057
GO:0097356	perinucleolar compartment	cellular_component	6	EPPK1	1	1414	1	14132	0.100057
GO:0072196	proximal/distal pattern formation involved in pronephric nephron development	biological_process	7	LOC125180432	1	1414	1	14132	0.100057
GO:0003988	acetyl-CoA C-acyltransferase activity	molecular_function	8	HADHB	1	1414	1	14132	0.100057
GO:0003051	angiotensin-mediated drinking behavior	biological_process	6	ACE2	1	1414	1	14132	0.100057
GO:0033862	UMP kinase activity	molecular_function	9	CMPK2	1	1414	1	14132	0.100057
GO:0030977	taurine binding	molecular_function	7	GLRA1	1	1414	1	14132	0.100057
GO:1990399	epithelium regeneration	biological_process	7	MCAM	1	1414	1	14132	0.100057
GO:0002760	positive regulation of antimicrobial humoral response	biological_process	8	ACOD1	1	1414	1	14132	0.100057
GO:0043380	regulation of memory T cell differentiation	biological_process	7	BCL6	1	1414	1	14132	0.100057
GO:0015361	low-affinity sodium:dicarboxylate symporter activity	molecular_function	9	SLC13A2	1	1414	1	14132	0.100057
GO:0051867	general adaptation syndrome, behavioral process	biological_process	4	CRHR1	1	1414	1	14132	0.100057
GO:0046637	regulation of alpha-beta T cell differentiation	biological_process	10	ANKLE1	1	1414	1	14132	0.100057
GO:0042775	mitochondrial ATP synthesis coupled electron transport	biological_process	9	SNCA	1	1414	1	14132	0.100057
GO:0021564	vagus nerve development	biological_process	7	NAV2	1	1414	1	14132	0.100057
GO:0008443	phosphofructokinase activity	molecular_function	7	LOC106038907	1	1414	1	14132	0.100057
GO:0047117	enoyl-[acyl-carrier-protein] reductase (NADPH, A-specific) activity	molecular_function	7	FASN	1	1414	1	14132	0.100057
GO:0050113	inositol oxygenase activity	molecular_function	6	MIOX	1	1414	1	14132	0.100057
GO:0035674	tricarboxylic acid transmembrane transport	biological_process	11	SLC13A5	1	1414	1	14132	0.100057
GO:1902498	regulation of protein autoubiquitination	biological_process	11	SASH1	1	1414	1	14132	0.100057
GO:0001792	polymeric immunoglobulin receptor activity	molecular_function	7	LOC106041363	1	1414	1	14132	0.100057
GO:0033609	oxalate metabolic process	biological_process	9	HOGA1	1	1414	1	14132	0.100057
GO:0006546	glycine catabolic process	biological_process	12	GLDC	1	1414	1	14132	0.100057
GO:0035499	carnosine biosynthetic process	biological_process	9	CARNS1	1	1414	1	14132	0.100057
GO:0035846	oviduct epithelium development	biological_process	6	LOC106046928	1	1414	1	14132	0.100057
GO:0006267	pre-replicative complex assembly involved in nuclear cell cycle DNA replication	biological_process	6	CDC45	1	1414	1	14132	0.100057
GO:0050105	L-gulonolactone oxidase activity	molecular_function	7	LOC106049515	1	1414	1	14132	0.100057
GO:0046390	ribose phosphate biosynthetic process	biological_process	8	G6PD	1	1414	1	14132	0.100057
GO:0032487	regulation of Rap protein signal transduction	biological_process	11	KIF14	1	1414	1	14132	0.100057
GO:1990037	Lewy body core	cellular_component	5	HERPUD1	1	1414	1	14132	0.100057
GO:0047390	glycerophosphocholine cholinephosphodiesterase activity	molecular_function	8	ENPP6	1	1414	1	14132	0.100057
GO:0071691	cardiac muscle thin filament assembly	biological_process	7	NEBL	1	1414	1	14132	0.100057
GO:0006021	inositol biosynthetic process	biological_process	8	ISYNA1	1	1414	1	14132	0.100057
GO:0047150	betaine-homocysteine S-methyltransferase activity	molecular_function	8	LOC106042084	1	1414	1	14132	0.100057
GO:0033612	receptor serine/threonine kinase binding	molecular_function	6	BMP10	1	1414	1	14132	0.100057
GO:1900827	positive regulation of membrane depolarization during cardiac muscle cell action potential	biological_process	7	ANK3	1	1414	1	14132	0.100057
GO:1901611	phosphatidylglycerol binding	molecular_function	6	ANXA13	1	1414	1	14132	0.100057
GO:0039005	specification of pronephric tubule identity	biological_process	7	LOC125180432	1	1414	1	14132	0.100057
GO:0032810	sterol response element binding	molecular_function	11	SREBF1	1	1414	1	14132	0.100057
GO:1902904	negative regulation of supramolecular fiber organization	biological_process	8	HSPA8	1	1414	1	14132	0.100057
GO:0097309	cap1 mRNA methylation	biological_process	13	CMTR1	1	1414	1	14132	0.100057
GO:1903237	negative regulation of leukocyte tethering or rolling	biological_process	9	CXCL12	1	1414	1	14132	0.100057
GO:0070673	response to interleukin-18	biological_process	7	LOC106043112	1	1414	1	14132	0.100057
GO:0060175	brain-derived neurotrophic factor-activated receptor activity	molecular_function	10	NTRK2	1	1414	1	14132	0.100057
GO:0060763	mammary duct terminal end bud growth	biological_process	6	ROBO1	1	1414	1	14132	0.100057
GO:0015126	canalicular bile acid transmembrane transporter activity	molecular_function	6	ABCB11	1	1414	1	14132	0.100057
GO:0030049	muscle filament sliding	biological_process	8	TPM4	1	1414	1	14132	0.100057
GO:0042585	germinal vesicle	cellular_component	9	AURKA	1	1414	1	14132	0.100057
GO:0061501	cyclic-GMP-AMP synthase activity	molecular_function	7	CGAS	1	1414	1	14132	0.100057
GO:0035378	carbon dioxide transmembrane transport	biological_process	8	AQP1	1	1414	1	14132	0.100057
GO:0003983	UTP:glucose-1-phosphate uridylyltransferase activity	molecular_function	9	UGP2	1	1414	1	14132	0.100057
GO:0019310	inositol catabolic process	biological_process	8	MIOX	1	1414	1	14132	0.100057
GO:0043121	neurotrophin binding	molecular_function	6	NTRK2	1	1414	1	14132	0.100057
GO:0002925	positive regulation of humoral immune response mediated by circulating immunoglobulin	biological_process	12	HPX	1	1414	1	14132	0.100057
GO:0016742	hydroxymethyl-, formyl- and related transferase activity	molecular_function	6	ALDH1L2	1	1414	1	14132	0.100057
GO:0046817	chemokine receptor antagonist activity	molecular_function	7	LOC106041040	1	1414	1	14132	0.100057
GO:0009134	nucleoside diphosphate catabolic process	biological_process	9	ENTPD3	1	1414	1	14132	0.100057
GO:0071280	cellular response to copper ion	biological_process	8	SNCA	1	1414	1	14132	0.100057
GO:0045368	positive regulation of interleukin-13 biosynthetic process	biological_process	9	IRF4	1	1414	1	14132	0.100057
GO:0090156	cellular sphingolipid homeostasis	biological_process	6	ORMDL3	1	1414	1	14132	0.100057
GO:0016891	endoribonuclease activity, producing 5'-phosphomonoesters	molecular_function	9	ENDOV	1	1414	1	14132	0.100057
GO:0035402	histone kinase activity (H3-T11 specific	molecular_function	10	CHEK1	1	1414	1	14132	0.100057
GO:0003979	UDP-glucose 6-dehydrogenase activity	molecular_function	7	UGDH	1	1414	1	14132	0.100057
GO:0003989	acetyl-CoA carboxylase activity	molecular_function	7	ACACB	1	1414	1	14132	0.100057
GO:0006226	dUMP biosynthetic process	biological_process	12	DUT	1	1414	1	14132	0.100057
GO:0015860	purine nucleoside transmembrane transport	biological_process	8	LOC106047460	1	1414	1	14132	0.100057
GO:0031061	negative regulation of histone methylation	biological_process	11	JARID2	1	1414	1	14132	0.100057
GO:0020003	symbiont-containing vacuole	cellular_component	7	AQP1	1	1414	1	14132	0.100057
GO:1900138	negative regulation of phospholipase A2 activity	biological_process	10	PLA2R1	1	1414	1	14132	0.100057
GO:1905453	regulation of myeloid progenitor cell differentiation	biological_process	8	ANKLE1	1	1414	1	14132	0.100057
GO:0043625	delta DNA polymerase complex	cellular_component	6	POLD2	1	1414	1	14132	0.100057
GO:0032201	telomere maintenance via semi-conservative replication	biological_process	9	POLE	1	1414	1	14132	0.100057
GO:0072660	maintenance of protein location in plasma membrane	biological_process	8	ANK3	1	1414	1	14132	0.100057
GO:1990907	beta-catenin-TCF complex	cellular_component	7	LEF1	1	1414	1	14132	0.100057
GO:0071400	cellular response to oleic acid	biological_process	8	DGAT2	1	1414	1	14132	0.100057
GO:0016296	palmitoyl-[acyl-carrier-protein] hydrolase activity	molecular_function	9	FASN	1	1414	1	14132	0.100057
GO:0085018	maintenance of symbiont-containing vacuole by host	biological_process	7	AQP1	1	1414	1	14132	0.100057
GO:0006568	tryptophan metabolic process	biological_process	10	ACMSD	1	1414	1	14132	0.100057
GO:0051725	protein de-ADP-ribosylation	biological_process	9	MACROD2	1	1414	1	14132	0.100057
GO:0000711	meiotic DNA repair synthesis	biological_process	10	SYCP1	1	1414	1	14132	0.100057
GO:0032765	positive regulation of mast cell cytokine production	biological_process	9	NR4A3	1	1414	1	14132	0.100057
GO:0035229	positive regulation of glutamate-cysteine ligase activity	biological_process	8	GCLM	1	1414	1	14132	0.100057
GO:0035404	histone-serine phosphorylation	biological_process	11	AURKA	1	1414	1	14132	0.100057
GO:0010734	negative regulation of protein glutathionylation	biological_process	10	G6PD	1	1414	1	14132	0.100057
GO:0005592	collagen type XI trimer	cellular_component	6	COL11A1	1	1414	1	14132	0.100057
GO:0032792	negative regulation of CREB transcription factor activity	biological_process	7	LOC106033149	1	1414	1	14132	0.100057
GO:0009186	deoxyribonucleoside diphosphate metabolic process	biological_process	9	RRM2	1	1414	1	14132	0.100057
GO:1902269	positive regulation of polyamine transmembrane transport	biological_process	9	AZIN2	1	1414	1	14132	0.100057
GO:0043509	activin A complex	cellular_component	5	INHBA	1	1414	1	14132	0.100057
GO:0004371	glycerone kinase activity	molecular_function	7	TKFC	1	1414	1	14132	0.100057
GO:0035543	positive regulation of SNARE complex assembly	biological_process	8	CLTRN	1	1414	1	14132	0.100057
GO:0048232	male gamete generation	biological_process	6	MCM8	1	1414	1	14132	0.100057
GO:1990837	sequence-specific double-stranded DNA binding	molecular_function	8	THRB	1	1414	1	14132	0.100057
GO:1990423	RZZ complex	cellular_component	4	KNTC1	1	1414	1	14132	0.100057
GO:0019730	antimicrobial humoral response	biological_process	6	LOC125181724	1	1414	1	14132	0.100057
GO:2000556	positive regulation of T-helper 1 cell cytokine production	biological_process	12	LOC106038263	1	1414	1	14132	0.100057
GO:0005859	muscle myosin complex	cellular_component	6	LOC106029845	1	1414	1	14132	0.100057
GO:0032714	negative regulation of interleukin-5 production	biological_process	8	LEF1	1	1414	1	14132	0.100057
GO:0072354	histone kinase activity (H3-T3 specific	molecular_function	10	VRK1	1	1414	1	14132	0.100057
GO:0031328	positive regulation of cellular biosynthetic process	biological_process	8	LOC106041040	1	1414	1	14132	0.100057
GO:0031536	positive regulation of exit from mitosis	biological_process	10	UBE2C	1	1414	1	14132	0.100057
GO:0046901	tetrahydrofolylpolyglutamate biosynthetic process	biological_process	8	FPGS	1	1414	1	14132	0.100057
GO:0033040	sour taste receptor activity	molecular_function	7	PKD2L1	1	1414	1	14132	0.100057
GO:0034329	cell junction assembly	biological_process	6	VMP1	1	1414	1	14132	0.100057
GO:0071750	dimeric IgA immunoglobulin complex	cellular_component	8	JCHAIN	1	1414	1	14132	0.100057
GO:0030323	respiratory tube development	biological_process	6	TRAF4	1	1414	1	14132	0.100057
GO:0008336	gamma-butyrobetaine dioxygenase activity	molecular_function	7	BBOX1	1	1414	1	14132	0.100057
GO:1902745	positive regulation of lamellipodium organization	biological_process	9	CARMIL1	1	1414	1	14132	0.100057
GO:0009048	dosage compensation by inactivation of X chromosome	biological_process	10	BRCA1	1	1414	1	14132	0.100057
GO:1904049	negative regulation of spontaneous neurotransmitter secretion	biological_process	8	PRKN	1	1414	1	14132	0.100057
GO:2000331	regulation of terminal button organization	biological_process	9	NLGN3	1	1414	1	14132	0.100057
GO:0050746	regulation of lipoprotein metabolic process	biological_process	7	DGAT2	1	1414	1	14132	0.100057
GO:0046098	guanine metabolic process	biological_process	10	GDA	1	1414	1	14132	0.100057
GO:0021685	cerebellar granular layer structural organization	biological_process	5	KIF14	1	1414	1	14132	0.100057
GO:1902560	GMP reductase complex	cellular_component	5	GMPR	1	1414	1	14132	0.100057
GO:0071866	negative regulation of apoptotic process in bone marrow	biological_process	10	LEF1	1	1414	1	14132	0.100057
GO:0038039	G-protein coupled receptor heterodimeric complex	cellular_component	8	GABBR1	1	1414	1	14132	0.100057
GO:0070667	negative regulation of mast cell proliferation	biological_process	9	LYN	1	1414	1	14132	0.100057
GO:0003920	GMP reductase activity	molecular_function	7	GMPR	1	1414	1	14132	0.100057
GO:0003105	negative regulation of glomerular filtration	biological_process	9	PTPRO	1	1414	1	14132	0.100057
GO:0004498	calcidiol 1-monooxygenase activity	molecular_function	7	LOC125181064	1	1414	1	14132	0.100057
GO:0004132	dCMP deaminase activity	molecular_function	7	DCTD	1	1414	1	14132	0.100057
GO:0051548	negative regulation of keratinocyte migration	biological_process	10	EPPK1	1	1414	1	14132	0.100057
GO:0060086	circadian temperature homeostasis	biological_process	6	NR1D1	1	1414	1	14132	0.100057
GO:0004512	inositol-3-phosphate synthase activity	molecular_function	6	ISYNA1	1	1414	1	14132	0.100057
GO:1901970	positive regulation of mitotic sister chromatid separation	biological_process	11	ESPL1	1	1414	1	14132	0.100057
GO:0006643	membrane lipid metabolic process	biological_process	7	AGMO	1	1414	1	14132	0.100057
GO:0051459	regulation of corticotropin secretion	biological_process	8	NR3C2	1	1414	1	14132	0.100057
GO:1902995	positive regulation of phospholipid efflux	biological_process	10	ABCA7	1	1414	1	14132	0.100057
GO:0072232	metanephric proximal convoluted tubule segment 2 development	biological_process	7	AQP1	1	1414	1	14132	0.100057
GO:1990005	granular vesicle	cellular_component	7	AZIN2	1	1414	1	14132	0.100057
GO:0038155	interleukin-23-mediated signaling pathway	biological_process	7	STAT4	1	1414	1	14132	0.100057
GO:0046058	cAMP metabolic process	biological_process	11	CACNB4	1	1414	1	14132	0.100057
GO:0071890	bicarbonate binding	molecular_function	6	ADCY10	1	1414	1	14132	0.100057
GO:0009258	10-formyltetrahydrofolate catabolic process	biological_process	10	ALDH1L2	1	1414	1	14132	0.100057
GO:1903126	negative regulation of centriole-centriole cohesion	biological_process	10	NEK2	1	1414	1	14132	0.100057
GO:0015079	potassium ion transmembrane transporter activity	molecular_function	9	AQP1	1	1414	1	14132	0.100057
GO:0005760	gamma DNA polymerase complex	cellular_component	6	DNA2	1	1414	1	14132	0.100057
GO:0060330	regulation of response to interferon-gamma	biological_process	8	PARP9	1	1414	1	14132	0.100057
GO:2000108	positive regulation of leukocyte apoptotic process	biological_process	10	NR4A3	1	1414	1	14132	0.100057
GO:0005275	amine transmembrane transporter activity	molecular_function	5	SLC22A16	1	1414	1	14132	0.100057
GO:2000711	positive regulation of maintenance of meiotic sister chromatid cohesion, centromeric	biological_process	13	LOC106030058	1	1414	1	14132	0.100057
GO:0051299	centrosome separation	biological_process	5	NEK2	1	1414	1	14132	0.100057
GO:0050812	regulation of acyl-CoA biosynthetic process	biological_process	9	SNCA	1	1414	1	14132	0.100057
GO:0010767	regulation of transcription from RNA polymerase II promoter in response to UV-induced DNA damage	biological_process	7	CHEK1	1	1414	1	14132	0.100057
GO:0035989	tendon development	biological_process	7	COL11A1	1	1414	1	14132	0.100057
GO:0039528	cytoplasmic pattern recognition receptor signaling pathway in response to virus	biological_process	8	IFIH1	1	1414	1	14132	0.100057
GO:0036327	VEGF-B-activated receptor activity	molecular_function	11	FLT1	1	1414	1	14132	0.100057
GO:0015734	taurine transport	biological_process	10	SLC6A6	1	1414	1	14132	0.100057
GO:0004163	diphosphomevalonate decarboxylase activity	molecular_function	7	MVD	1	1414	1	14132	0.100057
GO:0043568	positive regulation of insulin-like growth factor receptor signaling pathway	biological_process	9	IGFBP5	1	1414	1	14132	0.100057
GO:0090068	positive regulation of cell cycle process	biological_process	8	LEF1	1	1414	1	14132	0.100057
GO:0017111	nucleoside-triphosphatase activity	molecular_function	8	ENTPD3	1	1414	1	14132	0.100057
GO:0015211	purine nucleoside transmembrane transporter activity	molecular_function	7	LOC106047460	1	1414	1	14132	0.100057
GO:0016155	formyltetrahydrofolate dehydrogenase activity	molecular_function	7	ALDH1L2	1	1414	1	14132	0.100057
GO:0072308	negative regulation of metanephric nephron tubule epithelial cell differentiation	biological_process	11	STAT4	1	1414	1	14132	0.100057
GO:0071870	cellular response to catecholamine stimulus	biological_process	8	NR4A3	1	1414	1	14132	0.100057
GO:0047730	carnosine synthase activity	molecular_function	7	CARNS1	1	1414	1	14132	0.100057
GO:1905041	regulation of epithelium regeneration	biological_process	7	EPPK1	1	1414	1	14132	0.100057
GO:2000813	negative regulation of barbed-end actin filament capping	biological_process	10	CARMIL1	1	1414	1	14132	0.100057
GO:0005131	growth hormone receptor binding	molecular_function	7	LOC106046928	1	1414	1	14132	0.100057
GO:0002355	detection of tumor cell	biological_process	6	CRTAM	1	1414	1	14132	0.100057
GO:1990414	replication-born double-strand break repair via sister chromatid exchange	biological_process	11	RAD51	1	1414	1	14132	0.100057
GO:0034112	positive regulation of homotypic cell-cell adhesion	biological_process	8	ANK3	1	1414	1	14132	0.100057
GO:0019470	4-hydroxyproline catabolic process	biological_process	7	HOGA1	1	1414	1	14132	0.100057
GO:0045145	single-stranded DNA 5'-3' exodeoxyribonuclease activity	molecular_function	11	EXO1	1	1414	1	14132	0.100057
GO:0005412	glucose:sodium symporter activity	molecular_function	10	SLC5A1	1	1414	1	14132	0.100057
GO:0019785	ISG15-specific protease activity	molecular_function	9	USP18	1	1414	1	14132	0.100057
GO:0006437	tyrosyl-tRNA aminoacylation	biological_process	13	YARS1	1	1414	1	14132	0.100057
GO:0051307	meiotic chromosome separation	biological_process	6	ESPL1	1	1414	1	14132	0.100057
GO:0014048	regulation of glutamate secretion	biological_process	9	SNCA	1	1414	1	14132	0.100057
GO:0008892	guanine deaminase activity	molecular_function	7	GDA	1	1414	1	14132	0.100057
GO:0032764	negative regulation of mast cell cytokine production	biological_process	9	BCL6	1	1414	1	14132	0.100057
GO:0017129	triglyceride binding	molecular_function	5	LOC106033303	1	1414	1	14132	0.100057
GO:0060392	negative regulation of SMAD protein import into nucleus	biological_process	10	PBLD	1	1414	1	14132	0.100057
GO:0030343	vitamin D3 25-hydroxylase activity	molecular_function	6	LOC106033854	1	1414	1	14132	0.100057
GO:0019864	IgG binding	molecular_function	6	LOC106032695	1	1414	1	14132	0.100057
GO:0006667	sphinganine metabolic process	biological_process	8	DEGS2	1	1414	1	14132	0.100057
GO:0004642	phosphoribosylformylglycinamidine synthase activity	molecular_function	7	LOC125181727	1	1414	1	14132	0.100057
GO:0009444	pyruvate oxidation	biological_process	10	NR4A3	1	1414	1	14132	0.100057
GO:0021893	cerebral cortex GABAergic interneuron fate commitment	biological_process	7	DLX1	1	1414	1	14132	0.100057
GO:0090025	regulation of monocyte chemotaxis	biological_process	8	LYN	1	1414	1	14132	0.100057
GO:0016817	hydrolase activity, acting on acid anhydrides	molecular_function	5	DHX58	1	1414	1	14132	0.100057
GO:0042168	heme metabolic process	biological_process	8	HPX	1	1414	1	14132	0.100057
GO:0004326	tetrahydrofolylpolyglutamate synthase activity	molecular_function	7	FPGS	1	1414	1	14132	0.100057
GO:0031552	negative regulation of brain-derived neurotrophic factor-activated receptor activity	biological_process	10	FAM72A	1	1414	1	14132	0.100057
GO:0033091	positive regulation of immature T cell proliferation	biological_process	12	LOC106043112	1	1414	1	14132	0.100057
GO:0003834	beta-carotene 15,15'-monooxygenase activity	molecular_function	7	BCO1	1	1414	1	14132	0.100057
GO:0044806	G-quadruplex DNA unwinding	biological_process	9	PIF1	1	1414	1	14132	0.100057
GO:0071748	monomeric IgA immunoglobulin complex	cellular_component	7	JCHAIN	1	1414	1	14132	0.100057
GO:1903975	regulation of glial cell migration	biological_process	10	EFEMP1	1	1414	1	14132	0.100057
GO:2000435	negative regulation of protein neddylation	biological_process	11	COPS9	1	1414	1	14132	0.100057
GO:0052548	regulation of endopeptidase activity	biological_process	10	LOC106048075	1	1414	1	14132	0.100057
GO:0070512	positive regulation of histone H4-K20 methylation	biological_process	12	BRCA1	1	1414	1	14132	0.100057
GO:0001550	ovarian cumulus expansion	biological_process	5	KIF20A	1	1414	1	14132	0.100057
GO:0006011	UDP-glucose metabolic process	biological_process	6	UGP2	1	1414	1	14132	0.100057
GO:0051908	double-stranded DNA 5'-3' exodeoxyribonuclease activity	molecular_function	11	EXO1	1	1414	1	14132	0.100057
GO:0006638	neutral lipid metabolic process	biological_process	7	SNCA	1	1414	1	14132	0.100057
GO:0005136	interleukin-4 receptor binding	molecular_function	7	PIBF1	1	1414	1	14132	0.100057
GO:0021563	glossopharyngeal nerve development	biological_process	7	NAV2	1	1414	1	14132	0.100057
GO:0016655	oxidoreductase activity, acting on NAD(P)H, quinone or similar compound as acceptor	molecular_function	6	DCXR	1	1414	1	14132	0.100057
GO:0030421	defecation	biological_process	6	MDK	1	1414	1	14132	0.100057
GO:0045358	negative regulation of interferon-beta biosynthetic process	biological_process	10	NMI	1	1414	1	14132	0.100057
GO:0070674	hypoxanthine dehydrogenase activity	molecular_function	7	XDH	1	1414	1	14132	0.100057
GO:0001774	microglial cell activation	biological_process	7	SNCA	1	1414	1	14132	0.100057
GO:0031261	DNA replication preinitiation complex	cellular_component	5	CDC45	1	1414	1	14132	0.100057
GO:0015722	canalicular bile acid transport	biological_process	9	ABCB11	1	1414	1	14132	0.100057
GO:0005656	nuclear pre-replicative complex	cellular_component	6	CDC45	1	1414	1	14132	0.100057
GO:1903859	regulation of dendrite extension	biological_process	7	NTRK2	1	1414	1	14132	0.100057
GO:0004799	thymidylate synthase activity	molecular_function	8	TYMS	1	1414	1	14132	0.100057
GO:0036326	VEGF-A-activated receptor activity	molecular_function	11	FLT1	1	1414	1	14132	0.100057
GO:0021861	forebrain radial glial cell differentiation	biological_process	8	LEF1	1	1414	1	14132	0.100057
GO:0021836	chemorepulsion involved in postnatal olfactory bulb interneuron migration	biological_process	7	ROBO1	1	1414	1	14132	0.100057
GO:0097367	carbohydrate derivative binding	molecular_function	4	LOC125181495	1	1414	1	14132	0.100057
GO:1901707	leptomycin B binding	molecular_function	6	ID3	1	1414	1	14132	0.100057
GO:0004375	glycine dehydrogenase (decarboxylating) activity	molecular_function	7	GLDC	1	1414	1	14132	0.100057
GO:0046848	hydroxyapatite binding	molecular_function	4	HACD1	1	1414	1	14132	0.100057
GO:0000818	nuclear MIS12/MIND complex	cellular_component	5	MIS12	1	1414	1	14132	0.100057
GO:0070092	regulation of glucagon secretion	biological_process	10	PASK	1	1414	1	14132	0.100057
GO:2000412	positive regulation of thymocyte migration	biological_process	10	LOC106038263	1	1414	1	14132	0.100057
GO:2000563	positive regulation of CD4-positive, alpha-beta T cell proliferation	biological_process	13	LOC106038263	1	1414	1	14132	0.100057
GO:0004629	phospholipase C activity	molecular_function	8	PLCE1	1	1414	1	14132	0.100057
GO:0031077	post-embryonic camera-type eye development	biological_process	9	KLF4	1	1414	1	14132	0.100057
GO:0004828	serine-tRNA ligase activity	molecular_function	7	SARS1	1	1414	1	14132	0.100057
GO:0034418	urate biosynthetic process	biological_process	6	XDH	1	1414	1	14132	0.100057
GO:0047277	globoside alpha-N-acetylgalactosaminyltransferase activity	molecular_function	8	GBGT1	1	1414	1	14132	0.100057
GO:0035026	leading edge cell differentiation	biological_process	7	DAB2	1	1414	1	14132	0.100057
GO:1901076	positive regulation of engulfment of apoptotic cell	biological_process	10	ABCA7	1	1414	1	14132	0.100057
GO:0071756	pentameric IgM immunoglobulin complex	cellular_component	7	JCHAIN	1	1414	1	14132	0.100057
GO:0035407	histone H3-T11 phosphorylation	biological_process	12	CHEK1	1	1414	1	14132	0.100057
GO:0000088	mitotic prophase	biological_process	6	NCAPH2	1	1414	1	14132	0.100057
GO:0036143	kringle domain binding	molecular_function	6	CLEC3B	1	1414	1	14132	0.100057
GO:0002302	CD8-positive, alpha-beta T cell differentiation involved in immune response	biological_process	11	EOMES	1	1414	1	14132	0.100057
GO:0004062	aryl sulfotransferase activity	molecular_function	7	SULT1C4	1	1414	1	14132	0.100057
GO:0045415	negative regulation of interleukin-8 biosynthetic process	biological_process	9	KLF4	1	1414	1	14132	0.100057
GO:1990426	mitotic recombination-dependent replication fork processing	biological_process	10	RAD51	1	1414	1	14132	0.100057
GO:2000558	positive regulation of immunoglobulin production in mucosal tissue	biological_process	10	LOC106038263	1	1414	1	14132	0.100057
GO:0034344	regulation of type III interferon production	biological_process	7	IFIH1	1	1414	1	14132	0.100057
GO:0016999	antibiotic metabolic process	biological_process	6	DPEP1	1	1414	1	14132	0.100057
GO:0070671	response to interleukin-12	biological_process	7	LOC106043112	1	1414	1	14132	0.100057
GO:0006666	3-keto-sphinganine metabolic process	biological_process	6	KDSR	1	1414	1	14132	0.100057
GO:0015874	norepinephrine transport	biological_process	9	SLC6A2	1	1414	1	14132	0.100057
GO:0036060	slit diaphragm assembly	biological_process	9	PTPRO	1	1414	1	14132	0.100057
GO:0046485	ether lipid metabolic process	biological_process	7	AGMO	1	1414	1	14132	0.100057
GO:0051878	lateral element assembly	biological_process	6	SYCP1	1	1414	1	14132	0.100057
GO:0039535	regulation of RIG-I signaling pathway	biological_process	8	NOP53	1	1414	1	14132	0.100057
GO:1904205	negative regulation of skeletal muscle hypertrophy	biological_process	10	IGFBP5	1	1414	1	14132	0.100057
GO:0044302	dentate gyrus mossy fiber	cellular_component	7	MAPK8IP1	1	1414	1	14132	0.100057
GO:0034188	apolipoprotein A-I receptor activity	molecular_function	6	ABCA7	1	1414	1	14132	0.100057
GO:0051119	sugar transmembrane transporter activity	molecular_function	6	SLC50A1	1	1414	1	14132	0.100057
GO:0015489	putrescine transmembrane transporter activity	molecular_function	8	AZIN2	1	1414	1	14132	0.100057
GO:0007063	regulation of sister chromatid cohesion	biological_process	9	BUB1	1	1414	1	14132	0.100057
GO:0005582	collagen type XV trimer	cellular_component	6	COL15A1	1	1414	1	14132	0.100057
GO:0072750	cellular response to leptomycin B	biological_process	7	ID3	1	1414	1	14132	0.100057
GO:1902530	positive regulation of protein linear polyubiquitination	biological_process	13	PRKN	1	1414	1	14132	0.100057
GO:0097310	cap2 mRNA methylation	biological_process	13	CMTR2	1	1414	1	14132	0.100057
GO:0047451	3-hydroxyoctanoyl-[acyl-carrier-protein] dehydratase activity	molecular_function	8	FASN	1	1414	1	14132	0.100057
GO:1902548	negative regulation of cellular response to vascular endothelial growth factor stimulus	biological_process	8	ADAMTS12	1	1414	1	14132	0.100057
GO:1900195	positive regulation of oocyte maturation	biological_process	9	AURKA	1	1414	1	14132	0.100057
GO:0004977	melanocortin receptor activity	molecular_function	7	MC5R	1	1414	1	14132	0.100057
GO:1901264	carbohydrate derivative transport	biological_process	7	SLC35E3	1	1414	1	14132	0.100057
GO:0038114	interleukin-21-mediated signaling pathway	biological_process	7	STAT4	1	1414	1	14132	0.100057
GO:0099612	protein localization to axon	biological_process	6	ANK3	1	1414	1	14132	0.100057
GO:0050479	glyceryl-ether monooxygenase activity	molecular_function	7	AGMO	1	1414	1	14132	0.100057
GO:0045063	T-helper 1 cell differentiation	biological_process	13	LEF1	1	1414	1	14132	0.100057
GO:0003885	D-arabinono-1,4-lactone oxidase activity	molecular_function	7	LOC106049515	1	1414	1	14132	0.100057
GO:0072005	maintenance of kidney identity	biological_process	9	LOC125180432	1	1414	1	14132	0.100057
GO:0047560	3-dehydrosphinganine reductase activity	molecular_function	7	KDSR	1	1414	1	14132	0.100057
GO:1900407	regulation of cellular response to oxidative stress	biological_process	7	PRKN	1	1414	1	14132	0.100057
GO:0004061	arylformamidase activity	molecular_function	7	AFMID	1	1414	1	14132	0.100057
GO:0016890	site-specific endodeoxyribonuclease activity, specific for altered base	molecular_function	9	DNA2	1	1414	1	14132	0.100057
GO:0033301	cell cycle comprising mitosis without cytokinesis	biological_process	6	E2F8	1	1414	1	14132	0.100057
GO:0060062	Spemann organizer formation at the dorsal lip of the blastopore	biological_process	6	LOC125180432	1	1414	1	14132	0.100057
GO:1990444	F-box domain binding	molecular_function	6	PRKN	1	1414	1	14132	0.100057
GO:0061537	glycine secretion, neurotransmission	biological_process	7	SLC6A9	1	1414	1	14132	0.100057
GO:1901509	regulation of endothelial tube morphogenesis	biological_process	8	ADAMTS12	1	1414	1	14132	0.100057
GO:0061624	fructose catabolic process to hydroxyacetone phosphate and glyceraldehyde-3-phosphate	biological_process	10	TKFC	1	1414	1	14132	0.100057
GO:0015879	carnitine transport	biological_process	11	PDZK1	1	1414	1	14132	0.100057
GO:0051622	negative regulation of norepinephrine uptake	biological_process	7	SNCA	1	1414	1	14132	0.100057
GO:0098629	trans-Golgi network membrane organization	biological_process	6	AZIN2	1	1414	1	14132	0.100057
GO:0021544	subpallium development	biological_process	5	DLX1	1	1414	1	14132	0.100057
GO:0004341	gluconolactonase activity	molecular_function	7	LOC106035684	1	1414	1	14132	0.100057
GO:0061588	calcium activated phospholipid scrambling	biological_process	8	LOC125180649	1	1414	1	14132	0.100057
GO:0030241	skeletal muscle myosin thick filament assembly	biological_process	8	LOC106029845	1	1414	1	14132	0.100057
GO:1900044	regulation of protein K63-linked ubiquitination	biological_process	12	SASH1	1	1414	1	14132	0.100057
GO:0071241	cellular response to inorganic substance	biological_process	6	ADCY10	1	1414	1	14132	0.100057
GO:0030729	acetoacetate-CoA ligase activity	molecular_function	7	AACS	1	1414	1	14132	0.100057
GO:0038097	positive regulation of mast cell activation by Fc-epsilon receptor signaling pathway	biological_process	8	NR4A3	1	1414	1	14132	0.100057
GO:0045769	negative regulation of asymmetric cell division	biological_process	8	ASPM	1	1414	1	14132	0.100057
GO:0008123	cholesterol 7-alpha-monooxygenase activity	molecular_function	7	LOC106039033	1	1414	1	14132	0.100057
GO:0034597	phosphatidylinositol-4,5-bisphosphate 4-phosphatase activity	molecular_function	10	PIP4P2	1	1414	1	14132	0.100057
GO:0072355	histone H3-T3 phosphorylation	biological_process	12	VRK1	1	1414	1	14132	0.100057
GO:1902977	mitotic DNA replication preinitiation complex assembly	biological_process	6	CDC45	1	1414	1	14132	0.100057
GO:0019862	IgA binding	molecular_function	6	JCHAIN	1	1414	1	14132	0.100057
GO:0048298	positive regulation of isotype switching to IgA isotypes	biological_process	11	NSD2	1	1414	1	14132	0.100057
GO:1905456	regulation of lymphoid progenitor cell differentiation	biological_process	8	ANKLE1	1	1414	1	14132	0.100057
GO:0019637	organophosphate metabolic process	biological_process	6	PHEX	1	1414	1	14132	0.100057
GO:0003340	negative regulation of mesenchymal to epithelial transition involved in metanephros morphogenesis	biological_process	10	STAT4	1	1414	1	14132	0.100057
GO:0035782	mature natural killer cell chemotaxis	biological_process	8	LOC106038263	1	1414	1	14132	0.100057
GO:0034012	FAD-AMP lyase (cyclizing) activity	molecular_function	5	TKFC	1	1414	1	14132	0.100057
GO:0032769	negative regulation of monooxygenase activity	biological_process	8	SNCA	1	1414	1	14132	0.100057
GO:1902809	regulation of skeletal muscle fiber differentiation	biological_process	10	NLN	1	1414	1	14132	0.100057
GO:0042092	type 2 immune response	biological_process	5	BCL6	1	1414	1	14132	0.100057
GO:0001010	transcription factor activity, sequence-specific DNA binding transcription factor recruiting	molecular_function	8	KLF4	1	1414	1	14132	0.100057
GO:0008398	sterol 14-demethylase activity	molecular_function	7	LOC106039661	1	1414	1	14132	0.100057
GO:1903461	Okazaki fragment processing involved in mitotic DNA replication	biological_process	9	LIG1	1	1414	1	14132	0.100057
GO:0010789	meiotic sister chromatid cohesion involved in meiosis I	biological_process	7	LOC106030058	1	1414	1	14132	0.100057
GO:0004796	thromboxane-A synthase activity	molecular_function	6	TBXAS1	1	1414	1	14132	0.100057
GO:0051957	positive regulation of amino acid transport	biological_process	9	CLTRN	1	1414	1	14132	0.100057
GO:0051638	barbed-end actin filament uncapping	biological_process	11	CARMIL1	1	1414	1	14132	0.100057
GO:0006065	UDP-glucuronate biosynthetic process	biological_process	10	UGDH	1	1414	1	14132	0.100057
GO:2001113	negative regulation of cellular response to hepatocyte growth factor stimulus	biological_process	8	ADAMTS12	1	1414	1	14132	0.100057
GO:0097305	response to alcohol	biological_process	6	GLRA1	1	1414	1	14132	0.100057
GO:0043434	response to peptide hormone	biological_process	6	STAT4	1	1414	1	14132	0.100057
GO:0048256	flap endonuclease activity	molecular_function	9	EXO1	1	1414	1	14132	0.100057
GO:0004319	enoyl-[acyl-carrier-protein] reductase (NADPH, B-specific) activity	molecular_function	8	FASN	1	1414	1	14132	0.100057
GO:0061621	canonical glycolysis	biological_process	6	LOC106038907	1	1414	1	14132	0.100057
GO:0035445	borate transmembrane transport	biological_process	8	SLC4A11	1	1414	1	14132	0.100057
GO:0031938	regulation of chromatin silencing at telomere	biological_process	10	CDC45	1	1414	1	14132	0.100057
GO:0032815	negative regulation of natural killer cell activation	biological_process	9	PIBF1	1	1414	1	14132	0.100057
GO:0031735	CCR10 chemokine receptor binding	molecular_function	9	CCL19	1	1414	1	14132	0.100057
GO:0038024	cargo receptor activity	molecular_function	3	DAB2	1	1414	1	14132	0.100057
GO:0015068	glycine amidinotransferase activity	molecular_function	7	GATM	1	1414	1	14132	0.100057
GO:0000802	transverse filament	cellular_component	7	SYCP1	1	1414	1	14132	0.100057
GO:0000170	sphingosine hydroxylase activity	molecular_function	5	DEGS2	1	1414	1	14132	0.100057
GO:0021681	cerebellar granular layer development	biological_process	5	MDK	1	1414	1	14132	0.100057
GO:2000342	negative regulation of chemokine (C-X-C motif) ligand 2 production	biological_process	9	KLF4	1	1414	1	14132	0.100057
GO:0046717	acid secretion	biological_process	7	SLC22A16	1	1414	1	14132	0.100057
GO:0034695	response to prostaglandin E	biological_process	7	CCL19	1	1414	1	14132	0.100057
GO:1903006	positive regulation of protein K63-linked deubiquitination	biological_process	11	NOP53	1	1414	1	14132	0.100057
GO:0097195	pilomotor reflex	biological_process	6	NPNT	1	1414	1	14132	0.100057
GO:1901184	regulation of ERBB signaling pathway	biological_process	8	SH3TC2	1	1414	1	14132	0.100057
GO:0006434	seryl-tRNA aminoacylation	biological_process	13	SARS1	1	1414	1	14132	0.100057
GO:0004704	NF-kappaB-inducing kinase activity	molecular_function	5	IKBKE	1	1414	1	14132	0.100057
GO:1902524	positive regulation of protein K48-linked ubiquitination	biological_process	13	NMI	1	1414	1	14132	0.100057
GO:0008251	tRNA-specific adenosine deaminase activity	molecular_function	8	ADAT1	1	1414	1	14132	0.100057
GO:0002762	negative regulation of myeloid leukocyte differentiation	biological_process	9	LYN	1	1414	1	14132	0.100057
GO:0006663	platelet activating factor biosynthetic process	biological_process	10	CHPT1	1	1414	1	14132	0.100057
GO:0046653	tetrahydrofolate metabolic process	biological_process	7	SHMT2	1	1414	1	14132	0.100057
GO:0070427	nucleotide-binding oligomerization domain containing 1 signaling pathway	biological_process	10	LOC106043112	1	1414	1	14132	0.100057
GO:1990173	protein localization to nucleoplasm	biological_process	9	NOP53	1	1414	1	14132	0.100057
GO:0090260	negative regulation of retinal ganglion cell axon guidance	biological_process	12	PTPRO	1	1414	1	14132	0.100057
GO:0006931	substrate-dependent cell migration, cell attachment to substrate	biological_process	6	EPB41L5	1	1414	1	14132	0.100057
GO:0008050	female courtship behavior	biological_process	7	THRB	1	1414	1	14132	0.100057
GO:0030731	guanidinoacetate N-methyltransferase activity	molecular_function	8	GAMT	1	1414	1	14132	0.100057
GO:0060668	regulation of branching involved in salivary gland morphogenesis by extracellular matrix-epithelial cell signaling	biological_process	6	NTN4	1	1414	1	14132	0.100057
GO:1902983	DNA strand elongation involved in mitotic DNA replication	biological_process	12	GINS1	1	1414	1	14132	0.100057
GO:1902480	protein localization to mitotic spindle	biological_process	10	LOC106043502	1	1414	1	14132	0.100057
GO:0034678	integrin alpha8-beta1 complex	cellular_component	6	NPNT	1	1414	1	14132	0.100057
GO:0051659	maintenance of mitochondrion location	biological_process	7	LOC106041911	1	1414	1	14132	0.100057
GO:0006147	guanine catabolic process	biological_process	11	GDA	1	1414	1	14132	0.100057
GO:0008700	4-hydroxy-2-oxoglutarate aldolase activity	molecular_function	7	HOGA1	1	1414	1	14132	0.100057
GO:0035841	new growing cell tip	cellular_component	6	TRPM1	1	1414	1	14132	0.100057
GO:0010517	regulation of phospholipase activity	biological_process	8	SNCA	1	1414	1	14132	0.100057
GO:0008743	L-threonine 3-dehydrogenase activity	molecular_function	7	LOC106038129	1	1414	1	14132	0.100057
GO:0035519	protein K29-linked ubiquitination	biological_process	13	UBE2T	1	1414	1	14132	0.100057
GO:0015220	choline transmembrane transporter activity	molecular_function	5	SLC44A1	1	1414	1	14132	0.100057
GO:1990705	cholangiocyte proliferation	biological_process	5	MKI67	1	1414	1	14132	0.100057
GO:0051309	female meiosis chromosome separation	biological_process	6	NCAPH	1	1414	1	14132	0.100057
GO:1904491	protein localization to ciliary transition zone	biological_process	9	CPLANE1	1	1414	1	14132	0.100057
GO:0004313	[acyl-carrier-protein] S-acetyltransferase activity	molecular_function	8	FASN	1	1414	1	14132	0.100057
GO:0003165	Purkinje myocyte development	biological_process	10	DSG2	1	1414	1	14132	0.100057
GO:0046081	dUTP catabolic process	biological_process	12	DUT	1	1414	1	14132	0.100057
GO:0071899	negative regulation of estrogen receptor binding	biological_process	6	LEF1	1	1414	1	14132	0.100057
GO:0034622	cellular protein-containing complex assembly	biological_process	7	HACD1	1	1414	1	14132	0.100057
GO:0035437	maintenance of protein localization in endoplasmic reticulum	biological_process	8	HSPA5	1	1414	1	14132	0.100057
GO:0002513	tolerance induction to self antigen	biological_process	5	LYN	1	1414	1	14132	0.100057
GO:1901810	beta-carotene metabolic process	biological_process	11	BCO1	1	1414	1	14132	0.100057
GO:0032633	interleukin-4 production	biological_process	5	ITK	1	1414	1	14132	0.100057
GO:0004142	diacylglycerol cholinephosphotransferase activity	molecular_function	8	CHPT1	1	1414	1	14132	0.100057
GO:0008207	C21-steroid hormone metabolic process	biological_process	7	AKR1D1	1	1414	1	14132	0.100057
GO:0035226	glutamate-cysteine ligase catalytic subunit binding	molecular_function	6	GCLM	1	1414	1	14132	0.100057
GO:0034199	activation of protein kinase A activity	biological_process	13	ADCY5	1	1414	1	14132	0.100057
GO:0004316	3-oxoacyl-[acyl-carrier-protein] reductase (NADPH) activity	molecular_function	8	FASN	1	1414	1	14132	0.100057
GO:0047536	2-aminoadipate transaminase activity	molecular_function	7	AADAT	1	1414	1	14132	0.100057
GO:0033600	negative regulation of mammary gland epithelial cell proliferation	biological_process	9	ROBO1	1	1414	1	14132	0.100057
GO:0046880	regulation of follicle-stimulating hormone secretion	biological_process	9	INHBA	1	1414	1	14132	0.100057
GO:0051585	negative regulation of dopamine uptake involved in synaptic transmission	biological_process	11	SNCA	1	1414	1	14132	0.100057
GO:1903537	meiotic cell cycle process involved in oocyte maturation	biological_process	5	KIF20A	1	1414	1	14132	0.100057
GO:0004170	dUTP diphosphatase activity	molecular_function	9	DUT	1	1414	1	14132	0.100057
GO:0019481	L-alanine catabolic process, by transamination	biological_process	14	AGXT2	1	1414	1	14132	0.100057
GO:0036323	vascular endothelial growth factor receptor-1 signaling pathway	biological_process	9	FLT1	1	1414	1	14132	0.100057
GO:2001247	positive regulation of phosphatidylcholine biosynthetic process	biological_process	8	ACSL3	1	1414	1	14132	0.100057
GO:0005369	taurine:sodium symporter activity	molecular_function	7	SLC6A6	1	1414	1	14132	0.100057
GO:0016323	basolateral plasma membrane	cellular_component	5	ANK3;AQP1;ENPP1;EPCAM;HEPH;LOC106039661;LOC125182149;MCAM;NOD1;OCEL1;SLC26A5	11	1414	72	14132	0.101617
GO:0007411	axon guidance	biological_process	6	ANK3;CNTN1;CXCL12;ETV1;FLRT3;LOC106036755;NGFR;NR4A3;PTPRO;ROBO1;ROBO2;UNC5D	12	1414	81	14132	0.107439
GO:0016021	integral component of membrane	cellular_component	5	ABCA7;ABCB11;ABCG1;ABHD3;ACE2;ACSL3;ACSL5;ACSS2;ADCY3;ADCY5;ADGRG6;AGMO;AGPAT4;AMIGO2;AMN;ANO1;APCDD1L;AQP11;ASAH2;ASTN1;ATP10D;B3GALNT1;B3GAT1;B3GNT5;B4GALNT4;BACE2;BAMBI;BTC;CD40LG;CD5;CD6;CD80;CD8B;CDHR2;CDHR5;CERS6;CHPT1;CHST7;CLCN2;CLCN4;CLDN10;CLDN34;CLTRN;CMTM8;CNTNAP5;COL15A1;COLEC12;CPLANE1;CPT1B;CRB1;CRHR1;CRHR2;CXCR6;DCAKD;DEGS2;DGAT2;DMBT1;DPP4;DSE;DSG2;DYSF;EGF;ELAPOR2;ELOVL6;ELOVL7;…	277	1414	2592	14132	0.107608
GO:0006508	proteolysis	biological_process	7	ACE2;ADAM12;ADAMTS17;ADAMTS18;ADAMTS4;ADAMTS9;ADAMTSL3;AGBL1;CAPN5;CASP2;CASP6;CLTRN;DDI2;DPP4;KEL;LOC106029847;LOC106032682;LOC106034120;LOC106035583;LOC106043254;LOC106045567;LOC106048758;LOC125181182;METAP1D;MMP7;NLN;PAMR1;PAPLN;PHEX;PRSS35;TLL2	31	1414	247	14132	0.110149
GO:0006952	defense response	biological_process	5	ACOD1;CD6;DMBT1	3	1414	12	14132	0.110933
GO:0030667	secretory granule membrane	cellular_component	7	CA4;RHOF;SYCN	3	1414	12	14132	0.110933
GO:0007163	establishment or maintenance of cell polarity	biological_process	4	FAT1;RHOF;SYNE2	3	1414	12	14132	0.110933
GO:0030234	enzyme regulator activity	molecular_function	4	DPM2;GCLM;LOC106035684	3	1414	12	14132	0.110933
GO:1902017	regulation of cilium assembly	biological_process	10	IFT140;ODF2;TBC1D19	3	1414	12	14132	0.110933
GO:0003823	antigen binding	molecular_function	4	LOC106049913;LOC106049914;LOC106049915	3	1414	12	14132	0.110933
GO:0006261	DNA-dependent DNA replication	biological_process	9	POLD2;POLQ;RFC4	3	1414	12	14132	0.110933
GO:0005721	pericentric heterochromatin	cellular_component	8	CBX5;KDM4C;LOC106049883	3	1414	12	14132	0.110933
GO:0006910	phagocytosis, recognition	biological_process	5	COLEC12;LOC106049914;LOC106049915	3	1414	12	14132	0.110933
GO:0015301	anion:anion antiporter activity	molecular_function	8	SLC26A2;SLC26A4;SLC26A5	3	1414	12	14132	0.110933
GO:0071230	cellular response to amino acid stimulus	biological_process	7	COL5A2;GLRA1;NSMF;NTRK2;SH3BP4	5	1414	26	14132	0.111848
GO:0005887	integral component of plasma membrane	cellular_component	6	AQP1;C1QTNF6;CADM3;CALHM2;CRTAM;CYSLTR2;ELAPOR1;ENPP1;EPGN;EPHA3;FLRT3;FLT1;GLRA1;GPR55;ITPR3;KCNJ11;KL;LCT;LGR5;LOC106029492;LOC106031011;LOC106035653;LOC106043093;LOC106046837;LOC106047107;LOC106047460;LOC106049464;LOC106049872;LOC106049925;LOC125181157;LOC125181297;LOC125182926;LOC125185075;NGFR;NLGN3;NTRK2;PAG1;PLPP5;PLXNB1;PROKR1;PTH1R;SEMA6D;SLC13A2;SLC13A5;SLC16A6;SLC22A16;SLC22A18;SLC26A2…	66	1414	569	14132	0.112323
GO:0043065	positive regulation of apoptotic process	biological_process	9	AIFM2;ATF4;BARD1;BCL6;ECT2;FAM72A;GADD45A;GADD45B;GADD45G;LOC106043112;LOC106044313;LOC125181314;TGM2;TOP2A;TRIM35	15	1414	107	14132	0.112902
GO:0031362	anchored component of external side of plasma membrane	cellular_component	7	CA4;LOC125182982	2	1414	6	14132	0.114342
GO:0031298	replication fork protection complex	cellular_component	4	CDC45;MCM10	2	1414	6	14132	0.114342
GO:0031145	anaphase-promoting complex-dependent catabolic process	biological_process	12	CDC20;UBE2C	2	1414	6	14132	0.114342
GO:2001222	regulation of neuron migration	biological_process	8	ULK4;UNC5D	2	1414	6	14132	0.114342
GO:0035336	long-chain fatty-acyl-CoA metabolic process	biological_process	9	DGAT2;LOC125181656	2	1414	6	14132	0.114342
GO:0048678	response to axon injury	biological_process	6	DPYSL3;FLRT3	2	1414	6	14132	0.114342
GO:0016559	peroxisome fission	biological_process	7	ACOX1;PEX11A	2	1414	6	14132	0.114342
GO:0060055	angiogenesis involved in wound healing	biological_process	6	ITGB3;PIK3CB	2	1414	6	14132	0.114342
GO:0030042	actin filament depolymerization	biological_process	8	MICAL1;MICAL3	2	1414	6	14132	0.114342
GO:1902260	negative regulation of delayed rectifier potassium channel activity	biological_process	10	ANK3;KCNE3	2	1414	6	14132	0.114342
GO:0034372	very-low-density lipoprotein particle remodeling	biological_process	10	LOC106033303;LOC106040417	2	1414	6	14132	0.114342
GO:0006707	cholesterol catabolic process	biological_process	9	AKR1D1;LOC106039033	2	1414	6	14132	0.114342
GO:0051382	kinetochore assembly	biological_process	8	CENPH;MIS12	2	1414	6	14132	0.114342
GO:0033689	negative regulation of osteoblast proliferation	biological_process	8	EIF2AK2;PLXNB1	2	1414	6	14132	0.114342
GO:0021846	cell proliferation in forebrain	biological_process	5	FABP7;KIF14	2	1414	6	14132	0.114342
GO:0046785	microtubule polymerization	biological_process	9	CENPJ;FBXO5	2	1414	6	14132	0.114342
GO:0031258	lamellipodium membrane	cellular_component	6	DPP4;SYNE2	2	1414	6	14132	0.114342
GO:0032094	response to food	biological_process	7	G6PD;LOC106046928	2	1414	6	14132	0.114342
GO:0071168	protein localization to chromatin	biological_process	9	ESCO2;PLK1	2	1414	6	14132	0.114342
GO:0046581	intercellular canaliculus	cellular_component	5	ABCB11;DPP4	2	1414	6	14132	0.114342
GO:0023026	MHC class II protein complex binding	molecular_function	6	HSP90AB1;HSPA8	2	1414	6	14132	0.114342
GO:0051156	glucose 6-phosphate metabolic process	biological_process	7	G6PD;LOC106030908	2	1414	6	14132	0.114342
GO:0045088	regulation of innate immune response	biological_process	7	RNF135;TKFC	2	1414	6	14132	0.114342
GO:0098586	cellular response to virus	biological_process	8	CCL19;IKBKE	2	1414	6	14132	0.114342
GO:0043249	erythrocyte maturation	biological_process	6	ANKLE1;G6PD	2	1414	6	14132	0.114342
GO:0042623	ATPase activity, coupled	molecular_function	10	HSPA8;PEX6	2	1414	6	14132	0.114342
GO:0016709	oxidoreductase activity, acting on paired donors, with incorporation or reduction of molecular oxygen, NAD(P)H as one donor, and incorporation of one atom of oxygen	molecular_function	6	MICAL1;MICAL3	2	1414	6	14132	0.114342
GO:0090277	positive regulation of peptide hormone secretion	biological_process	10	IGF1;SLC6A2	2	1414	6	14132	0.114342
GO:0052696	flavonoid glucuronidation	biological_process	6	LOC106034449;LOC106043979	2	1414	6	14132	0.114342
GO:0030277	maintenance of gastrointestinal epithelium	biological_process	9	MUC13;PBLD	2	1414	6	14132	0.114342
GO:0050662	coenzyme binding	molecular_function	5	GCLC;LOC106038129	2	1414	6	14132	0.114342
GO:0003198	epithelial to mesenchymal transition involved in endocardial cushion formation	biological_process	9	HEY1;RRBP1	2	1414	6	14132	0.114342
GO:0030148	sphingolipid biosynthetic process	biological_process	9	HACD1;KDSR	2	1414	6	14132	0.114342
GO:0042608	T cell receptor binding	molecular_function	6	LOC106039831;LOC106039849	2	1414	6	14132	0.114342
GO:1990830	cellular response to leukemia inhibitory factor	biological_process	8	INA;LOC125181633	2	1414	6	14132	0.114342
GO:0009813	flavonoid biosynthetic process	biological_process	6	LOC106034449;LOC106043979	2	1414	6	14132	0.114342
GO:0035999	tetrahydrofolate interconversion	biological_process	6	SHMT2;TYMS	2	1414	6	14132	0.114342
GO:0030497	fatty acid elongation	biological_process	11	ELOVL2;HACD1	2	1414	6	14132	0.114342
GO:2000643	positive regulation of early endosome to late endosome transport	biological_process	7	DAB2;EZR	2	1414	6	14132	0.114342
GO:0014047	glutamate secretion	biological_process	11	NTRK2;RIMS1	2	1414	6	14132	0.114342
GO:0016594	glycine binding	molecular_function	5	GLRA1;GNMT	2	1414	6	14132	0.114342
GO:0034374	low-density lipoprotein particle remodeling	biological_process	9	ABCG1;LOC106033303	2	1414	6	14132	0.114342
GO:0016747	transferase activity, transferring acyl groups other than amino-acyl groups	molecular_function	6	ACAA1;DGAT2	2	1414	6	14132	0.114342
GO:0051290	protein heterotetramerization	biological_process	9	RRM1;RRM2	2	1414	6	14132	0.114342
GO:0003094	glomerular filtration	biological_process	7	AQP1;JCHAIN	2	1414	6	14132	0.114342
GO:0046641	positive regulation of alpha-beta T cell proliferation	biological_process	12	CD80;LOC106043112	2	1414	6	14132	0.114342
GO:0035067	negative regulation of histone acetylation	biological_process	11	BRCA1;SNCA	2	1414	6	14132	0.114342
GO:0023052	signaling	biological_process	3	DLGAP5;LRRC73	2	1414	6	14132	0.114342
GO:0051310	metaphase plate congression	biological_process	8	CENPF;LOC106043502	2	1414	6	14132	0.114342
GO:0060347	heart trabecula formation	biological_process	6	BMP10;LOC106033149	2	1414	6	14132	0.114342
GO:0006750	glutathione biosynthetic process	biological_process	9	GCLC;GCLM	2	1414	6	14132	0.114342
GO:0000794	condensed nuclear chromosome	cellular_component	8	BRCA1;CHEK1;NEK2;RAD51	4	1414	19	14132	0.115043
GO:0005680	anaphase-promoting complex	cellular_component	7	CACUL1;CDC20;CDC26;UBE2C	4	1414	19	14132	0.115043
GO:0046332	SMAD binding	molecular_function	5	COL5A2;DAB2;LOC106044181;PML	4	1414	19	14132	0.115043
GO:0098609	cell-cell adhesion	biological_process	5	ARVCF;FLRT3;MCAM;UNC5D	4	1414	19	14132	0.115043
GO:0009898	cytoplasmic side of plasma membrane	cellular_component	5	ASPSCR1;CACNB4;G6PD;PGM5;PTP4A1;PTPN4	6	1414	34	14132	0.118514
GO:0034644	cellular response to UV	biological_process	8	CDC25A;COPS9;ERCC4;LOC106035824;LOC125180067;PBK	6	1414	34	14132	0.118514
GO:0000187	activation of MAPK activity	biological_process	13	CHRFAM7A;EGF;EPGN;IQGAP3;NTF3;PLCE1;TGFA	7	1414	42	14132	0.121397
GO:0005819	spindle	cellular_component	6	FBXO5;KIF20A;LOC106049883;LOC125181724;NUSAP1;PRC1;TPX2	7	1414	42	14132	0.121397
GO:0048471	perinuclear region of cytoplasm	cellular_component	6	ACSL3;ADCY10;ASPSCR1;AURKA;AZIN2;CA4;DGAT2;DYNC1I1;EIF2AK2;EZR;FAT1;GSDMA;IGF2BP1;LOC106037158;LOC106038188;LOC106040661;LOC106048003;LOC125181561;LOC125181724;LOC125182982;LYN;MAD2L1;MAEL;MAPK8IP1;MCM3;NCS1;PHEX;PLEC;PRKN;RAD51;RAPGEF2;RRBP1;SNAPIN;SNCA;STC2;TSPAN1	36	1414	295	14132	0.121889
GO:0030170	pyridoxal phosphate binding	molecular_function	6	AADAT;AGXT2;ETNPPL;GCAT;GPT2;LOC106041911;SHMT2;THNSL1	8	1414	50	14132	0.122053
GO:0043005	neuron projection	cellular_component	5	ANK3;CNTNAP2;GLRA1;LOC106039378;LOC106041235;LOC106044313;LOC106046837;MAP2;MAPK8IP1;NGFR;NRSN1;NSMF;PRKN;PTPRO;SLC6A2;SSTR1	16	1414	117	14132	0.122463
GO:0071347	cellular response to interleukin-1	biological_process	8	ADAMTS12;ADAMTS7;CCL19;LOC106041040;LOC106041089	5	1414	27	14132	0.126585
GO:0042383	sarcolemma	cellular_component	5	ANK3;COL6A3;LOC106040661;LOC106048013;PGM5;PLEC	6	1414	35	14132	0.131636
GO:0009615	response to virus	biological_process	7	DHX58;EIF2AK2;IFIH1;LOC106041040;LOC106041911;ZC3HAV1L	6	1414	35	14132	0.131636
GO:0005200	structural constituent of cytoskeleton	molecular_function	4	ANK3;LOC106043857;LOC106043858;LOC125181724;LOC125183762;NDC80;NEFL;PLEC	8	1414	51	14132	0.13283
GO:0001666	response to hypoxia	biological_process	5	CHRFAM7A;DDIT4;DPP4;LOC106035824;LOC106038242;LOC106044181;PML;SOD3	8	1414	51	14132	0.13283
GO:0032755	positive regulation of interleukin-6 production	biological_process	8	LOC106043112;MAPK13;NOD1;ZBTB20	4	1414	20	14132	0.133017
GO:0010977	negative regulation of neuron projection development	biological_process	11	EFEMP1;NGFR;PTPRO;SNAPIN	4	1414	20	14132	0.133017
GO:0043627	response to estrogen	biological_process	4	BRCA1;LOC106035824;LOC106048013;LOC125181064	4	1414	20	14132	0.133017
GO:0030534	adult behavior	biological_process	4	MAFG;NLGN3;NR4A3;NRXN1	4	1414	20	14132	0.133017
GO:0071407	cellular response to organic cyclic compound	biological_process	7	AXIN2;LOC106041040;PLA2G4F;RAE1	4	1414	20	14132	0.133017
GO:0071320	cellular response to cAMP	biological_process	9	EZR;IGFBP5;LOC106038242;RAPGEF2	4	1414	20	14132	0.133017
GO:0042391	regulation of membrane potential	biological_process	5	GLRA1;KCNJ11;PXK;RIMS4;SLC26A2;SLC26A4;SLC26A5	7	1414	43	14132	0.133229
GO:0000920	cell separation after cytokinesis	biological_process	4	CEP55;KIF20A;MITD1	3	1414	13	14132	0.133967
GO:0048863	stem cell differentiation	biological_process	6	EPCAM;JARID2;PHF19	3	1414	13	14132	0.133967
GO:0008016	regulation of heart contraction	biological_process	8	GLP1R;HOPX;THRB	3	1414	13	14132	0.133967
GO:0006171	cAMP biosynthetic process	biological_process	12	ADCY10;ADCY3;ADCY5	3	1414	13	14132	0.133967
GO:0055072	iron ion homeostasis	biological_process	11	EPB42;LOC106031329;TF	3	1414	13	14132	0.133967
GO:0005978	glycogen biosynthetic process	biological_process	10	GYS2;NR1D1;PGM5	3	1414	13	14132	0.133967
GO:0016491	oxidoreductase activity	molecular_function	4	DHRS7;F8;FAXDC2;HEPH;LOC106033870;LOC106033871;LOC106047684;LOC106048001;LOC106048273;LOC106049844;PYROXD2;SARDH;SNCA	13	1414	93	14132	0.135275
GO:0019899	enzyme binding	molecular_function	5	CDC20;DPYSL4;HACD1;ITGB3;KDM4C;LOC106049126;LYN;NOXO1;PARP4;PLCE1;RFC4;SPDL1;STC2;THRB;TSPAN15;YES1	16	1414	119	14132	0.136279
GO:0043231	intracellular membrane-bounded organelle	cellular_component	5	ABCA7;CPT1B;FAM72A;G6PD;GLRA1;LOC106029463;LOC106030553;LOC106034449;LOC106034685;LOC106039033;LOC106039689;LOC106043979;LOC106044189;LOC106048001;MITD1;NOP53;PDHA1;RHOF;SERTM1	19	1414	146	14132	0.141051
GO:0016328	lateral plasma membrane	cellular_component	5	ANK3;EPCAM;IQGAP3;PTPRO;SLC26A5	5	1414	28	14132	0.142158
GO:0030183	B cell differentiation	biological_process	8	BCL6;CD40LG;JAK3;LOC106033149;LOC106035824	5	1414	28	14132	0.142158
GO:0003690	double-stranded DNA binding	molecular_function	7	DDX11;FBH1;MND1;NEIL3;RAD51AP1;RAD51	6	1414	36	14132	0.145415
GO:0032436	positive regulation of proteasomal ubiquitin-dependent protein catabolic process	biological_process	12	AURKA;DAB2;GCLC;NOP53;PLK1;PRKN;RNF144A	7	1414	44	14132	0.145606
GO:0005604	basement membrane	cellular_component	6	COL18A1;EFEMP1;HMCN1;NPNT;NTN4;THBS2;USH2A	7	1414	44	14132	0.145606
GO:0071356	cellular response to tumor necrosis factor	biological_process	8	ADAMTS12;ADAMTS7;BRCA1;CCL19;LOC106041040;LOC106041089;NPNT	7	1414	44	14132	0.145606
GO:2000310	regulation of NMDA receptor activity	biological_process	10	LOC125184079;NLGN3	2	1414	7	14132	0.1498
GO:0001527	microfibril	cellular_component	5	LOC106029586;LTBP1	2	1414	7	14132	0.1498
GO:0042571	immunoglobulin complex, circulating	cellular_component	5	LOC106049914;LOC106049915	2	1414	7	14132	0.1498
GO:0006264	mitochondrial DNA replication	biological_process	10	DNA2;TWNK	2	1414	7	14132	0.1498
GO:0005247	voltage-gated chloride channel activity	molecular_function	9	CLCN2;CLCN4	2	1414	7	14132	0.1498
GO:0006000	fructose metabolic process	biological_process	8	LOC106042848;PFKFB3	2	1414	7	14132	0.1498
GO:0002087	regulation of respiratory gaseous exchange by neurological system process	biological_process	8	GLRA1;NLGN3	2	1414	7	14132	0.1498
GO:1900246	positive regulation of RIG-I signaling pathway	biological_process	8	DHX58;ZC3HAV1L	2	1414	7	14132	0.1498
GO:0017144	drug metabolic process	biological_process	5	LOC106044188;LOC106044189	2	1414	7	14132	0.1498
GO:0043020	NADPH oxidase complex	cellular_component	6	NCF4;NOXO1	2	1414	7	14132	0.1498
GO:0000002	mitochondrial genome maintenance	biological_process	7	MPV17;PIF1	2	1414	7	14132	0.1498
GO:0043523	regulation of neuron apoptotic process	biological_process	9	G6PD;NSMF	2	1414	7	14132	0.1498
GO:0031396	regulation of protein ubiquitination	biological_process	10	HERPUD1;HSP90AB1	2	1414	7	14132	0.1498
GO:0097060	synaptic membrane	cellular_component	4	FLRT3;RIMS4	2	1414	7	14132	0.1498
GO:0006654	phosphatidic acid biosynthetic process	biological_process	10	ABHD5;PLD1	2	1414	7	14132	0.1498
GO:0006370	7-methylguanosine mRNA capping	biological_process	11	CMTR1;CMTR2	2	1414	7	14132	0.1498
GO:0060134	prepulse inhibition	biological_process	8	FABP7;NRXN1	2	1414	7	14132	0.1498
GO:0008046	axon guidance receptor activity	molecular_function	6	ROBO1;ROBO2	2	1414	7	14132	0.1498
GO:0004601	peroxidase activity	molecular_function	4	PTGS1;PXDN	2	1414	7	14132	0.1498
GO:0040015	negative regulation of multicellular organism growth	biological_process	8	LOC106041938;STC2	2	1414	7	14132	0.1498
GO:0046548	retinal rod cell development	biological_process	9	NTRK2;TRPM1	2	1414	7	14132	0.1498
GO:0034142	toll-like receptor 4 signaling pathway	biological_process	9	LOC106043112;LOC106049641	2	1414	7	14132	0.1498
GO:0043194	axon initial segment	cellular_component	6	ANK3;LRRC7	2	1414	7	14132	0.1498
GO:0090331	negative regulation of platelet aggregation	biological_process	10	ADAMTS18;C1QTNF6	2	1414	7	14132	0.1498
GO:0034341	response to interferon-gamma	biological_process	7	LOC125181064;SNCA	2	1414	7	14132	0.1498
GO:0021591	ventricular system development	biological_process	6	CENPF;SEMA6D	2	1414	7	14132	0.1498
GO:0036094	small molecule binding	molecular_function	4	LOC106037158;LOC106041911	2	1414	7	14132	0.1498
GO:0033700	phospholipid efflux	biological_process	9	ABCA7;ABCG1	2	1414	7	14132	0.1498
GO:0099565	chemical synaptic transmission, postsynaptic	biological_process	6	CHRFAM7A;CHRNA9	2	1414	7	14132	0.1498
GO:0032727	positive regulation of interferon-alpha production	biological_process	9	IFIH1;ZC3HAV1L	2	1414	7	14132	0.1498
GO:0005865	striated muscle thin filament	cellular_component	6	LMOD1;LOC106029845	2	1414	7	14132	0.1498
GO:0000506	glycosylphosphatidylinositol-N-acetylglucosaminyltransferase (GPI-GnT) complex	cellular_component	7	DPM2;LOC106046094	2	1414	7	14132	0.1498
GO:0050435	amyloid-beta metabolic process	biological_process	8	BACE2;LOC106048758	2	1414	7	14132	0.1498
GO:0043303	mast cell degranulation	biological_process	9	LAT2;NR4A3	2	1414	7	14132	0.1498
GO:0015671	oxygen transport	biological_process	7	LOC106033591;LOC106048582	2	1414	7	14132	0.1498
GO:0043691	reverse cholesterol transport	biological_process	10	ABCG1;LOC106033303	2	1414	7	14132	0.1498
GO:0006998	nuclear envelope organization	biological_process	6	ANKLE1;SYNE2	2	1414	7	14132	0.1498
GO:0046323	glucose import	biological_process	12	SESN2;SLC2A6	2	1414	7	14132	0.1498
GO:0005883	neurofilament	cellular_component	8	INA;NEFL	2	1414	7	14132	0.1498
GO:0031666	positive regulation of lipopolysaccharide-mediated signaling pathway	biological_process	8	LY86;SASH1	2	1414	7	14132	0.1498
GO:0050811	GABA receptor binding	molecular_function	6	PLCL1;TRAK1	2	1414	7	14132	0.1498
GO:0030071	regulation of mitotic metaphase/anaphase transition	biological_process	11	CENPE;UBE2C	2	1414	7	14132	0.1498
GO:0005521	lamin binding	molecular_function	5	LOC125181314;NARF	2	1414	7	14132	0.1498
GO:0031110	regulation of microtubule polymerization or depolymerization	biological_process	8	SKA1;SKA3	2	1414	7	14132	0.1498
GO:0005092	GDP-dissociation inhibitor activity	molecular_function	7	LOC106049844;SH3BP4	2	1414	7	14132	0.1498
GO:0005515	protein binding	molecular_function	4	ADAMTS12;ADAMTS7;ADAMTSL3;AKIP1;ANK3;ANXA5;BCL7A;BHLHE41;BORA;CACNB4;CBX5;CD6;CDC25A;CENPH;CEP135;CKAP5;CNTN1;COL18A1;CUNH22orf39;CUNH4orf33;DEPDC1;DMBT1;DYNC1I1;DZIP1L;E2F7;E2F8;EFEMP1;ENPP1;ENTPD3;G6PD;GLRA1;GPRIN2;HSPA5;IFIH1;IFT27;INA;KCNQ5;KIAA0319;LOC106029492;LOC106033149;LOC106035704;LOC106040661;LOC106041938;LOC106043502;LOC106044313;LOC106046928;LOC106048003;LOC106048305;LOC106049428;LO…	100	1414	904	14132	0.150107
GO:0034599	cellular response to oxidative stress	biological_process	6	G6PD;NFE2L1;SNCA;TXNRD1	4	1414	21	14132	0.15205
GO:0002250	adaptive immune response	biological_process	5	ITK;JCHAIN;LAT2;LOC106043112	4	1414	21	14132	0.15205
GO:0006958	complement activation, classical pathway	biological_process	6	LOC106049913;LOC106049914;LOC106049915;LOC125179674	4	1414	21	14132	0.15205
GO:0008219	cell death	biological_process	4	AXIN2;FBH1;LOC125181182;PARP4	4	1414	21	14132	0.15205
GO:0006096	glycolytic process	biological_process	10	ENO2;ENO4;LOC106030908;LOC106038907	4	1414	21	14132	0.15205
GO:0045785	positive regulation of cell adhesion	biological_process	6	ADGRG1;CXCL12;TGM2;TNFRSF18	4	1414	21	14132	0.15205
GO:0070979	protein K11-linked ubiquitination	biological_process	13	CDC26;PRKN;UBE2C;UBE2T	4	1414	21	14132	0.15205
GO:0051726	regulation of cell cycle	biological_process	6	CDC25A;CDK9;E2F2;GADD45B;GADD45G;HSPA8;LOC106037779;NOP53;PRR11	9	1414	61	14132	0.152224
GO:0042493	response to drug	biological_process	5	COL18A1;GCLM;INHBA;KCNJ11;LCK;MCM7;PARP4;RAD54L;SNCA	9	1414	61	14132	0.152224
GO:0097150	neuronal stem cell population maintenance	biological_process	5	ASPM;IGF2BP1;MCPH1	3	1414	14	14132	0.158469
GO:0006814	sodium ion transport	biological_process	9	SLC13A2;SLC13A5;SLC5A1	3	1414	14	14132	0.158469
GO:0008277	regulation of G-protein coupled receptor protein signaling pathway	biological_process	8	KCTD16;PLCE1;RGS1	3	1414	14	14132	0.158469
GO:0070372	regulation of ERK1 and ERK2 cascade	biological_process	11	LOC106038188;LOC106043502;LOC125182982	3	1414	14	14132	0.158469
GO:0007338	single fertilization	biological_process	5	SLC22A16;TRPC3;UMODL1	3	1414	14	14132	0.158469
GO:0071897	DNA biosynthetic process	biological_process	8	POLD2;POLQ;TK1	3	1414	14	14132	0.158469
GO:0070328	triglyceride homeostasis	biological_process	9	LOC106033303;LOC106040417;SESN2	3	1414	14	14132	0.158469
GO:0005104	fibroblast growth factor receptor binding	molecular_function	7	FGF19;FLRT3;KL	3	1414	14	14132	0.158469
GO:0004467	long-chain fatty acid-CoA ligase activity	molecular_function	8	ACSBG2;ACSL3;ACSL5	3	1414	14	14132	0.158469
GO:0008237	metallopeptidase activity	molecular_function	7	ACE2;ADAMTS4;ADAMTS7;ADAMTSL3;CLTRN	5	1414	29	14132	0.158511
GO:0007169	transmembrane receptor protein tyrosine kinase signaling pathway	biological_process	7	FRK;ITK;JAK3;LYN;NTF3;PAG1;SHC4;STYK1;YES1	9	1414	62	14132	0.163307
GO:0006979	response to oxidative stress	biological_process	5	GCLC;GCLM;GPX2;NQO1;PTGS1;PXDN;STC2	7	1414	46	14132	0.171906
GO:0048015	phosphatidylinositol-mediated signaling	biological_process	7	CA8;EZR;INPP5F;PIK3CB	4	1414	22	14132	0.172037
GO:0007154	cell communication	biological_process	4	GJB1;GJB2;KREMEN1;LOC106040406	4	1414	22	14132	0.172037
GO:0007189	adenylate cyclase-activating G-protein coupled receptor signaling pathway	biological_process	8	ADCY3;ADCY5;ADM2;LOC106033149	4	1414	22	14132	0.172037
GO:0007193	adenylate cyclase-inhibiting G-protein coupled receptor signaling pathway	biological_process	8	ADCY3;ADCY5;GABBR1;NPB	4	1414	22	14132	0.172037
GO:0051209	release of sequestered calcium ion into cytosol	biological_process	8	CCL19;LOC106038242;LOC106038263;RYR3	4	1414	22	14132	0.172037
GO:0070062	extracellular exosome	cellular_component	7	ABCB11;ACAT1;ACE2;ACMSD;ACOT11;AHSG;AK1;AKR1D1;ALDH9A1;AMN;ANO1;ANXA13;ANXA5;AQP1;BBOX1;BTG2;C7;CA4;CARMIL1;CDHR2;CDHR5;CLEC3B;CLTRN;CNTN1;COCH;COL15A1;COL18A1;COL6A3;COLEC12;CUX2;CXCL12;DAB2;DBI;DCTD;DCXR;DDX11;DPP4;DSG2;DUT;EFEMP1;EGF;ELAPOR1;ENO2;ENPP6;EPB41L2;EPCAM;EZR;FABP5;FAT1;FETUB;FKBP5;FRK;FSTL1;G6PD;GATM;GDA;GLRX;GNG4;GNS;GPR155;GPX2;HADHB;HMCN1;HOGA1;HPX;HSP90AB1;HSPA5;HSPA8;HSPH1;IAR…	164	1414	1530	14132	0.173429
GO:0003725	double-stranded RNA binding	molecular_function	7	DHX58;EIF2AK2;HSP90AB1;IFIH1;LOC106042804;SIDT2	6	1414	38	14132	0.174808
GO:0008180	COP9 signalosome	cellular_component	4	COPS9;EPB41L2;HSP90AB1;HSPA5;TESPA1	5	1414	30	14132	0.175585
GO:0001503	ossification	biological_process	4	AHSG;IGSF10;RUNX3;SLC26A2;TWSG1	5	1414	30	14132	0.175585
GO:0008083	growth factor activity	molecular_function	7	BMP10;BTC;EFEMP1;EGF;EPGN;FGF19;MDK;NTF3;OGN;TGFA	10	1414	72	14132	0.179831
GO:0030165	PDZ domain binding	molecular_function	6	ACOX1;ARHGEF16;CIT;KIF14;PDZK1;PRKN;RAPGEF2;SLC9A3	8	1414	55	14132	0.18044
GO:0007140	male meiotic nuclear division	biological_process	5	KIF18A;LOC106030058;MAEL	3	1414	15	14132	0.184198
GO:0090398	cellular senescence	biological_process	6	ECRG4;LOC106044181;PML	3	1414	15	14132	0.184198
GO:0048661	positive regulation of smooth muscle cell proliferation	biological_process	8	LOC106041040;NR4A3;STAT4	3	1414	15	14132	0.184198
GO:0004181	metallocarboxypeptidase activity	molecular_function	9	AGBL1;CPN1;CPXM2	3	1414	15	14132	0.184198
GO:0032435	negative regulation of proteasomal ubiquitin-dependent protein catabolic process	biological_process	12	HSP90AB1;NOP53;PBK	3	1414	15	14132	0.184198
GO:2001238	positive regulation of extrinsic apoptotic signaling pathway	biological_process	10	G0S2;LOC106044181;PML	3	1414	15	14132	0.184198
GO:0010332	response to gamma radiation	biological_process	7	FANCD2;LOC106044181;PML	3	1414	15	14132	0.184198
GO:1990138	neuron projection extension	biological_process	6	AURKA;FLRT3	2	1414	8	14132	0.187032
GO:0006970	response to osmotic stress	biological_process	5	MAPK13;TSC22D3	2	1414	8	14132	0.187032
GO:0035108	limb morphogenesis	biological_process	6	IFT140;LEF1	2	1414	8	14132	0.187032
GO:1903364	positive regulation of cellular protein catabolic process	biological_process	9	EZR;LOC106039159	2	1414	8	14132	0.187032
GO:0045190	isotype switching	biological_process	8	CD40LG;EXO1	2	1414	8	14132	0.187032
GO:0030033	microvillus assembly	biological_process	8	EZR;RAPGEF2	2	1414	8	14132	0.187032
GO:0030991	intraciliary transport particle A	cellular_component	4	IFT140;WDR19	2	1414	8	14132	0.187032
GO:0044458	motile cilium assembly	biological_process	8	CC2D2A;KIAA0586	2	1414	8	14132	0.187032
GO:0007202	activation of phospholipase C activity	biological_process	11	GPR55;ITK	2	1414	8	14132	0.187032
GO:0042166	acetylcholine binding	molecular_function	5	CHRFAM7A;CHRNA9	2	1414	8	14132	0.187032
GO:0071482	cellular response to light stimulus	biological_process	7	LOC106041235;TRPM1	2	1414	8	14132	0.187032
GO:0030643	cellular phosphate ion homeostasis	biological_process	11	ENPP1;SLC34A2	2	1414	8	14132	0.187032
GO:0010875	positive regulation of cholesterol efflux	biological_process	11	ABCA7;ABCG1	2	1414	8	14132	0.187032
GO:0002161	aminoacyl-tRNA editing activity	molecular_function	7	IARS1;LOC106040078	2	1414	8	14132	0.187032
GO:0035641	locomotory exploration behavior	biological_process	5	DPP4;LOC125184079	2	1414	8	14132	0.187032
GO:0035721	intraciliary retrograde transport	biological_process	8	IFT140;WDR19	2	1414	8	14132	0.187032
GO:0050880	regulation of blood vessel size	biological_process	7	GCLC;GCLM	2	1414	8	14132	0.187032
GO:0032183	SUMO binding	molecular_function	6	LOC106044181;PML	2	1414	8	14132	0.187032
GO:0009607	response to biotic stimulus	biological_process	4	LOC125182926;LOC125183345	2	1414	8	14132	0.187032
GO:0006953	acute-phase response	biological_process	8	AHSG;TF	2	1414	8	14132	0.187032
GO:0000038	very long-chain fatty acid metabolic process	biological_process	10	ACAA1;ACOX1	2	1414	8	14132	0.187032
GO:0097345	mitochondrial outer membrane permeabilization	biological_process	10	LOC125181314;LOC125183810	2	1414	8	14132	0.187032
GO:0005664	nuclear origin of replication recognition complex	cellular_component	5	ORC1;ORC5	2	1414	8	14132	0.187032
GO:0032722	positive regulation of chemokine production	biological_process	8	EIF2AK2;LOC106043112	2	1414	8	14132	0.187032
GO:0008191	metalloendopeptidase inhibitor activity	molecular_function	8	FETUB;TIMP2	2	1414	8	14132	0.187032
GO:0009263	deoxyribonucleotide biosynthetic process	biological_process	10	RRM1;RRM2	2	1414	8	14132	0.187032
GO:2000353	positive regulation of endothelial cell apoptotic process	biological_process	11	CD40LG;COL18A1	2	1414	8	14132	0.187032
GO:0060080	inhibitory postsynaptic potential	biological_process	7	GLRA1;NLGN3	2	1414	8	14132	0.187032
GO:0002052	positive regulation of neuroblast proliferation	biological_process	10	ASPM;SMARCD3	2	1414	8	14132	0.187032
GO:0007276	gamete generation	biological_process	5	FANCD2;FANCL	2	1414	8	14132	0.187032
GO:0031527	filopodium membrane	cellular_component	6	ITGA3;SYNE2	2	1414	8	14132	0.187032
GO:0071310	cellular response to organic substance	biological_process	6	CUX2;IQGAP3	2	1414	8	14132	0.187032
GO:0007159	leukocyte cell-cell adhesion	biological_process	6	EZR;LOC106041040	2	1414	8	14132	0.187032
GO:0050871	positive regulation of B cell activation	biological_process	9	LOC106049914;LOC106049915	2	1414	8	14132	0.187032
GO:0042761	very long-chain fatty acid biosynthetic process	biological_process	11	ELOVL7;HACD1	2	1414	8	14132	0.187032
GO:0000014	single-stranded DNA endodeoxyribonuclease activity	molecular_function	9	ERCC4;RBBP8	2	1414	8	14132	0.187032
GO:0004748	ribonucleoside-diphosphate reductase activity, thioredoxin disulfide as acceptor	molecular_function	8	RRM1;RRM2	2	1414	8	14132	0.187032
GO:1990023	mitotic spindle midzone	cellular_component	7	CENPE;KIF18A	2	1414	8	14132	0.187032
GO:0034375	high-density lipoprotein particle remodeling	biological_process	9	ABCG1;LOC106033303	2	1414	8	14132	0.187032
GO:0051968	positive regulation of synaptic transmission, glutamatergic	biological_process	9	NLGN3;NRXN1	2	1414	8	14132	0.187032
GO:0097228	sperm principal piece	cellular_component	5	IFT27;IFT81	2	1414	8	14132	0.187032
GO:0045109	intermediate filament organization	biological_process	8	EPPK1;NEFL	2	1414	8	14132	0.187032
GO:0070300	phosphatidic acid binding	molecular_function	6	PACSIN2;RAPGEF2	2	1414	8	14132	0.187032
GO:0005971	ribonucleoside-diphosphate reductase complex	cellular_component	7	RRM1;RRM2	2	1414	8	14132	0.187032
GO:0035529	NADH pyrophosphatase activity	molecular_function	9	ENPP1	1	1414	2	14132	0.190108
GO:0001887	selenium compound metabolic process	biological_process	5	TXNRD1	1	1414	2	14132	0.190108
GO:0032713	negative regulation of interleukin-4 production	biological_process	8	LEF1	1	1414	2	14132	0.190108
GO:0015746	citrate transport	biological_process	11	SLC13A5	1	1414	2	14132	0.190108
GO:0031393	negative regulation of prostaglandin biosynthetic process	biological_process	12	PIBF1	1	1414	2	14132	0.190108
GO:0052593	tryptamine:oxygen oxidoreductase (deaminating) activity	molecular_function	7	LOC106048001	1	1414	2	14132	0.190108
GO:0008650	rRNA (uridine-2'-O-)-methyltransferase activity	molecular_function	10	MRM2	1	1414	2	14132	0.190108
GO:0010872	regulation of cholesterol esterification	biological_process	9	ABCG1	1	1414	2	14132	0.190108
GO:0043969	histone H2B acetylation	biological_process	11	LOC106035824	1	1414	2	14132	0.190108
GO:0022824	transmitter-gated ion channel activity	molecular_function	9	GLRA1	1	1414	2	14132	0.190108
GO:0047613	aconitate decarboxylase activity	molecular_function	7	ACOD1	1	1414	2	14132	0.190108
GO:0032367	intracellular cholesterol transport	biological_process	10	ABCG1	1	1414	2	14132	0.190108
GO:0033262	regulation of nuclear cell cycle DNA replication	biological_process	8	CDT1	1	1414	2	14132	0.190108
GO:0090279	regulation of calcium ion import	biological_process	10	EGF	1	1414	2	14132	0.190108
GO:0008486	diphosphoinositol-polyphosphate diphosphatase activity	molecular_function	8	NUDT3	1	1414	2	14132	0.190108
GO:0044262	cellular carbohydrate metabolic process	biological_process	6	TKFC	1	1414	2	14132	0.190108
GO:1990077	primosome complex	cellular_component	5	PRIM2	1	1414	2	14132	0.190108
GO:0071173	spindle assembly checkpoint	biological_process	6	KNL1	1	1414	2	14132	0.190108
GO:0003289	atrial septum primum morphogenesis	biological_process	7	NSD2	1	1414	2	14132	0.190108
GO:0004992	platelet activating factor receptor activity	molecular_function	7	PDGFRL	1	1414	2	14132	0.190108
GO:0003951	NAD+ kinase activity	molecular_function	7	NADK2	1	1414	2	14132	0.190108
GO:0090636	outer dense plaque of desmosome	cellular_component	4	VCL	1	1414	2	14132	0.190108
GO:0015670	carbon dioxide transport	biological_process	7	LOC106030632	1	1414	2	14132	0.190108
GO:0007190	activation of adenylate cyclase activity	biological_process	6	ADCY5	1	1414	2	14132	0.190108
GO:0046683	response to organophosphorus	biological_process	6	TYMS	1	1414	2	14132	0.190108
GO:0015718	monocarboxylic acid transport	biological_process	10	SLC16A9	1	1414	2	14132	0.190108
GO:0048539	bone marrow development	biological_process	6	LRRC17	1	1414	2	14132	0.190108
GO:0021513	spinal cord dorsal/ventral patterning	biological_process	7	INTU	1	1414	2	14132	0.190108
GO:0005997	xylulose metabolic process	biological_process	8	DCXR	1	1414	2	14132	0.190108
GO:0004830	tryptophan-tRNA ligase activity	molecular_function	7	WARS1	1	1414	2	14132	0.190108
GO:0004781	sulfate adenylyltransferase (ATP) activity	molecular_function	9	PAPSS2	1	1414	2	14132	0.190108
GO:0055070	copper ion homeostasis	biological_process	11	CUTC	1	1414	2	14132	0.190108
GO:1901390	positive regulation of transforming growth factor beta activation	biological_process	9	FSTL1	1	1414	2	14132	0.190108
GO:0004103	choline kinase activity	molecular_function	7	CHKB	1	1414	2	14132	0.190108
GO:0006563	L-serine metabolic process	biological_process	11	SHMT2	1	1414	2	14132	0.190108
GO:2001236	regulation of extrinsic apoptotic signaling pathway	biological_process	9	ACSL5	1	1414	2	14132	0.190108
GO:0060338	regulation of type I interferon-mediated signaling pathway	biological_process	9	HSP90AB1	1	1414	2	14132	0.190108
GO:0006760	folic acid-containing compound metabolic process	biological_process	6	FPGS	1	1414	2	14132	0.190108
GO:1990403	embryonic brain development	biological_process	7	CC2D2A	1	1414	2	14132	0.190108
GO:0009088	threonine biosynthetic process	biological_process	12	THNSL1	1	1414	2	14132	0.190108
GO:0021589	cerebellum structural organization	biological_process	5	HSPA5	1	1414	2	14132	0.190108
GO:1900245	positive regulation of MDA-5 signaling pathway	biological_process	8	DHX58	1	1414	2	14132	0.190108
GO:0051351	positive regulation of ligase activity	biological_process	7	MID1IP1	1	1414	2	14132	0.190108
GO:0004473	malate dehydrogenase (decarboxylating) (NADP+) activity	molecular_function	8	ME1	1	1414	2	14132	0.190108
GO:0006436	tryptophanyl-tRNA aminoacylation	biological_process	13	WARS1	1	1414	2	14132	0.190108
GO:0032263	GMP salvage	biological_process	10	LOC106033262	1	1414	2	14132	0.190108
GO:0035339	SPOTS complex	cellular_component	9	ORMDL3	1	1414	2	14132	0.190108
GO:0017040	N-acylsphingosine amidohydrolase activity	molecular_function	7	ASAH2	1	1414	2	14132	0.190108
GO:0004356	glutamate-ammonia ligase activity	molecular_function	8	GLUL	1	1414	2	14132	0.190108
GO:0004768	stearoyl-CoA 9-desaturase activity	molecular_function	8	SCD	1	1414	2	14132	0.190108
GO:0004067	asparaginase activity	molecular_function	7	ASPG	1	1414	2	14132	0.190108
GO:0002455	humoral immune response mediated by circulating immunoglobulin	biological_process	6	EXO1	1	1414	2	14132	0.190108
GO:0019371	cyclooxygenase pathway	biological_process	12	PTGS1	1	1414	2	14132	0.190108
GO:0044321	response to leptin	biological_process	6	NR1D1	1	1414	2	14132	0.190108
GO:0006266	DNA ligation	biological_process	8	TOP2A	1	1414	2	14132	0.190108
GO:0015111	iodide transmembrane transporter activity	molecular_function	8	ANO1	1	1414	2	14132	0.190108
GO:0036435	K48-linked polyubiquitin modification-dependent protein binding	molecular_function	7	IKBKE	1	1414	2	14132	0.190108
GO:0008476	protein-tyrosine sulfotransferase activity	molecular_function	7	TPST2	1	1414	2	14132	0.190108
GO:0003290	atrial septum secundum morphogenesis	biological_process	7	NSD2	1	1414	2	14132	0.190108
GO:0002934	desmosome organization	biological_process	7	DSG2	1	1414	2	14132	0.190108
GO:0046951	ketone body biosynthetic process	biological_process	6	HMGCL	1	1414	2	14132	0.190108
GO:0010636	positive regulation of mitochondrial fusion	biological_process	10	PRKN	1	1414	2	14132	0.190108
GO:0005338	nucleotide-sugar transmembrane transporter activity	molecular_function	6	SLC35E3	1	1414	2	14132	0.190108
GO:0051272	positive regulation of cellular component movement	biological_process	7	BCL6	1	1414	2	14132	0.190108
GO:0055129	L-proline biosynthetic process	biological_process	13	PYCR1	1	1414	2	14132	0.190108
GO:0060334	regulation of interferon-gamma-mediated signaling pathway	biological_process	9	HSP90AB1	1	1414	2	14132	0.190108
GO:0021801	cerebral cortex radial glia guided migration	biological_process	11	ADGRG1	1	1414	2	14132	0.190108
GO:0071709	membrane assembly	biological_process	6	ANK3	1	1414	2	14132	0.190108
GO:0090306	spindle assembly involved in meiosis	biological_process	10	ASPM	1	1414	2	14132	0.190108
GO:0009051	pentose-phosphate shunt, oxidative branch	biological_process	7	G6PD	1	1414	2	14132	0.190108
GO:0044314	protein K27-linked ubiquitination	biological_process	13	UBE2T	1	1414	2	14132	0.190108
GO:0007060	male meiosis chromosome segregation	biological_process	5	TEX11	1	1414	2	14132	0.190108
GO:0072318	clathrin coat disassembly	biological_process	10	HSPA8	1	1414	2	14132	0.190108
GO:0015705	iodide transport	biological_process	9	ANO1	1	1414	2	14132	0.190108
GO:0009826	unidimensional cell growth	biological_process	7	EPB41L5	1	1414	2	14132	0.190108
GO:0001714	endodermal cell fate specification	biological_process	6	EOMES	1	1414	2	14132	0.190108
GO:0060267	positive regulation of respiratory burst	biological_process	7	JCHAIN	1	1414	2	14132	0.190108
GO:0001604	urotensin II receptor activity	molecular_function	7	LOC106047107	1	1414	2	14132	0.190108
GO:2000820	negative regulation of transcription from RNA polymerase II promoter involved in smooth muscle cell differentiation	biological_process	11	HEY1	1	1414	2	14132	0.190108
GO:0010980	positive regulation of vitamin D 24-hydroxylase activity	biological_process	8	LOC125181064	1	1414	2	14132	0.190108
GO:0021693	cerebellar Purkinje cell layer structural organization	biological_process	5	KIF14	1	1414	2	14132	0.190108
GO:0038027	apolipoprotein A-I-mediated signaling pathway	biological_process	6	ABCA7	1	1414	2	14132	0.190108
GO:0034124	regulation of MyD88-dependent toll-like receptor signaling pathway	biological_process	9	IRF1	1	1414	2	14132	0.190108
GO:0060809	mesodermal to mesenchymal transition involved in gastrulation	biological_process	8	EOMES	1	1414	2	14132	0.190108
GO:0000828	inositol hexakisphosphate kinase activity	molecular_function	7	LOC125180385	1	1414	2	14132	0.190108
GO:0004831	tyrosine-tRNA ligase activity	molecular_function	7	YARS1	1	1414	2	14132	0.190108
GO:0072553	terminal button organization	biological_process	6	SNAPIN	1	1414	2	14132	0.190108
GO:0002764	immune response-regulating signaling pathway	biological_process	5	LAT2	1	1414	2	14132	0.190108
GO:0003383	apical constriction	biological_process	7	EPB41L5	1	1414	2	14132	0.190108
GO:0004735	pyrroline-5-carboxylate reductase activity	molecular_function	7	PYCR1	1	1414	2	14132	0.190108
GO:0009190	cyclic nucleotide biosynthetic process	biological_process	10	CGAS	1	1414	2	14132	0.190108
GO:0033153	T cell receptor V(D)J recombination	biological_process	7	LEF1	1	1414	2	14132	0.190108
GO:0042471	ear morphogenesis	biological_process	7	WDR19	1	1414	2	14132	0.190108
GO:0005019	platelet-derived growth factor beta-receptor activity	molecular_function	11	PDGFRL	1	1414	2	14132	0.190108
GO:0015141	succinate transmembrane transporter activity	molecular_function	9	SLC13A5	1	1414	2	14132	0.190108
GO:1904724	tertiary granule lumen	cellular_component	7	QPCT	1	1414	2	14132	0.190108
GO:0004795	threonine synthase activity	molecular_function	7	THNSL1	1	1414	2	14132	0.190108
GO:0042978	ornithine decarboxylase activator activity	molecular_function	6	AZIN2	1	1414	2	14132	0.190108
GO:0033624	negative regulation of integrin activation	biological_process	8	KIF14	1	1414	2	14132	0.190108
GO:0005967	mitochondrial pyruvate dehydrogenase complex	cellular_component	7	PDK1	1	1414	2	14132	0.190108
GO:0036155	acylglycerol acyl-chain remodeling	biological_process	9	DGAT2	1	1414	2	14132	0.190108
GO:0060352	cell adhesion molecule production	biological_process	4	GCNT1	1	1414	2	14132	0.190108
GO:0090238	positive regulation of arachidonic acid secretion	biological_process	10	PLA2R1	1	1414	2	14132	0.190108
GO:0060005	vestibular reflex	biological_process	6	NR4A3	1	1414	2	14132	0.190108
GO:0006766	vitamin metabolic process	biological_process	5	LRP2	1	1414	2	14132	0.190108
GO:0004066	asparagine synthase (glutamine-hydrolyzing) activity	molecular_function	7	ASNS	1	1414	2	14132	0.190108
GO:0004174	electron-transferring-flavoprotein dehydrogenase activity	molecular_function	6	AIFM2	1	1414	2	14132	0.190108
GO:0019863	IgE binding	molecular_function	6	LOC106032695	1	1414	2	14132	0.190108
GO:0004372	glycine hydroxymethyltransferase activity	molecular_function	7	SHMT2	1	1414	2	14132	0.190108
GO:0034041	sterol-transporting ATPase activity	molecular_function	6	ABCG1	1	1414	2	14132	0.190108
GO:0038093	Fc receptor signaling pathway	biological_process	7	LOC106041363	1	1414	2	14132	0.190108
GO:0010750	positive regulation of nitric oxide mediated signal transduction	biological_process	10	LOC106040661	1	1414	2	14132	0.190108
GO:2001069	glycogen binding	molecular_function	6	PPP1R3G	1	1414	2	14132	0.190108
GO:0071895	odontoblast differentiation	biological_process	9	LEF1	1	1414	2	14132	0.190108
GO:1902117	positive regulation of organelle assembly	biological_process	9	CEP295	1	1414	2	14132	0.190108
GO:0052595	aliphatic-amine oxidase activity	molecular_function	7	LOC106048001	1	1414	2	14132	0.190108
GO:2000253	positive regulation of feeding behavior	biological_process	7	NR4A3	1	1414	2	14132	0.190108
GO:0048294	negative regulation of isotype switching to IgE isotypes	biological_process	11	BCL6	1	1414	2	14132	0.190108
GO:0001631	cysteinyl leukotriene receptor activity	molecular_function	9	CYSLTR2	1	1414	2	14132	0.190108
GO:0032270	positive regulation of cellular protein metabolic process	biological_process	8	KLF4	1	1414	2	14132	0.190108
GO:1902570	protein localization to nucleolus	biological_process	9	NOP53	1	1414	2	14132	0.190108
GO:0019695	choline metabolic process	biological_process	7	ENPP6	1	1414	2	14132	0.190108
GO:0005330	dopamine:sodium symporter activity	molecular_function	7	SLC6A2	1	1414	2	14132	0.190108
GO:1902990	mitotic telomere maintenance via semi-conservative replication	biological_process	10	DNA2	1	1414	2	14132	0.190108
GO:0045329	carnitine biosynthetic process	biological_process	8	BBOX1	1	1414	2	14132	0.190108
GO:0046985	positive regulation of hemoglobin biosynthetic process	biological_process	9	KLF4	1	1414	2	14132	0.190108
GO:0007621	negative regulation of female receptivity	biological_process	8	THRB	1	1414	2	14132	0.190108
GO:0002902	regulation of B cell apoptotic process	biological_process	11	LYN	1	1414	2	14132	0.190108
GO:0009115	xanthine catabolic process	biological_process	11	XDH	1	1414	2	14132	0.190108
GO:0072540	T-helper 17 cell lineage commitment	biological_process	10	IRF4	1	1414	2	14132	0.190108
GO:0016888	endodeoxyribonuclease activity, producing 5'-phosphomonoesters	molecular_function	9	ENDOV	1	1414	2	14132	0.190108
GO:0002495	antigen processing and presentation of peptide antigen via MHC class II	biological_process	6	MARCHF1	1	1414	2	14132	0.190108
GO:0034157	positive regulation of toll-like receptor 7 signaling pathway	biological_process	10	RSAD2	1	1414	2	14132	0.190108
GO:1903748	negative regulation of establishment of protein localization to mitochondrion	biological_process	9	HSPH1	1	1414	2	14132	0.190108
GO:1901862	negative regulation of muscle tissue development	biological_process	7	IGFBP5	1	1414	2	14132	0.190108
GO:0008732	L-allo-threonine aldolase activity	molecular_function	8	SHMT2	1	1414	2	14132	0.190108
GO:0042701	progesterone secretion	biological_process	7	INHBA	1	1414	2	14132	0.190108
GO:2000370	positive regulation of clathrin-dependent endocytosis	biological_process	10	DAB2	1	1414	2	14132	0.190108
GO:0031161	phosphatidylinositol catabolic process	biological_process	10	INPP5F	1	1414	2	14132	0.190108
GO:0070668	positive regulation of mast cell proliferation	biological_process	9	LYN	1	1414	2	14132	0.190108
GO:0003091	renal water homeostasis	biological_process	6	ADCY5	1	1414	2	14132	0.190108
GO:0003882	CDP-diacylglycerol-serine O-phosphatidyltransferase activity	molecular_function	8	PTDSS2	1	1414	2	14132	0.190108
GO:2000138	positive regulation of cell proliferation involved in heart morphogenesis	biological_process	8	BMP10	1	1414	2	14132	0.190108
GO:0035947	regulation of gluconeogenesis by regulation of transcription from RNA polymerase II promoter	biological_process	11	NR1D1	1	1414	2	14132	0.190108
GO:0019417	sulfur oxidation	biological_process	6	MICAL1	1	1414	2	14132	0.190108
GO:0004027	alcohol sulfotransferase activity	molecular_function	7	SULT1C4	1	1414	2	14132	0.190108
GO:0030261	chromosome condensation	biological_process	9	NCAPH2	1	1414	2	14132	0.190108
GO:1902531	regulation of intracellular signal transduction	biological_process	8	ABRACL	1	1414	2	14132	0.190108
GO:0030950	establishment or maintenance of actin cytoskeleton polarity	biological_process	8	RHOF	1	1414	2	14132	0.190108
GO:0035710	CD4-positive, alpha-beta T cell activation	biological_process	9	IL18	1	1414	2	14132	0.190108
GO:0010716	negative regulation of extracellular matrix disassembly	biological_process	9	DPP4	1	1414	2	14132	0.190108
GO:0035189	Rb-E2F complex	cellular_component	7	E2F1	1	1414	2	14132	0.190108
GO:0045954	positive regulation of natural killer cell mediated cytotoxicity	biological_process	8	SH2D1A	1	1414	2	14132	0.190108
GO:0042596	fear response	biological_process	6	CRHR1	1	1414	2	14132	0.190108
GO:0004140	dephospho-CoA kinase activity	molecular_function	7	DCAKD	1	1414	2	14132	0.190108
GO:0061738	late endosomal microautophagy	biological_process	7	HSPA8	1	1414	2	14132	0.190108
GO:0030730	sequestering of triglyceride	biological_process	6	ENPP1	1	1414	2	14132	0.190108
GO:0031547	brain-derived neurotrophic factor receptor signaling pathway	biological_process	8	NTRK2	1	1414	2	14132	0.190108
GO:0030858	positive regulation of epithelial cell differentiation	biological_process	8	DMBT1	1	1414	2	14132	0.190108
GO:0030888	regulation of B cell proliferation	biological_process	10	IKZF3	1	1414	2	14132	0.190108
GO:0016561	protein import into peroxisome matrix, translocation	biological_process	12	PEX6	1	1414	2	14132	0.190108
GO:1902532	negative regulation of intracellular signal transduction	biological_process	9	DDIT4	1	1414	2	14132	0.190108
GO:0006478	peptidyl-tyrosine sulfation	biological_process	10	TPST2	1	1414	2	14132	0.190108
GO:0021554	optic nerve development	biological_process	7	NAV2	1	1414	2	14132	0.190108
GO:0006233	dTDP biosynthetic process	biological_process	12	CMPK2	1	1414	2	14132	0.190108
GO:0014036	neural crest cell fate specification	biological_process	7	LOC125180432	1	1414	2	14132	0.190108
GO:0015137	citrate transmembrane transporter activity	molecular_function	8	SLC13A5	1	1414	2	14132	0.190108
GO:0004630	phospholipase D activity	molecular_function	8	PLD1	1	1414	2	14132	0.190108
GO:0008028	monocarboxylic acid transmembrane transporter activity	molecular_function	7	SLC16A9	1	1414	2	14132	0.190108
GO:0034626	fatty acid elongation, polyunsaturated fatty acid	biological_process	13	ELOVL7	1	1414	2	14132	0.190108
GO:0016500	protein-hormone receptor activity	molecular_function	5	LGR5	1	1414	2	14132	0.190108
GO:0072112	glomerular visceral epithelial cell differentiation	biological_process	7	PTPRO	1	1414	2	14132	0.190108
GO:0032800	receptor biosynthetic process	biological_process	7	ACE2	1	1414	2	14132	0.190108
GO:0002675	positive regulation of acute inflammatory response	biological_process	10	LOC106048001	1	1414	2	14132	0.190108
GO:0060732	positive regulation of inositol phosphate biosynthetic process	biological_process	10	SNCA	1	1414	2	14132	0.190108
GO:0015949	nucleobase-containing small molecule interconversion	biological_process	8	TXNRD1	1	1414	2	14132	0.190108
GO:0043237	laminin-1 binding	molecular_function	6	NTN4	1	1414	2	14132	0.190108
GO:0017186	peptidyl-pyroglutamic acid biosynthetic process, using glutaminyl-peptide cyclotransferase	biological_process	11	QPCT	1	1414	2	14132	0.190108
GO:0051754	meiotic sister chromatid cohesion, centromeric	biological_process	7	LOC106030058	1	1414	2	14132	0.190108
GO:0045843	negative regulation of striated muscle tissue development	biological_process	9	LEF1	1	1414	2	14132	0.190108
GO:0045187	regulation of circadian sleep/wake cycle, sleep	biological_process	7	LOC106037158	1	1414	2	14132	0.190108
GO:0090521	glomerular visceral epithelial cell migration	biological_process	9	ANLN	1	1414	2	14132	0.190108
GO:0071731	response to nitric oxide	biological_process	7	CCL19	1	1414	2	14132	0.190108
GO:0072573	tolerance induction to lipopolysaccharide	biological_process	5	ACOD1	1	1414	2	14132	0.190108
GO:0070234	positive regulation of T cell apoptotic process	biological_process	12	LOC106041040	1	1414	2	14132	0.190108
GO:0042284	sphingolipid delta-4 desaturase activity	molecular_function	6	DEGS2	1	1414	2	14132	0.190108
GO:0061153	trachea gland development	biological_process	7	LEF1	1	1414	2	14132	0.190108
GO:0005174	CD40 receptor binding	molecular_function	8	CD40LG	1	1414	2	14132	0.190108
GO:0071257	cellular response to electrical stimulus	biological_process	6	NSMF	1	1414	2	14132	0.190108
GO:0007638	mechanosensory behavior	biological_process	4	ETV1	1	1414	2	14132	0.190108
GO:0008459	chondroitin 6-sulfotransferase activity	molecular_function	8	CHST7	1	1414	2	14132	0.190108
GO:0010002	cardioblast differentiation	biological_process	7	EOMES	1	1414	2	14132	0.190108
GO:0007320	insemination	biological_process	5	DDO	1	1414	2	14132	0.190108
GO:1902262	apoptotic process involved in blood vessel morphogenesis	biological_process	9	LEF1	1	1414	2	14132	0.190108
GO:0034656	nucleobase-containing small molecule catabolic process	biological_process	8	ENTPD3	1	1414	2	14132	0.190108
GO:0036149	phosphatidylinositol acyl-chain remodeling	biological_process	10	PLBD1	1	1414	2	14132	0.190108
GO:2000564	regulation of CD8-positive, alpha-beta T cell proliferation	biological_process	12	IRF1	1	1414	2	14132	0.190108
GO:0019265	glycine biosynthetic process, by transamination of glyoxylate	biological_process	13	AGXT2	1	1414	2	14132	0.190108
GO:0052594	aminoacetone:oxygen oxidoreductase(deaminating) activity	molecular_function	7	LOC106048001	1	1414	2	14132	0.190108
GO:0072697	protein localization to cell cortex	biological_process	8	EZR	1	1414	2	14132	0.190108
GO:0031618	nuclear pericentric heterochromatin	cellular_component	9	ESCO2	1	1414	2	14132	0.190108
GO:0010040	response to iron(II) ion	biological_process	8	SNCA	1	1414	2	14132	0.190108
GO:0035304	regulation of protein dephosphorylation	biological_process	9	PPP1R14D	1	1414	2	14132	0.190108
GO:0006741	NADP biosynthetic process	biological_process	5	NADK2	1	1414	2	14132	0.190108
GO:0042609	CD4 receptor binding	molecular_function	6	LCK	1	1414	2	14132	0.190108
GO:0038179	neurotrophin signaling pathway	biological_process	6	NTRK2	1	1414	2	14132	0.190108
GO:0010998	regulation of translational initiation by eIF2 alpha phosphorylation	biological_process	10	EIF2AK2	1	1414	2	14132	0.190108
GO:0097006	regulation of plasma lipoprotein particle levels	biological_process	5	DGAT2	1	1414	2	14132	0.190108
GO:0060033	anatomical structure regression	biological_process	4	LEF1	1	1414	2	14132	0.190108
GO:0003955	NAD(P)H dehydrogenase (quinone) activity	molecular_function	7	NQO1	1	1414	2	14132	0.190108
GO:0007509	mesoderm migration involved in gastrulation	biological_process	9	EPB41L5	1	1414	2	14132	0.190108
GO:0006231	dTMP biosynthetic process	biological_process	12	TYMS	1	1414	2	14132	0.190108
GO:0047498	calcium-dependent phospholipase A2 activity	molecular_function	9	PLA2G4F	1	1414	2	14132	0.190108
GO:0042567	insulin-like growth factor ternary complex	cellular_component	6	IGFBP5	1	1414	2	14132	0.190108
GO:0016045	detection of bacterium	biological_process	8	NOD1	1	1414	2	14132	0.190108
GO:0033632	regulation of cell-cell adhesion mediated by integrin	biological_process	7	DPP4	1	1414	2	14132	0.190108
GO:0060761	negative regulation of response to cytokine stimulus	biological_process	7	KLF4	1	1414	2	14132	0.190108
GO:1902857	positive regulation of non-motile cilium assembly	biological_process	11	CEP135	1	1414	2	14132	0.190108
GO:0043266	regulation of potassium ion transport	biological_process	9	ANK3	1	1414	2	14132	0.190108
GO:0031390	Ctf18 RFC-like complex	cellular_component	4	CHTF8	1	1414	2	14132	0.190108
GO:0051155	positive regulation of striated muscle cell differentiation	biological_process	9	HOPX	1	1414	2	14132	0.190108
GO:0019534	toxin transmembrane transporter activity	molecular_function	5	ABCG1	1	1414	2	14132	0.190108
GO:0004798	thymidylate kinase activity	molecular_function	8	CMPK2	1	1414	2	14132	0.190108
GO:0032849	positive regulation of cellular pH reduction	biological_process	7	LOC106030632	1	1414	2	14132	0.190108
GO:0035174	histone serine kinase activity	molecular_function	9	AURKA	1	1414	2	14132	0.190108
GO:1903053	regulation of extracellular matrix organization	biological_process	7	ITGB3	1	1414	2	14132	0.190108
GO:0051051	negative regulation of transport	biological_process	6	LOC106039194	1	1414	2	14132	0.190108
GO:0004314	[acyl-carrier-protein] S-malonyltransferase activity	molecular_function	8	FASN	1	1414	2	14132	0.190108
GO:2000312	regulation of kainate selective glutamate receptor activity	biological_process	10	NETO2	1	1414	2	14132	0.190108
GO:0097104	postsynaptic membrane assembly	biological_process	7	NLGN3	1	1414	2	14132	0.190108
GO:0030223	neutrophil differentiation	biological_process	9	LEF1	1	1414	2	14132	0.190108
GO:0004965	G-protein coupled GABA receptor activity	molecular_function	7	GABBR1	1	1414	2	14132	0.190108
GO:0045591	positive regulation of regulatory T cell differentiation	biological_process	11	CARMIL2	1	1414	2	14132	0.190108
GO:0004613	phosphoenolpyruvate carboxykinase (GTP) activity	molecular_function	8	PCK1	1	1414	2	14132	0.190108
GO:0031726	CCR1 chemokine receptor binding	molecular_function	9	LOC106041040	1	1414	2	14132	0.190108
GO:0070836	caveola assembly	biological_process	9	PACSIN2	1	1414	2	14132	0.190108
GO:0050428	3'-phosphoadenosine 5'-phosphosulfate biosynthetic process	biological_process	12	PAPSS2	1	1414	2	14132	0.190108
GO:0060689	cell differentiation involved in salivary gland development	biological_process	6	CLCN2	1	1414	2	14132	0.190108
GO:2000479	regulation of cAMP-dependent protein kinase activity	biological_process	12	SESN2	1	1414	2	14132	0.190108
GO:0032100	positive regulation of appetite	biological_process	11	FASN	1	1414	2	14132	0.190108
GO:0031697	beta-1 adrenergic receptor binding	molecular_function	8	RAPGEF2	1	1414	2	14132	0.190108
GO:0097109	neuroligin family protein binding	molecular_function	6	NRXN1	1	1414	2	14132	0.190108
GO:0015837	amine transport	biological_process	7	SLC22A16	1	1414	2	14132	0.190108
GO:0036152	phosphatidylethanolamine acyl-chain remodeling	biological_process	10	PLBD1	1	1414	2	14132	0.190108
GO:0006529	asparagine biosynthetic process	biological_process	12	ASNS	1	1414	2	14132	0.190108
GO:0030505	inorganic diphosphate transport	biological_process	9	ENPP1	1	1414	2	14132	0.190108
GO:0004647	phosphoserine phosphatase activity	molecular_function	8	PSPH	1	1414	2	14132	0.190108
GO:1900223	positive regulation of amyloid-beta clearance	biological_process	7	ABCA7	1	1414	2	14132	0.190108
GO:2001225	regulation of chloride transport	biological_process	9	LOC106030632	1	1414	2	14132	0.190108
GO:0006227	dUDP biosynthetic process	biological_process	12	CMPK2	1	1414	2	14132	0.190108
GO:0061101	neuroendocrine cell differentiation	biological_process	9	WNT11	1	1414	2	14132	0.190108
GO:0043271	negative regulation of ion transport	biological_process	8	PXK	1	1414	2	14132	0.190108
GO:0015827	tryptophan transport	biological_process	8	ACE2	1	1414	2	14132	0.190108
GO:0007195	adenylate cyclase-inhibiting dopamine receptor signaling pathway	biological_process	9	ADCY5	1	1414	2	14132	0.190108
GO:0010664	negative regulation of striated muscle cell apoptotic process	biological_process	11	BAG3	1	1414	2	14132	0.190108
GO:0034421	post-translational protein acetylation	biological_process	11	ESCO2	1	1414	2	14132	0.190108
GO:1903208	negative regulation of hydrogen peroxide-induced neuron death	biological_process	10	NR4A3	1	1414	2	14132	0.190108
GO:0021796	cerebral cortex regionalization	biological_process	6	EOMES	1	1414	2	14132	0.190108
GO:0071864	positive regulation of cell proliferation in bone marrow	biological_process	8	LEF1	1	1414	2	14132	0.190108
GO:1900041	negative regulation of interleukin-2 secretion	biological_process	9	EZR	1	1414	2	14132	0.190108
GO:0021879	forebrain neuron differentiation	biological_process	8	LEF1	1	1414	2	14132	0.190108
GO:0004345	glucose-6-phosphate dehydrogenase activity	molecular_function	7	G6PD	1	1414	2	14132	0.190108
GO:0008898	S-adenosylmethionine-homocysteine S-methyltransferase activity	molecular_function	8	LOC106042084	1	1414	2	14132	0.190108
GO:0010833	telomere maintenance via telomere lengthening	biological_process	9	RAD51	1	1414	2	14132	0.190108
GO:0008531	riboflavin kinase activity	molecular_function	7	RFK	1	1414	2	14132	0.190108
GO:0048017	inositol lipid-mediated signaling	biological_process	6	PLD1	1	1414	2	14132	0.190108
GO:0003987	acetate-CoA ligase activity	molecular_function	7	ACSS2	1	1414	2	14132	0.190108
GO:0006740	NADPH regeneration	biological_process	6	G6PD	1	1414	2	14132	0.190108
GO:0033634	positive regulation of cell-cell adhesion mediated by integrin	biological_process	8	LOC106041040	1	1414	2	14132	0.190108
GO:2000354	regulation of ovarian follicle development	biological_process	9	UMODL1	1	1414	2	14132	0.190108
GO:0097208	alveolar lamellar body	cellular_component	10	LOC106045567	1	1414	2	14132	0.190108
GO:0005981	regulation of glycogen catabolic process	biological_process	10	PPP1R3B	1	1414	2	14132	0.190108
GO:0061055	myotome development	biological_process	5	WDR19	1	1414	2	14132	0.190108
GO:0098582	innate vocalization behavior	biological_process	5	AUTS2	1	1414	2	14132	0.190108
GO:0004419	hydroxymethylglutaryl-CoA lyase activity	molecular_function	7	HMGCL	1	1414	2	14132	0.190108
GO:0021882	regulation of transcription from RNA polymerase II promoter involved in forebrain neuron fate commitment	biological_process	11	DLX1	1	1414	2	14132	0.190108
GO:1990418	response to insulin-like growth factor stimulus	biological_process	6	IGF1	1	1414	2	14132	0.190108
GO:0097493	structural molecule activity conferring elasticity	molecular_function	4	LOC106029845	1	1414	2	14132	0.190108
GO:2000170	positive regulation of peptidyl-cysteine S-nitrosylation	biological_process	10	LOC106040661	1	1414	2	14132	0.190108
GO:0004967	glucagon receptor activity	molecular_function	7	GLP1R	1	1414	2	14132	0.190108
GO:0002142	stereocilia ankle link complex	cellular_component	4	USH2A	1	1414	2	14132	0.190108
GO:1900220	semaphorin-plexin signaling pathway involved in bone trabecula morphogenesis	biological_process	7	PLXNB1	1	1414	2	14132	0.190108
GO:0003985	acetyl-CoA C-acetyltransferase activity	molecular_function	9	ACAT1	1	1414	2	14132	0.190108
GO:0052596	phenethylamine:oxygen oxidoreductase (deaminating) activity	molecular_function	7	LOC106048001	1	1414	2	14132	0.190108
GO:0050916	sensory perception of sweet taste	biological_process	9	ITPR3	1	1414	2	14132	0.190108
GO:0002121	inter-male aggressive behavior	biological_process	6	GCNT4	1	1414	2	14132	0.190108
GO:0071207	histone pre-mRNA stem-loop binding	molecular_function	8	LOC106034304	1	1414	2	14132	0.190108
GO:0042851	L-alanine metabolic process	biological_process	12	GPT2	1	1414	2	14132	0.190108
GO:0070564	positive regulation of vitamin D receptor signaling pathway	biological_process	9	LOC125181064	1	1414	2	14132	0.190108
GO:0017110	nucleoside-diphosphatase activity	molecular_function	8	ENTPD3	1	1414	2	14132	0.190108
GO:0034356	NAD biosynthesis via nicotinamide riboside salvage pathway	biological_process	11	PARP9	1	1414	2	14132	0.190108
GO:0035939	microsatellite binding	molecular_function	10	HEY1	1	1414	2	14132	0.190108
GO:0033693	neurofilament bundle assembly	biological_process	7	NEFL	1	1414	2	14132	0.190108
GO:0010871	negative regulation of receptor biosynthetic process	biological_process	9	NR1D1	1	1414	2	14132	0.190108
GO:0060171	stereocilium membrane	cellular_component	7	USH2A	1	1414	2	14132	0.190108
GO:0048632	negative regulation of skeletal muscle tissue growth	biological_process	8	TLL2	1	1414	2	14132	0.190108
GO:1904424	regulation of GTP binding	biological_process	6	LOC106044313	1	1414	2	14132	0.190108
GO:0050913	sensory perception of bitter taste	biological_process	9	ITPR3	1	1414	2	14132	0.190108
GO:0046100	hypoxanthine metabolic process	biological_process	10	LOC106033262	1	1414	2	14132	0.190108
GO:0000064	L-ornithine transmembrane transporter activity	molecular_function	7	SLC7A3	1	1414	2	14132	0.190108
GO:0019836	hemolysis by symbiont of host erythrocytes	biological_process	10	LOC106041911	1	1414	2	14132	0.190108
GO:0030849	autosome	cellular_component	7	MAEL	1	1414	2	14132	0.190108
GO:0035175	histone kinase activity (H3-S10 specific	molecular_function	10	VRK1	1	1414	2	14132	0.190108
GO:0004021	L-alanine:2-oxoglutarate aminotransferase activity	molecular_function	8	GPT2	1	1414	2	14132	0.190108
GO:0043987	histone H3-S10 phosphorylation	biological_process	12	VRK1	1	1414	2	14132	0.190108
GO:0010792	DNA double-strand break processing involved in repair via single-strand annealing	biological_process	9	RBBP8	1	1414	2	14132	0.190108
GO:0097435	supramolecular fiber organization	biological_process	5	HSP90AB1	1	1414	2	14132	0.190108
GO:0035456	response to interferon-beta	biological_process	7	IKBKE	1	1414	2	14132	0.190108
GO:0043163	cell envelope organization	biological_process	6	LOC106047160	1	1414	2	14132	0.190108
GO:0032471	negative regulation of endoplasmic reticulum calcium ion concentration	biological_process	13	TGM2	1	1414	2	14132	0.190108
GO:0042287	MHC protein binding	molecular_function	6	MARCHF1	1	1414	2	14132	0.190108
GO:0097440	apical dendrite	cellular_component	7	NSMF	1	1414	2	14132	0.190108
GO:0015893	drug transport	biological_process	6	SLC22A18	1	1414	2	14132	0.190108
GO:0005914	spot adherens junction	cellular_component	6	PGM5	1	1414	2	14132	0.190108
GO:0042278	purine nucleoside metabolic process	biological_process	9	MACROD2	1	1414	2	14132	0.190108
GO:0032218	riboflavin transport	biological_process	9	LOC106033105	1	1414	2	14132	0.190108
GO:0070573	metallodipeptidase activity	molecular_function	9	DPEP1	1	1414	2	14132	0.190108
GO:2000860	positive regulation of aldosterone secretion	biological_process	12	C1QTNF6	1	1414	2	14132	0.190108
GO:0072092	ureteric bud invasion	biological_process	6	FMN1	1	1414	2	14132	0.190108
GO:0061097	regulation of protein tyrosine kinase activity	biological_process	11	ITGB3	1	1414	2	14132	0.190108
GO:1903751	negative regulation of intrinsic apoptotic signaling pathway in response to hydrogen peroxide	biological_process	10	HSPH1	1	1414	2	14132	0.190108
GO:0070842	aggresome assembly	biological_process	7	PRKN	1	1414	2	14132	0.190108
GO:0032217	riboflavin transmembrane transporter activity	molecular_function	8	LOC106033105	1	1414	2	14132	0.190108
GO:0046874	quinolinate metabolic process	biological_process	6	ACMSD	1	1414	2	14132	0.190108
GO:0004666	prostaglandin-endoperoxide synthase activity	molecular_function	6	PTGS1	1	1414	2	14132	0.190108
GO:0031433	telethonin binding	molecular_function	6	BMP10	1	1414	2	14132	0.190108
GO:0045950	negative regulation of mitotic recombination	biological_process	11	ANKLE1	1	1414	2	14132	0.190108
GO:0004095	carnitine O-palmitoyltransferase activity	molecular_function	9	CPT1B	1	1414	2	14132	0.190108
GO:0055056	D-glucose transmembrane transporter activity	molecular_function	10	SLC2A2	1	1414	2	14132	0.190108
GO:0070086	ubiquitin-dependent endocytosis	biological_process	8	NEURL1B	1	1414	2	14132	0.190108
GO:0042866	pyruvate biosynthetic process	biological_process	10	HOGA1	1	1414	2	14132	0.190108
GO:0016903	oxidoreductase activity, acting on the aldehyde or oxo group of donors	molecular_function	5	XDH	1	1414	2	14132	0.190108
GO:2000538	positive regulation of B cell chemotaxis	biological_process	10	LOC106038263	1	1414	2	14132	0.190108
GO:0045182	translation regulator activity	molecular_function	3	IGF2BP1	1	1414	2	14132	0.190108
GO:2000721	positive regulation of transcription from RNA polymerase II promoter involved in smooth muscle cell differentiation	biological_process	11	NPNT	1	1414	2	14132	0.190108
GO:1903352	L-ornithine transmembrane transport	biological_process	8	SLC7A3	1	1414	2	14132	0.190108
GO:0060623	regulation of chromosome condensation	biological_process	9	MCPH1	1	1414	2	14132	0.190108
GO:0046322	negative regulation of fatty acid oxidation	biological_process	10	DGAT2	1	1414	2	14132	0.190108
GO:0034436	glycoprotein transport	biological_process	10	ABCG1	1	1414	2	14132	0.190108
GO:1990254	keratin filament binding	molecular_function	6	EPPK1	1	1414	2	14132	0.190108
GO:0051047	positive regulation of secretion	biological_process	8	ACSL3	1	1414	2	14132	0.190108
GO:0032042	mitochondrial DNA metabolic process	biological_process	8	SESN2	1	1414	2	14132	0.190108
GO:0060710	chorio-allantoic fusion	biological_process	4	LEF1	1	1414	2	14132	0.190108
GO:0016231	beta-N-acetylglucosaminidase activity	molecular_function	9	LOC106043195	1	1414	2	14132	0.190108
GO:0010874	regulation of cholesterol efflux	biological_process	10	LOC106033303	1	1414	2	14132	0.190108
GO:0050917	sensory perception of umami taste	biological_process	9	ITPR3	1	1414	2	14132	0.190108
GO:0050252	retinol O-fatty-acyltransferase activity	molecular_function	8	DGAT2	1	1414	2	14132	0.190108
GO:0098632	cell-cell adhesion mediator activity	molecular_function	5	MCAM	1	1414	2	14132	0.190108
GO:0019287	isopentenyl diphosphate biosynthetic process, mevalonate pathway	biological_process	9	MVD	1	1414	2	14132	0.190108
GO:1903244	positive regulation of cardiac muscle hypertrophy in response to stress	biological_process	11	TRPC3	1	1414	2	14132	0.190108
GO:0016321	female meiosis chromosome segregation	biological_process	5	PLK1	1	1414	2	14132	0.190108
GO:0033601	positive regulation of mammary gland epithelial cell proliferation	biological_process	9	IQGAP3	1	1414	2	14132	0.190108
GO:0030240	skeletal muscle thin filament assembly	biological_process	7	LOC106029845	1	1414	2	14132	0.190108
GO:0090637	inner dense plaque of desmosome	cellular_component	4	VCL	1	1414	2	14132	0.190108
GO:0004667	prostaglandin-D synthase activity	molecular_function	6	LOC106037158	1	1414	2	14132	0.190108
GO:0019441	tryptophan catabolic process to kynurenine	biological_process	12	AFMID	1	1414	2	14132	0.190108
GO:0042369	vitamin D catabolic process	biological_process	8	LOC125181064	1	1414	2	14132	0.190108
GO:0043415	positive regulation of skeletal muscle tissue regeneration	biological_process	8	HOPX	1	1414	2	14132	0.190108
GO:0038171	cannabinoid signaling pathway	biological_process	6	GPR55	1	1414	2	14132	0.190108
GO:0050777	negative regulation of immune response	biological_process	7	LRRC73	1	1414	2	14132	0.190108
GO:0030011	maintenance of cell polarity	biological_process	5	CARMIL2	1	1414	2	14132	0.190108
GO:0090308	regulation of methylation-dependent chromatin silencing	biological_process	10	UHRF1	1	1414	2	14132	0.190108
GO:0005588	collagen type V trimer	cellular_component	6	COL5A2	1	1414	2	14132	0.190108
GO:1990904	ribonucleoprotein complex	cellular_component	4	CBX5	1	1414	2	14132	0.190108
GO:0015375	glycine:sodium symporter activity	molecular_function	9	SLC6A9	1	1414	2	14132	0.190108
GO:0046885	regulation of hormone biosynthetic process	biological_process	8	STC2	1	1414	2	14132	0.190108
GO:0006542	glutamine biosynthetic process	biological_process	12	GLUL	1	1414	2	14132	0.190108
GO:0002682	regulation of immune system process	biological_process	5	LOC106037038	1	1414	2	14132	0.190108
GO:0016603	glutaminyl-peptide cyclotransferase activity	molecular_function	7	QPCT	1	1414	2	14132	0.190108
GO:0009231	riboflavin biosynthetic process	biological_process	8	RFK	1	1414	2	14132	0.190108
GO:0097052	L-kynurenine metabolic process	biological_process	7	AADAT	1	1414	2	14132	0.190108
GO:0030485	smooth muscle contractile fiber	cellular_component	7	NPNT	1	1414	2	14132	0.190108
GO:0043647	inositol phosphate metabolic process	biological_process	7	PLCE1	1	1414	2	14132	0.190108
GO:0003960	NADPH:quinone reductase activity	molecular_function	7	TP53I3	1	1414	2	14132	0.190108
GO:0048403	brain-derived neurotrophic factor binding	molecular_function	7	NTRK2	1	1414	2	14132	0.190108
GO:0045404	positive regulation of interleukin-4 biosynthetic process	biological_process	9	IRF4	1	1414	2	14132	0.190108
GO:0004315	3-oxoacyl-[acyl-carrier-protein] synthase activity	molecular_function	8	FASN	1	1414	2	14132	0.190108
GO:0004020	adenylylsulfate kinase activity	molecular_function	7	PAPSS2	1	1414	2	14132	0.190108
GO:0046104	thymidine metabolic process	biological_process	11	TK1	1	1414	2	14132	0.190108
GO:0004854	xanthine dehydrogenase activity	molecular_function	7	XDH	1	1414	2	14132	0.190108
GO:1903382	negative regulation of endoplasmic reticulum stress-induced neuron intrinsic apoptotic signaling pathway	biological_process	11	PRKN	1	1414	2	14132	0.190108
GO:0043394	proteoglycan binding	molecular_function	5	ADA2	1	1414	2	14132	0.190108
GO:0051106	positive regulation of DNA ligation	biological_process	9	RAD51	1	1414	2	14132	0.190108
GO:1902031	regulation of NADP metabolic process	biological_process	6	ME1	1	1414	2	14132	0.190108
GO:0050427	3'-phosphoadenosine 5'-phosphosulfate metabolic process	biological_process	6	ENPP1	1	1414	2	14132	0.190108
GO:0034770	histone H4-K20 methylation	biological_process	13	NSD2	1	1414	2	14132	0.190108
GO:0033280	response to vitamin D	biological_process	7	LOC125181064	1	1414	2	14132	0.190108
GO:0032481	positive regulation of type I interferon production	biological_process	8	DHX58	1	1414	2	14132	0.190108
GO:0046685	response to arsenic-containing substance	biological_process	5	GCLC	1	1414	2	14132	0.190108
GO:0043950	positive regulation of cAMP-mediated signaling	biological_process	10	RAPGEF2	1	1414	2	14132	0.190108
GO:0001552	ovarian follicle atresia	biological_process	5	CLU	1	1414	2	14132	0.190108
GO:0034165	positive regulation of toll-like receptor 9 signaling pathway	biological_process	10	RSAD2	1	1414	2	14132	0.190108
GO:0004739	pyruvate dehydrogenase (acetyl-transferring) activity	molecular_function	7	PDHA1	1	1414	2	14132	0.190108
GO:2000615	regulation of histone H3-K9 acetylation	biological_process	11	CHEK1	1	1414	2	14132	0.190108
GO:0045920	negative regulation of exocytosis	biological_process	8	SNCA	1	1414	2	14132	0.190108
GO:0033540	fatty acid beta-oxidation using acyl-CoA oxidase	biological_process	12	ACOX1	1	1414	2	14132	0.190108
GO:0033081	regulation of T cell differentiation in thymus	biological_process	10	ANKLE1	1	1414	2	14132	0.190108
GO:2000373	positive regulation of DNA topoisomerase (ATP-hydrolyzing) activity	biological_process	8	NCAPH	1	1414	2	14132	0.190108
GO:0008453	alanine-glyoxylate transaminase activity	molecular_function	7	AGXT2	1	1414	2	14132	0.190108
GO:0031022	nuclear migration along microfilament	biological_process	8	SYNE2	1	1414	2	14132	0.190108
GO:1900625	positive regulation of monocyte aggregation	biological_process	9	NR4A3	1	1414	2	14132	0.190108
GO:0032461	positive regulation of protein oligomerization	biological_process	8	JCHAIN	1	1414	2	14132	0.190108
GO:0019322	pentose biosynthetic process	biological_process	8	G6PD	1	1414	2	14132	0.190108
GO:0072239	metanephric glomerulus vasculature development	biological_process	7	AQP1	1	1414	2	14132	0.190108
GO:0047757	chondroitin-glucuronate 5-epimerase activity	molecular_function	7	DSE	1	1414	2	14132	0.190108
GO:0048305	immunoglobulin secretion	biological_process	11	CD40LG	1	1414	2	14132	0.190108
GO:0030298	receptor signaling protein tyrosine kinase activator activity	molecular_function	9	LOC106041040	1	1414	2	14132	0.190108
GO:0031685	adenosine receptor binding	molecular_function	7	ADA2	1	1414	2	14132	0.190108
GO:0004797	thymidine kinase activity	molecular_function	10	TK1	1	1414	2	14132	0.190108
GO:0006533	aspartate catabolic process	biological_process	12	DDO	1	1414	2	14132	0.190108
GO:0006311	meiotic gene conversion	biological_process	10	TEX11	1	1414	2	14132	0.190108
GO:0016212	kynurenine-oxoglutarate transaminase activity	molecular_function	8	AADAT	1	1414	2	14132	0.190108
GO:0031730	CCR5 chemokine receptor binding	molecular_function	9	LOC106041040	1	1414	2	14132	0.190108
GO:0051464	positive regulation of cortisol secretion	biological_process	12	LOC125184079	1	1414	2	14132	0.190108
GO:0031981	nuclear lumen	cellular_component	6	SYNE2	1	1414	2	14132	0.190108
GO:0051661	maintenance of centrosome location	biological_process	7	ASPM	1	1414	2	14132	0.190108
GO:0045604	regulation of epidermal cell differentiation	biological_process	8	MAFG	1	1414	2	14132	0.190108
GO:0050656	3'-phosphoadenosine 5'-phosphosulfate binding	molecular_function	9	ENPP1	1	1414	2	14132	0.190108
GO:0060046	regulation of acrosome reaction	biological_process	7	LOC106047378	1	1414	2	14132	0.190108
GO:0010454	negative regulation of cell fate commitment	biological_process	8	LOC106037549	1	1414	2	14132	0.190108
GO:0044294	dendritic growth cone	cellular_component	6	MAPK8IP1	1	1414	2	14132	0.190108
GO:0097681	double-strand break repair via alternative nonhomologous end joining	biological_process	11	POLQ	1	1414	2	14132	0.190108
GO:0030917	midbrain-hindbrain boundary development	biological_process	5	LOC125180432	1	1414	2	14132	0.190108
GO:0005006	epidermal growth factor-activated receptor activity	molecular_function	10	EFEMP1	1	1414	2	14132	0.190108
GO:0010572	positive regulation of platelet activation	biological_process	9	LOC106041540	1	1414	2	14132	0.190108
GO:0000226	microtubule cytoskeleton organization	biological_process	7	GAS2L3;LOC125181724;MAP2;TACC3;ULK4;WEE1	6	1414	39	14132	0.190345
GO:0042803	protein homodimerization activity	molecular_function	6	AADAT;ABCG1;ADA2;BHLHE41;CADM3;CBX5;CENPF;CHRFAM7A;CRTAM;CRYBB2;DCK;DGAT2;DPP4;E2F8;ECT2;ENPP1;FLRT3;G6PD;GJB1;HES4;HOGA1;IKZF3;JCHAIN;LOC106041040;LOC106043112;LOC106044181;LOC106048001;LOC106048913;LOC106049126;LOC106049456;LOC125181314;MAD2L1;MITD1;MUC13;MVD;NADK2;NOD1;NTRK2;OLFML2A;PEX11A;PML;PSPH;PTPRO;SDCBP2;STC2;SUMF2;TP53I3;USH2A	48	1414	422	14132	0.190965
GO:0042802	identical protein binding	molecular_function	5	AGXT2;CASP6;CBX5;CD6;COL18A1;E2F7;ETNPPL;G6PD;GP1BB;HOOK1;ITGB3;LCK;LOC106043644;LOC106047378;MAPK8IP1;MCAM;NDC80;NDE1;NEFL;NOP53;NOXO1;NQO1;PACSIN2;PKD2L1;PLK4;PRC1;PRKN;RAD51;RNF135;ROBO1;ROBO2;SH3BP4;SHMT2;SNCA;SQSTM1;TK1;UGP2	37	1414	319	14132	0.191821
GO:0006284	base-excision repair	biological_process	9	DNA2;NEIL3;POLQ;RECQL4	4	1414	23	14132	0.192866
GO:0003950	NAD+ ADP-ribosyltransferase activity	molecular_function	7	LOC106031049;PARP4;PARP9;ZC3HAV1L	4	1414	23	14132	0.192866
GO:0001227	transcriptional repressor activity, RNA polymerase II transcription regulatory region sequence-specific DNA binding	molecular_function	6	E2F7;GLIS1;JARID2;MXD3	4	1414	23	14132	0.192866
GO:0008630	intrinsic apoptotic signaling pathway in response to DNA damage	biological_process	7	BRCA1;E2F1;IKBKE;MAEL	4	1414	23	14132	0.192866
GO:0009408	response to heat	biological_process	5	GCLC;HSP90AA1;HSPA2;LOC106048003	4	1414	23	14132	0.192866
GO:0010718	positive regulation of epithelial to mesenchymal transition	biological_process	8	BAMBI;DAB2;EPB41L5;LEF1	4	1414	23	14132	0.192866
GO:0071560	cellular response to transforming growth factor beta stimulus	biological_process	8	CLEC3B;EPB41L5;LOC106038263;YES1	4	1414	23	14132	0.192866
GO:0042771	intrinsic apoptotic signaling pathway in response to DNA damage by p53 class mediator	biological_process	8	DDIT4;LOC106035824;LOC106044181;PML	4	1414	23	14132	0.192866
GO:0015631	tubulin binding	molecular_function	6	AGBL1;CENPJ;IFT81;PRKN	4	1414	23	14132	0.192866
GO:0071300	cellular response to retinoic acid	biological_process	7	BRINP2;EPHA3;LYN;YES1	4	1414	23	14132	0.192866
GO:0051603	proteolysis involved in cellular protein catabolic process	biological_process	8	ADAMTS12;ADAMTS7;CTSC;HSPA5;LOC106044971	5	1414	31	14132	0.193318
GO:0007017	microtubule-based process	biological_process	4	LOC106043857;LOC106043858;LOC125181724;LOC125183762;NEK2	5	1414	31	14132	0.193318
GO:0042981	regulation of apoptotic process	biological_process	8	BCL2L15;BMP10;CASP2;DUSP1;IKZF3;LOC106040661;NGFR;NOP53;NTF3;PRKN;TNFRSF18;TRAF4;UMODL1	13	1414	100	14132	0.198006
GO:0006919	activation of cysteine-type endopeptidase activity involved in apoptotic process	biological_process	11	LCK;LOC106044181;NOD1;PML;ROBO1;SNCA	6	1414	40	14132	0.206386
GO:0005694	chromosome	cellular_component	6	CBX5;CDCA2;LOC106035704;NCAPH2;NCAPH;RECQL4	6	1414	40	14132	0.206386
GO:0001525	angiogenesis	biological_process	5	ADGRG1;ADM2;COL15A1;COL18A1;EGF;EPGN;FLT1;HEY1;LOC106041918;LOC125181699;NRXN1;NRXN3;TGFA	13	1414	101	14132	0.207914
GO:0001676	long-chain fatty acid metabolic process	biological_process	10	ACSBG2;ACSL3;ACSL5	3	1414	16	14132	0.210917
GO:0034704	calcium channel complex	cellular_component	8	ANXA5;HERPUD1;PKD2L1	3	1414	16	14132	0.210917
GO:0070059	intrinsic apoptotic signaling pathway in response to endoplasmic reticulum stress	biological_process	7	CHAC1;LOC106044181;PML	3	1414	16	14132	0.210917
GO:0004623	phospholipase A2 activity	molecular_function	8	ABHD3;LOC125182101;PLBD1	3	1414	16	14132	0.210917
GO:0043021	ribonucleoprotein complex binding	molecular_function	5	CBX5;IFIH1;RNF135	3	1414	16	14132	0.210917
GO:0007093	mitotic cell cycle checkpoint	biological_process	5	KNTC1;PLK2;TTK	3	1414	16	14132	0.210917
GO:0034198	cellular response to amino acid starvation	biological_process	9	DAPL1;EIF2AK2;RNF152	3	1414	16	14132	0.210917
GO:0030099	myeloid cell differentiation	biological_process	6	BCL6;LOC106044181;PML	3	1414	16	14132	0.210917
GO:0001837	epithelial to mesenchymal transition	biological_process	7	EPB41L5;LEF1;LOC106043502	3	1414	16	14132	0.210917
GO:0007204	positive regulation of cytosolic calcium ion concentration	biological_process	13	ADCY5;C1QTNF6;CHRNA9;GLP1R;PLCE1	5	1414	32	14132	0.211643
GO:0022008	neurogenesis	biological_process	6	BCL11B;CHAC1;FABP7;LOC125180432;WDR62	5	1414	32	14132	0.211643
GO:0032091	negative regulation of protein binding	biological_process	7	AURKA;DAB2;EPB41L5;LOC106034799;MITD1	5	1414	32	14132	0.211643
GO:0042734	presynaptic membrane	cellular_component	5	GABBR1;KCTD16;NRXN1;RIMS1	4	1414	24	14132	0.214427
GO:0030133	transport vesicle	cellular_component	7	AZIN2;ECRG4;LOC106041363;NRSN1	4	1414	24	14132	0.214427
GO:0045121	membrane raft	cellular_component	6	DPP4;EFHD2;FYB2;KCNE3;LCK;LDHB;LYN;MAL2;PAG1;SERPINH1;VCL	11	1414	84	14132	0.216227
GO:0035091	phosphatidylinositol binding	molecular_function	6	ITPR3;LOC106038242;MITD1;NOXO1;PASK;PLD1;PXDC1;PXK;SH3YL1	9	1414	67	14132	0.223967
GO:0002162	dystroglycan binding	molecular_function	5	MAP2;VCL	2	1414	9	14132	0.22533
GO:0007187	G-protein coupled receptor signaling pathway, coupled to cyclic nucleotide second messenger	biological_process	6	LOC106046837;SSTR1	2	1414	9	14132	0.22533
GO:0004185	serine-type carboxypeptidase activity	molecular_function	9	CPN1;CPXM2	2	1414	9	14132	0.22533
GO:0002009	morphogenesis of an epithelium	biological_process	6	LOC106030632;VCL	2	1414	9	14132	0.22533
GO:0008037	cell recognition	biological_process	4	CADM3;CRTAM	2	1414	9	14132	0.22533
GO:0060993	kidney morphogenesis	biological_process	6	GCNT1;GCNT4	2	1414	9	14132	0.22533
GO:0016339	calcium-dependent cell-cell adhesion via plasma membrane cell adhesion molecules	biological_process	7	ARVCF;LOC125181157	2	1414	9	14132	0.22533
GO:0006820	anion transport	biological_process	7	SLC22A18;SLC37A1	2	1414	9	14132	0.22533
GO:0007586	digestion	biological_process	4	ADM2;AKR1D1	2	1414	9	14132	0.22533
GO:0019432	triglyceride biosynthetic process	biological_process	10	DGAT2;GPAT3	2	1414	9	14132	0.22533
GO:0017127	cholesterol transporter activity	molecular_function	6	ABCG1;LOC106033303	2	1414	9	14132	0.22533
GO:0051276	chromosome organization	biological_process	6	PTTG1;RAD54L	2	1414	9	14132	0.22533
GO:0048020	CCR chemokine receptor binding	molecular_function	8	CCL19;LOC106041089	2	1414	9	14132	0.22533
GO:0005892	acetylcholine-gated channel complex	cellular_component	7	CHRFAM7A;CHRNA9	2	1414	9	14132	0.22533
GO:0051604	protein maturation	biological_process	7	SERPINH1;TSPAN15	2	1414	9	14132	0.22533
GO:1901673	regulation of mitotic spindle assembly	biological_process	9	LOC106035704;PLK1	2	1414	9	14132	0.22533
GO:0000722	telomere maintenance via recombination	biological_process	9	POLE;RAD51	2	1414	9	14132	0.22533
GO:0000266	mitochondrial fission	biological_process	7	MTFP1;MTFR2	2	1414	9	14132	0.22533
GO:0050901	leukocyte tethering or rolling	biological_process	8	GCNT1;LOC106041540	2	1414	9	14132	0.22533
GO:0090026	positive regulation of monocyte chemotaxis	biological_process	9	CXCL12;LOC106041040	2	1414	9	14132	0.22533
GO:0004622	lysophospholipase activity	molecular_function	8	PLA2G4F;PLBD1	2	1414	9	14132	0.22533
GO:0042629	mast cell granule	cellular_component	9	LAT2;NR4A3	2	1414	9	14132	0.22533
GO:0097433	dense body	cellular_component	6	ACTB;SND1	2	1414	9	14132	0.22533
GO:0045840	positive regulation of mitotic nuclear division	biological_process	9	EGF;EPGN	2	1414	9	14132	0.22533
GO:0046718	viral entry into host cell	biological_process	9	ACE2;DPP4	2	1414	9	14132	0.22533
GO:0030673	axolemma	cellular_component	7	ROBO1;ROBO2	2	1414	9	14132	0.22533
GO:0008206	bile acid metabolic process	biological_process	7	ACAA1;FABP6	2	1414	9	14132	0.22533
GO:0015026	coreceptor activity	molecular_function	5	CXCR6;LOC106029492	2	1414	9	14132	0.22533
GO:0022408	negative regulation of cell-cell adhesion	biological_process	7	EPB41L5;LEF1	2	1414	9	14132	0.22533
GO:0042101	T cell receptor complex	cellular_component	6	CD6;LOC106039194	2	1414	9	14132	0.22533
GO:0005657	replication fork	cellular_component	6	BCL6;PIF1	2	1414	9	14132	0.22533
GO:0042325	regulation of phosphorylation	biological_process	9	MCM7;PPP1R14D	2	1414	9	14132	0.22533
GO:0070016	armadillo repeat domain binding	molecular_function	6	AXIN2;LEF1	2	1414	9	14132	0.22533
GO:0014911	positive regulation of smooth muscle cell migration	biological_process	9	LOC106041040;SEMA6D	2	1414	9	14132	0.22533
GO:0015464	acetylcholine receptor activity	molecular_function	6	CHRFAM7A;CHRNA9	2	1414	9	14132	0.22533
GO:0033198	response to ATP	biological_process	8	KCNJ11;TRPC3	2	1414	9	14132	0.22533
GO:0032924	activin receptor signaling pathway	biological_process	8	BMP10;INHBA	2	1414	9	14132	0.22533
GO:0045892	negative regulation of transcription, DNA-templated	biological_process	9	BCL6;BCL7A;BHLHE41;BRCA1;CBX5;CENPF;DAB2;DEPDC1;ELF3;GCLC;HSPA8;IRF1;LOC106044181;LOC125180067;LOC125180432;MAEL;MXD3;NR1D1;PML;TGIF1;WNT11	21	1414	176	14132	0.2278
GO:0042127	regulation of cell proliferation	biological_process	6	BCL6;BRCA1;CDCA7;FANCL;FRK;GKN2;ITK;LGR5;MAFG;NGFR;PTGS1;STYK1;TNFRSF18;YES1	14	1414	112	14132	0.228064
GO:0016310	phosphorylation	biological_process	7	CHKB;DCAKD;DCK;LOC106032673;LOC106038907;LOC125180385;LOC125180748;LOC125181561;NADK2;PAPSS2;RFK;TK1	12	1414	94	14132	0.228252
GO:0008270	zinc ion binding	molecular_function	8	ADA2;ADAM12;ADAMTS12;ADAMTS17;ADAMTS18;ADAMTS2;ADAMTS4;ADAMTS7;ADAMTS9;ADAMTSL3;AGBL1;BARD1;BBOX1;BRCA1;BRPF3;CA4;CA8;CPN1;CPXM2;CRIP2;DCTD;DHX58;DPEP1;ENPP1;ERI2;FANCL;FHL1;G2E3;GDA;GLRA1;IFIH1;KDM4C;LIMS1;LOC106030553;LOC106030632;LOC106032682;LOC106034120;LOC106034386;LOC106035482;LOC106035684;LOC106035824;LOC106038610;LOC106042084;LOC106044181;LOC106045689;LOC106048765;LOC125181194;MARCHF1;ME…	86	1414	794	14132	0.228523
GO:0005777	peroxisome	cellular_component	7	ACAA1;ACOX1;LOC125181656;MPV17;PECR;PEX6;XDH	7	1414	50	14132	0.229906
GO:0032587	ruffle membrane	cellular_component	6	ABCA7;EPB41L5;PACSIN2;PLA2G4F;SH3YL1	5	1414	33	14132	0.230494
GO:0098869	cellular oxidant detoxification	biological_process	5	GPX2;PRXL2A;PTGS1;PXDN;TXNRD1	5	1414	33	14132	0.230494
GO:0032922	circadian regulation of gene expression	biological_process	5	BHLHE41;LOC106044181;NGFR;NR1D1;PML	5	1414	33	14132	0.230494
GO:0006302	double-strand break repair	biological_process	9	ESCO2;MND1;PARP9;POLQ;RECQL4	5	1414	33	14132	0.230494
GO:0050830	defense response to Gram-positive bacterium	biological_process	9	DMBT1;LOC106043112;LOC125184754;NOD1	4	1414	25	14132	0.236605
GO:0006936	muscle contraction	biological_process	6	GLRA1;LMOD1;LOC125181561;TPM4	4	1414	25	14132	0.236605
GO:0071260	cellular response to mechanical stimulus	biological_process	6	BAG3;CASP2;GADD45A;IRF1	4	1414	25	14132	0.236605
GO:0016235	aggresome	cellular_component	6	PRKN;SFMBT2;SQSTM1;SYNE2	4	1414	25	14132	0.236605
GO:0005778	peroxisomal membrane	cellular_component	8	ACOX1;LOC125181656;PEX11A;PXMP4	4	1414	25	14132	0.236605
GO:0045860	positive regulation of protein kinase activity	biological_process	11	CACUL1;CCL19;CDC25B;CENPE	4	1414	25	14132	0.236605
GO:0035904	aorta development	biological_process	7	LOC106029586;LRP2;LTBP1	3	1414	17	14132	0.238401
GO:0034394	protein localization to cell surface	biological_process	7	LOC125180067;VCL;WNT11	3	1414	17	14132	0.238401
GO:0070830	bicellular tight junction assembly	biological_process	9	ECT2;FRMPD2;OCEL1	3	1414	17	14132	0.238401
GO:0007528	neuromuscular junction development	biological_process	6	ANK3;CACNB4;NTRK2	3	1414	17	14132	0.238401
GO:0045859	regulation of protein kinase activity	biological_process	10	CKS2;HSP90AB1;PLCE1	3	1414	17	14132	0.238401
GO:0005922	connexin complex	cellular_component	6	GJB1;GJB2;LOC106040406	3	1414	17	14132	0.238401
GO:0030863	cortical cytoskeleton	cellular_component	7	EPB42;NSMF;TPM4	3	1414	17	14132	0.238401
GO:0010800	positive regulation of peptidyl-threonine phosphorylation	biological_process	11	EGF;LOC106043112;PLK1	3	1414	17	14132	0.238401
GO:0048747	muscle fiber development	biological_process	8	CACNB4;LEF1;LOC106034799	3	1414	17	14132	0.238401
GO:2000134	negative regulation of G1/S transition of mitotic cell cycle	biological_process	10	E2F7;FHL1;LOC106041493	3	1414	17	14132	0.238401
GO:0005179	hormone activity	molecular_function	7	ADM2;BMP10;LOC106033959;LOC106046928;STC2	5	1414	34	14132	0.2498
GO:0005262	calcium channel activity	molecular_function	8	ANXA5;CACNB4;CHRNA9;PKD2L1;TRPM1	5	1414	34	14132	0.2498
GO:0050852	T cell receptor signaling pathway	biological_process	8	CACNB4;CARMIL2;FYB2;ITK;LOC106043112	5	1414	34	14132	0.2498
GO:0005938	cell cortex	cellular_component	7	AXIN2;CRIP2;HMCN1;LOC106038242;LOC106043912;RHOF;SEPTIN5;SNCA;TP53I3	9	1414	69	14132	0.250343
GO:0005623	cell	cellular_component	3	ACACA;FASN;KEL;LOC106044188;LOC106044189;LOC106049126;MAP2;MCPH1;RXRG;SCG2;SPP1;VCL	12	1414	96	14132	0.250515
GO:0015630	microtubule cytoskeleton	cellular_component	7	ADCY10;CCSER2;CDC7;CKAP5;FMN1;GAS2L3;HOOK1;ID3;MID1IP1;SHMT2;TACC3	11	1414	87	14132	0.251052
GO:0010628	positive regulation of gene expression	biological_process	8	ADM2;ANK3;C1QTNF6;CNTN1;CUX2;EZR;IQGAP3;ITGB3;LOC106040661;LOC106041918;LOC106046928;NTRK2;PIK3CB;RIMS1;WNT11	15	1414	124	14132	0.256891
GO:0052689	carboxylic ester hydrolase activity	molecular_function	6	ABHD5;LIPI;LOC106033299;NLGN3	4	1414	26	14132	0.259288
GO:0007157	heterophilic cell-cell adhesion via plasma membrane cell adhesion molecules	biological_process	7	CADM3;CD6;CRTAM;LOC106041540	4	1414	26	14132	0.259288
GO:0045668	negative regulation of osteoblast differentiation	biological_process	8	AXIN2;ID3;IGFBP5;TWSG1	4	1414	26	14132	0.259288
GO:0048536	spleen development	biological_process	7	CACNB4;EPB42;JARID2;LOC106034685	4	1414	26	14132	0.259288
GO:0008217	regulation of blood pressure	biological_process	5	LOC106047107;LOC106047519;LOC106048001;PTGS1	4	1414	26	14132	0.259288
GO:0048146	positive regulation of fibroblast proliferation	biological_process	8	E2F1;ITGB3;LOC106044181;PML	4	1414	26	14132	0.259288
GO:0001649	osteoblast differentiation	biological_process	6	IARS1;IGFBP5;LEF1;LOC106040078;MRC2;SND1;TPM4	7	1414	52	14132	0.261105
GO:0008013	beta-catenin binding	molecular_function	5	AXIN2;CDHR5;KLF4;LEF1;LOC106035824;LOC125180067;PRKN	7	1414	52	14132	0.261105
GO:0071805	potassium ion transmembrane transport	biological_process	10	AQP1;KCNE3;KCNE4;KCNJ3;KCNN3;KCNQ5;PKD2L1	7	1414	52	14132	0.261105
GO:0043524	negative regulation of neuron apoptotic process	biological_process	10	BIRC5;DLX1;KIF14;MDK;NDNF;NR4A3;NTRK2;SNCA	8	1414	61	14132	0.263145
GO:0005923	bicellular tight junction	cellular_component	6	ANK3;CLDN10;CLDN34;ECT2;EPCAM;EPPK1;LOC125182490;OCEL1;RAPGEF2	9	1414	70	14132	0.263904
GO:0000228	nuclear chromosome	cellular_component	7	RAD51;SMC2	2	1414	10	14132	0.264107
GO:0008375	acetylglucosaminyltransferase activity	molecular_function	7	GCNT1;GCNT4	2	1414	10	14132	0.264107
GO:0031226	intrinsic component of plasma membrane	cellular_component	5	CD6;TGM2	2	1414	10	14132	0.264107
GO:0050930	induction of positive chemotaxis	biological_process	10	CXCL12;NTF3	2	1414	10	14132	0.264107
GO:0008340	determination of adult lifespan	biological_process	4	ANKLE1;RAD54L	2	1414	10	14132	0.264107
GO:0009165	nucleotide biosynthetic process	biological_process	9	DCK;TK1	2	1414	10	14132	0.264107
GO:0050896	response to stimulus	biological_process	3	RIMS1;USH2A	2	1414	10	14132	0.264107
GO:1903959	regulation of anion transmembrane transport	biological_process	9	CLCN2;CLCN4	2	1414	10	14132	0.264107
GO:0015020	glucuronosyltransferase activity	molecular_function	7	LOC106034449;LOC106043979	2	1414	10	14132	0.264107
GO:0097225	sperm midpiece	cellular_component	5	IFT27;IFT81	2	1414	10	14132	0.264107
GO:0047496	vesicle transport along microtubule	biological_process	10	DYNC1I1;NDE1	2	1414	10	14132	0.264107
GO:0043923	positive regulation by host of viral transcription	biological_process	10	LEF1;LOC106035824	2	1414	10	14132	0.264107
GO:0005537	mannose binding	molecular_function	6	LOC106049456;LOC125181495	2	1414	10	14132	0.264107
GO:0008757	S-adenosylmethionine-dependent methyltransferase activity	molecular_function	7	LOC106034586;METTL27	2	1414	10	14132	0.264107
GO:0006821	chloride transport	biological_process	9	CLCN2;GLRA1	2	1414	10	14132	0.264107
GO:1901379	regulation of potassium ion transmembrane transport	biological_process	10	KCNE3;KCNIP1	2	1414	10	14132	0.264107
GO:2000045	regulation of G1/S transition of mitotic cell cycle	biological_process	9	E2F1;KIF14	2	1414	10	14132	0.264107
GO:0035735	intraciliary transport involved in cilium assembly	biological_process	8	IFT27;IFT81	2	1414	10	14132	0.264107
GO:0043277	apoptotic cell clearance	biological_process	8	MARCO;TGM2	2	1414	10	14132	0.264107
GO:0048038	quinone binding	molecular_function	5	LOC106048001;TP53I3	2	1414	10	14132	0.264107
GO:0071625	vocalization behavior	biological_process	4	NLGN3;NRXN1	2	1414	10	14132	0.264107
GO:2000377	regulation of reactive oxygen species metabolic process	biological_process	7	FOXM1;MPV17	2	1414	10	14132	0.264107
GO:0031210	phosphatidylcholine binding	molecular_function	6	JCHAIN;LOC106033303	2	1414	10	14132	0.264107
GO:0022857	transmembrane transporter activity	molecular_function	4	LOC106039496;SLC37A1	2	1414	10	14132	0.264107
GO:0001963	synaptic transmission, dopaminergic	biological_process	10	LOC125184079;SNCA	2	1414	10	14132	0.264107
GO:0046847	filopodium assembly	biological_process	8	EZR;LOC125182149	2	1414	10	14132	0.264107
GO:0006656	phosphatidylcholine biosynthetic process	biological_process	10	CHKB;FABP5	2	1414	10	14132	0.264107
GO:0035584	calcium-mediated signaling using intracellular calcium source	biological_process	8	LOC106041540;NTRK2	2	1414	10	14132	0.264107
GO:0051321	meiotic cell cycle	biological_process	5	LOC106035704;MND1	2	1414	10	14132	0.264107
GO:0042923	neuropeptide binding	molecular_function	6	LOC106046837;SSTR1	2	1414	10	14132	0.264107
GO:0051010	microtubule plus-end binding	molecular_function	8	KIF18A;KIF2C	2	1414	10	14132	0.264107
GO:0031435	mitogen-activated protein kinase kinase kinase binding	molecular_function	8	MAPK8IP1;SASH1	2	1414	10	14132	0.264107
GO:0009954	proximal/distal pattern formation	biological_process	6	DLX1;LOC125180432	2	1414	10	14132	0.264107
GO:0045671	negative regulation of osteoclast differentiation	biological_process	10	GPR55;LRRC17	2	1414	10	14132	0.264107
GO:0045295	gamma-catenin binding	molecular_function	5	LEF1;LOC125180067	2	1414	10	14132	0.264107
GO:0031629	synaptic vesicle fusion to presynaptic active zone membrane	biological_process	9	SNAPIN;STX11	2	1414	10	14132	0.264107
GO:0060013	righting reflex	biological_process	6	AUTS2;GLRA1	2	1414	10	14132	0.264107
GO:0030150	protein import into mitochondrial matrix	biological_process	12	NCOA4;TIMM21	2	1414	10	14132	0.264107
GO:0004435	phosphatidylinositol phospholipase C activity	molecular_function	9	LOC106041040;PLCE1;PLCL1	3	1414	18	14132	0.266436
GO:0031941	filamentous actin	cellular_component	4	CARMIL1;FERMT2;TPM4	3	1414	18	14132	0.266436
GO:0051225	spindle assembly	biological_process	9	CEP192;HAUS3;KIF20A	3	1414	18	14132	0.266436
GO:0014704	intercalated disc	cellular_component	6	ANK3;DSG2;PGM5	3	1414	18	14132	0.266436
GO:0051028	mRNA transport	biological_process	10	IGF2BP1;IGF2BP3;LOC106034304	3	1414	18	14132	0.266436
GO:0002040	sprouting angiogenesis	biological_process	6	E2F7;E2F8;LEF1	3	1414	18	14132	0.266436
GO:0097191	extrinsic apoptotic signaling pathway	biological_process	6	G0S2;LOC106044181;PML	3	1414	18	14132	0.266436
GO:0042169	SH2 domain binding	molecular_function	6	LCK;PAG1;SHCBP1	3	1414	18	14132	0.266436
GO:0007029	endoplasmic reticulum organization	biological_process	6	LOC106047301;LOC125181561;VMP1	3	1414	18	14132	0.266436
GO:0045214	sarcomere organization	biological_process	9	LOC106029845;LOC106048013;MYPN	3	1414	18	14132	0.266436
GO:0005765	lysosomal membrane	cellular_component	9	DPP4;EGF;ENPP1;LOC106047684;LOC106048273;LOC125180298;LRP2;MARCHF1;MEAK7;PIP4P2;PLD1;RNF152;SIDT2;SLC29A3;ZFYVE26	15	1414	125	14132	0.267009
GO:0008104	protein localization	biological_process	5	BBS7;BCL6;CADM3;HEATR5A;LOC106030058	5	1414	35	14132	0.269495
GO:0005737	cytoplasm	cellular_component	5	ABHD5;ACE2;ACSS2;ADCY3;AIF1L;AK1;ALDH1L2;ANK3;ANKLE1;ARHGAP8;ARHGEF10L;ARHGEF37;ARVCF;ASPM;AZIN2;BAMBI;BIRC5;BRCA1;BUB1;CA8;CABCOCO1;CAPN5;CARMIL1;CARMIL2;CASP2;CASP6;CDC20;CDC25B;CDC7;CDCA2;CDCA7L;CDCA7;CDKN2C;CENPE;CENPF;CENPI;CEP295;CFAP251;CHEK1;CHRFAM7A;CIP2A;CLDN10;CLEC3B;CLSPN;CLTRN;CMTR1;CMTR2;COPS9;CRACR2B;CUTC;DDI2;DDIT4;DDX58;DHX58;DLGAP5;DMBT1;DNAJC12;DPYSL3;DUT;DYNC1I1;E2F1;E2F3;ECT2…	258	1414	2491	14132	0.270408
GO:0007143	female meiotic nuclear division	biological_process	5	LOC106030058	1	1414	3	14132	0.271155
GO:0048858	cell projection morphogenesis	biological_process	6	PACSIN2	1	1414	3	14132	0.271155
GO:0043385	mycotoxin metabolic process	biological_process	6	LOC106044189	1	1414	3	14132	0.271155
GO:0007044	cell-substrate junction assembly	biological_process	7	ITGB3	1	1414	3	14132	0.271155
GO:0060054	positive regulation of epithelial cell proliferation involved in wound healing	biological_process	9	EPPK1	1	1414	3	14132	0.271155
GO:0036398	TCR signalosome	cellular_component	4	EZR	1	1414	3	14132	0.271155
GO:0002829	negative regulation of type 2 immune response	biological_process	8	BCL6	1	1414	3	14132	0.271155
GO:0006178	guanine salvage	biological_process	12	LOC106033262	1	1414	3	14132	0.271155
GO:0046325	negative regulation of glucose import	biological_process	10	ENPP1	1	1414	3	14132	0.271155
GO:0044332	Wnt signaling pathway involved in dorsal/ventral axis specification	biological_process	8	EGF	1	1414	3	14132	0.271155
GO:0098592	cytoplasmic side of apical plasma membrane	cellular_component	6	EZR	1	1414	3	14132	0.271155
GO:0006857	oligopeptide transport	biological_process	9	SLC15A2	1	1414	3	14132	0.271155
GO:0035650	AP-1 adaptor complex binding	molecular_function	5	SIDT2	1	1414	3	14132	0.271155
GO:0051575	5'-deoxyribose-5-phosphate lyase activity	molecular_function	6	POLQ	1	1414	3	14132	0.271155
GO:0003093	regulation of glomerular filtration	biological_process	8	PTPRO	1	1414	3	14132	0.271155
GO:0070988	demethylation	biological_process	4	LOC106039661	1	1414	3	14132	0.271155
GO:0002456	T cell mediated immunity	biological_process	7	LOC125181451	1	1414	3	14132	0.271155
GO:0033631	cell-cell adhesion mediated by integrin	biological_process	6	NPNT	1	1414	3	14132	0.271155
GO:0090080	positive regulation of MAPKKK cascade by fibroblast growth factor receptor signaling pathway	biological_process	9	KL	1	1414	3	14132	0.271155
GO:0042759	long-chain fatty acid biosynthetic process	biological_process	11	ELOVL6	1	1414	3	14132	0.271155
GO:0051612	negative regulation of serotonin uptake	biological_process	9	SNCA	1	1414	3	14132	0.271155
GO:0009156	ribonucleoside monophosphate biosynthetic process	biological_process	10	LOC125181727	1	1414	3	14132	0.271155
GO:0033363	secretory granule organization	biological_process	7	AQP1	1	1414	3	14132	0.271155
GO:0009597	detection of virus	biological_process	8	IFIH1	1	1414	3	14132	0.271155
GO:0010956	negative regulation of calcidiol 1-monooxygenase activity	biological_process	12	LOC125181064	1	1414	3	14132	0.271155
GO:0060124	positive regulation of growth hormone secretion	biological_process	11	LOC106044313	1	1414	3	14132	0.271155
GO:0004962	endothelin receptor activity	molecular_function	7	LOC106047519	1	1414	3	14132	0.271155
GO:0060765	regulation of androgen receptor signaling pathway	biological_process	9	LOC106035824	1	1414	3	14132	0.271155
GO:0021854	hypothalamus development	biological_process	5	LEF1	1	1414	3	14132	0.271155
GO:1902115	regulation of organelle assembly	biological_process	8	EZR	1	1414	3	14132	0.271155
GO:0032052	bile acid binding	molecular_function	8	FABP6	1	1414	3	14132	0.271155
GO:0035455	response to interferon-alpha	biological_process	7	EIF2AK2	1	1414	3	14132	0.271155
GO:0035620	ceramide transporter activity	molecular_function	6	LOC125181561	1	1414	3	14132	0.271155
GO:0006029	proteoglycan metabolic process	biological_process	8	COL11A1	1	1414	3	14132	0.271155
GO:0004740	pyruvate dehydrogenase (acetyl-transferring) kinase activity	molecular_function	8	PDK1	1	1414	3	14132	0.271155
GO:0035694	mitochondrial protein catabolic process	biological_process	9	LOC125181314	1	1414	3	14132	0.271155
GO:0009416	response to light stimulus	biological_process	6	SREBF1	1	1414	3	14132	0.271155
GO:0000235	astral microtubule	cellular_component	9	LOC125181724	1	1414	3	14132	0.271155
GO:0002067	glandular epithelial cell differentiation	biological_process	8	NKX6-3	1	1414	3	14132	0.271155
GO:0030118	clathrin coat	cellular_component	7	KCNQ5	1	1414	3	14132	0.271155
GO:0006235	dTTP biosynthetic process	biological_process	12	CMPK2	1	1414	3	14132	0.271155
GO:0035101	FACT complex	cellular_component	5	MMS22L	1	1414	3	14132	0.271155
GO:0015018	galactosylgalactosylxylosylprotein 3-beta-glucuronosyltransferase activity	molecular_function	8	B3GAT1	1	1414	3	14132	0.271155
GO:0046813	receptor-mediated virion attachment to host cell	biological_process	7	ACE2	1	1414	3	14132	0.271155
GO:0010387	COP9 signalosome assembly	biological_process	8	TESPA1	1	1414	3	14132	0.271155
GO:0006555	methionine metabolic process	biological_process	10	GNMT	1	1414	3	14132	0.271155
GO:0061462	protein localization to lysosome	biological_process	9	SH3BP4	1	1414	3	14132	0.271155
GO:0070233	negative regulation of T cell apoptotic process	biological_process	12	LOC106041040	1	1414	3	14132	0.271155
GO:0015616	DNA translocase activity	molecular_function	12	FBH1	1	1414	3	14132	0.271155
GO:0015871	choline transport	biological_process	7	SLC44A1	1	1414	3	14132	0.271155
GO:0035136	forelimb morphogenesis	biological_process	7	FMN1	1	1414	3	14132	0.271155
GO:0021943	formation of radial glial scaffolds	biological_process	8	LEF1	1	1414	3	14132	0.271155
GO:0046923	ER retention sequence binding	molecular_function	7	KDELR3	1	1414	3	14132	0.271155
GO:0060298	positive regulation of sarcomere organization	biological_process	9	BMP10	1	1414	3	14132	0.271155
GO:0005862	muscle thin filament tropomyosin	cellular_component	6	TPM4	1	1414	3	14132	0.271155
GO:0005436	sodium:phosphate symporter activity	molecular_function	11	SLC34A2	1	1414	3	14132	0.271155
GO:0016509	long-chain-3-hydroxyacyl-CoA dehydrogenase activity	molecular_function	8	HADHB	1	1414	3	14132	0.271155
GO:0010960	magnesium ion homeostasis	biological_process	10	ANK3	1	1414	3	14132	0.271155
GO:0039536	negative regulation of RIG-I signaling pathway	biological_process	9	DHX58	1	1414	3	14132	0.271155
GO:0004551	nucleotide diphosphatase activity	molecular_function	8	ENPP1	1	1414	3	14132	0.271155
GO:0009086	methionine biosynthetic process	biological_process	11	LOC106042084	1	1414	3	14132	0.271155
GO:0042731	PH domain binding	molecular_function	6	EPB41L2	1	1414	3	14132	0.271155
GO:0009295	nucleoid	cellular_component	3	TOP2A	1	1414	3	14132	0.271155
GO:0033010	paranodal junction	cellular_component	5	OCEL1	1	1414	3	14132	0.271155
GO:0042541	hemoglobin biosynthetic process	biological_process	8	INHBA	1	1414	3	14132	0.271155
GO:0014051	gamma-aminobutyric acid secretion	biological_process	8	CACNB4	1	1414	3	14132	0.271155
GO:0004999	vasoactive intestinal polypeptide receptor activity	molecular_function	7	VIPR1	1	1414	3	14132	0.271155
GO:0044320	cellular response to leptin stimulus	biological_process	7	NR4A3	1	1414	3	14132	0.271155
GO:2000821	regulation of grooming behavior	biological_process	6	NRXN1	1	1414	3	14132	0.271155
GO:1990782	protein tyrosine kinase binding	molecular_function	8	CAPN2	1	1414	3	14132	0.271155
GO:0019166	trans-2-enoyl-CoA reductase (NADPH) activity	molecular_function	7	PECR	1	1414	3	14132	0.271155
GO:0044241	lipid digestion	biological_process	5	AQP1	1	1414	3	14132	0.271155
GO:0035234	ectopic germ cell programmed cell death	biological_process	5	CASP2	1	1414	3	14132	0.271155
GO:0033157	regulation of intracellular protein transport	biological_process	8	SH3TC2	1	1414	3	14132	0.271155
GO:0016307	phosphatidylinositol phosphate kinase activity	molecular_function	7	PIP5K1A	1	1414	3	14132	0.271155
GO:0097151	positive regulation of inhibitory postsynaptic potential	biological_process	9	RIMS1	1	1414	3	14132	0.271155
GO:0006154	adenosine catabolic process	biological_process	7	ADA2	1	1414	3	14132	0.271155
GO:0000320	re-entry into mitotic cell cycle	biological_process	5	CCNF	1	1414	3	14132	0.271155
GO:0072584	caveolin-mediated endocytosis	biological_process	8	PACSIN2	1	1414	3	14132	0.271155
GO:0044828	negative regulation by host of viral genome replication	biological_process	9	PRKN	1	1414	3	14132	0.271155
GO:0001952	regulation of cell-matrix adhesion	biological_process	7	PIK3CB	1	1414	3	14132	0.271155
GO:0016462	pyrophosphatase activity	molecular_function	7	PRUNE2	1	1414	3	14132	0.271155
GO:0061326	renal tubule development	biological_process	6	STAT4	1	1414	3	14132	0.271155
GO:0000453	enzyme-directed rRNA 2'-O-methylation	biological_process	15	MRM2	1	1414	3	14132	0.271155
GO:0055009	atrial cardiac muscle tissue morphogenesis	biological_process	8	BMP10	1	1414	3	14132	0.271155
GO:0004075	biotin carboxylase activity	molecular_function	6	ACACB	1	1414	3	14132	0.271155
GO:0034767	positive regulation of ion transmembrane transport	biological_process	9	PDZK1	1	1414	3	14132	0.271155
GO:0051271	negative regulation of cellular component movement	biological_process	7	LOC125182982	1	1414	3	14132	0.271155
GO:1903762	positive regulation of voltage-gated potassium channel activity involved in ventricular cardiac muscle cell action potential repolarization	biological_process	10	LOC106040661	1	1414	3	14132	0.271155
GO:0007258	JUN phosphorylation	biological_process	10	MAPK8IP1	1	1414	3	14132	0.271155
GO:2000171	negative regulation of dendrite development	biological_process	12	KIAA0319	1	1414	3	14132	0.271155
GO:0042296	ISG15 transferase activity	molecular_function	6	LOC125180357	1	1414	3	14132	0.271155
GO:0001961	positive regulation of cytokine-mediated signaling pathway	biological_process	9	LOC106043112	1	1414	3	14132	0.271155
GO:0016934	extracellularly glycine-gated chloride channel activity	molecular_function	10	GLRA1	1	1414	3	14132	0.271155
GO:0044375	regulation of peroxisome size	biological_process	6	PEX11A	1	1414	3	14132	0.271155
GO:0002860	positive regulation of natural killer cell mediated cytotoxicity directed against tumor cell target	biological_process	12	CRTAM	1	1414	3	14132	0.271155
GO:0019958	C-X-C chemokine binding	molecular_function	7	CXCR6	1	1414	3	14132	0.271155
GO:0033623	regulation of integrin activation	biological_process	7	LOC106041540	1	1414	3	14132	0.271155
GO:0022614	membrane to membrane docking	biological_process	5	EZR	1	1414	3	14132	0.271155
GO:0052697	xenobiotic glucuronidation	biological_process	6	LOC106034449	1	1414	3	14132	0.271155
GO:0035356	cellular triglyceride homeostasis	biological_process	6	DGAT2	1	1414	3	14132	0.271155
GO:1901222	regulation of NIK/NF-kappaB signaling	biological_process	9	AKIP1	1	1414	3	14132	0.271155
GO:0071797	LUBAC complex	cellular_component	6	PRKN	1	1414	3	14132	0.271155
GO:1902261	positive regulation of delayed rectifier potassium channel activity	biological_process	10	LOC106040661	1	1414	3	14132	0.271155
GO:0036042	long-chain fatty acyl-CoA binding	molecular_function	10	DBI	1	1414	3	14132	0.271155
GO:0004478	methionine adenosyltransferase activity	molecular_function	6	MAT2A	1	1414	3	14132	0.271155
GO:0006401	RNA catabolic process	biological_process	9	SIDT2	1	1414	3	14132	0.271155
GO:0019158	mannokinase activity	molecular_function	8	LOC106030908	1	1414	3	14132	0.271155
GO:0048069	eye pigmentation	biological_process	5	LEF1	1	1414	3	14132	0.271155
GO:0070934	CRD-mediated mRNA stabilization	biological_process	12	IGF2BP1	1	1414	3	14132	0.271155
GO:0035771	interleukin-4-mediated signaling pathway	biological_process	7	JAK3	1	1414	3	14132	0.271155
GO:0070873	regulation of glycogen metabolic process	biological_process	10	PHLDA2	1	1414	3	14132	0.271155
GO:0032026	response to magnesium ion	biological_process	7	SNCA	1	1414	3	14132	0.271155
GO:0033300	dehydroascorbic acid transmembrane transporter activity	molecular_function	8	SLC2A2	1	1414	3	14132	0.271155
GO:0006287	base-excision repair, gap-filling	biological_process	8	POLE	1	1414	3	14132	0.271155
GO:0070858	negative regulation of bile acid biosynthetic process	biological_process	11	FGF19	1	1414	3	14132	0.271155
GO:1990696	USH2 complex	cellular_component	4	USH2A	1	1414	3	14132	0.271155
GO:0045428	regulation of nitric oxide biosynthetic process	biological_process	6	LOC106040661	1	1414	3	14132	0.271155
GO:0045084	positive regulation of interleukin-12 biosynthetic process	biological_process	9	IRF1	1	1414	3	14132	0.271155
GO:0004064	arylesterase activity	molecular_function	7	LOC106030632	1	1414	3	14132	0.271155
GO:0005826	actomyosin contractile ring	cellular_component	5	ANLN	1	1414	3	14132	0.271155
GO:0044772	mitotic cell cycle phase transition	biological_process	6	NEK11	1	1414	3	14132	0.271155
GO:0006928	movement of cell or subcellular component	biological_process	4	TPM4	1	1414	3	14132	0.271155
GO:0033691	sialic acid binding	molecular_function	7	LOC106041540	1	1414	3	14132	0.271155
GO:0004422	hypoxanthine phosphoribosyltransferase activity	molecular_function	8	LOC106033262	1	1414	3	14132	0.271155
GO:0001833	inner cell mass cell proliferation	biological_process	4	DMBT1	1	1414	3	14132	0.271155
GO:0009330	DNA topoisomerase complex (ATP-hydrolyzing	cellular_component	4	TOP2A	1	1414	3	14132	0.271155
GO:0035279	mRNA cleavage involved in gene silencing by miRNA	biological_process	12	MOV10	1	1414	3	14132	0.271155
GO:1901642	nucleoside transmembrane transport	biological_process	9	SLC29A3	1	1414	3	14132	0.271155
GO:0051005	negative regulation of lipoprotein lipase activity	biological_process	9	ANGPTL3	1	1414	3	14132	0.271155
GO:0008499	UDP-galactose:beta-N-acetylglucosamine beta-1,3-galactosyltransferase activity	molecular_function	8	B3GALNT1	1	1414	3	14132	0.271155
GO:0072136	metanephric mesenchymal cell proliferation involved in metanephros development	biological_process	6	STAT4	1	1414	3	14132	0.271155
GO:0003872	6-phosphofructokinase activity	molecular_function	8	LOC106038907	1	1414	3	14132	0.271155
GO:0032392	DNA geometric change	biological_process	8	HMGB2	1	1414	3	14132	0.271155
GO:0098901	regulation of cardiac muscle cell action potential	biological_process	7	LOC106040661	1	1414	3	14132	0.271155
GO:0004726	non-membrane spanning protein tyrosine phosphatase activity	molecular_function	10	PTPN4	1	1414	3	14132	0.271155
GO:0045723	positive regulation of fatty acid biosynthetic process	biological_process	9	MID1IP1	1	1414	3	14132	0.271155
GO:0009041	uridylate kinase activity	molecular_function	8	CMPK2	1	1414	3	14132	0.271155
[truncated: 2,122 more rows]
