# Supplementary material for: Transcriptome-Wide Analysis of N6-Methyladenosine Modification in the Liver of Geese at Different Growth Stages
Source: Animals (Basel). 2026 Mar 20;16(6):981. doi: 10.3390/ani16060981 (PMC13023336; doi:10.3390/ani16060981)
Supplement: Supplementary file 1 [file animals-16-00981-s001.zip › Supplementary files/Table S6.xlsx]

## Sheet: Sheet1
F input vs. P input GO enrichment
GO_ID	GO_Term	GO_function	GO_class	Genes	S gene number	TS gene number	B gene number	TB gene number	pvalue
GO:0006270	DNA replication initiation	biological_process	8	CDC45;CDC7;MCM10;MCM2;MCM3;MCM4;MCM5;MCM6;MCM7;POLE	10	1184	16	14132	8.23003e-08
GO:0000775	chromosome, centromeric region	cellular_component	7	CBX5;CDCA8;CENPL;CENPM;CENPN;CENPU;KIF20A;LOC106030058;LOC106039182;LOC106049191;LOC106049883;MKI67;NUF2	13	1184	35	14132	2.40644e-06
GO:0005871	kinesin complex	cellular_component	5	CENPE;KIF11;KIF14;KIF15;KIF18A;KIF1A;KIF20A;KIF23;KIF24;KIF2C;KIF4A;KIFC1;LOC125181850;NDE1	14	1184	45	14132	1.09086e-05
GO:0007059	chromosome segregation	biological_process	4	BRCA1;CDCA2;CENPN;ESCO2;KIF11;LOC106049883;MIS12;NDC80;NDE1;NEK2;NEK3;SKA1;SKA3;SPC25;TOP2A	15	1184	52	14132	1.48591e-05
GO:0055114	oxidation-reduction process	biological_process	4	AIFM2;AKR1D1;ALDH1L2;BBOX1;DCXR;DDO;DHCR7;DHRS7;F8;FASN;G6PD;GFUS;GMPR;HADHB;HMGCR;HSD17B2;IL4I1;KDSR;LDHB;LOC106031772;LOC106032913;LOC106033848;LOC106033870;LOC106033871;LOC106038129;LOC106038207;LOC106039033;LOC106039314;LOC106039661;LOC106041293;LOC106041531;LOC106041548;LOC106043174;LOC106046243;LOC106046605;LOC106047684;LOC106048001;LOC106049515;LOC106049643;LOC106049844;LOXL3;ME1;MICAL1;MS…	63	1184	440	14132	1.69852e-05
GO:0007076	mitotic chromosome condensation	biological_process	10	NCAPD2;NCAPD3;NCAPG;NCAPH;SMC2;SMC4	6	1184	9	14132	2.29958e-05
GO:0000796	condensin complex	cellular_component	6	NCAPG;NCAPH;SMC2;SMC4	4	1184	4	14132	4.90426e-05
GO:0045132	meiotic chromosome segregation	biological_process	6	NCAPH;SGO1;SMC2;SMC4	4	1184	4	14132	4.90426e-05
GO:0005833	hemoglobin complex	cellular_component	4	LOC106033591;LOC106033601;LOC106048580;LOC106048582	4	1184	4	14132	4.90426e-05
GO:0000776	kinetochore	cellular_component	4	CBX5;CENPE;CENPF;CENPI;CENPO;KIF18A;KIF2C;LOC106030058;MAD2L1;NDC80;NDE1;NEK2;SGO1;SPAG5	14	1184	51	14132	5.24626e-05
GO:0042555	MCM complex	cellular_component	4	MCM2;MCM3;MCM4;MCM5;MCM6;MCM7	6	1184	10	14132	5.33995e-05
GO:0005581	collagen trimer	cellular_component	4	C1QTNF6;COL15A1;COL18A1;COL1A1;COL3A1;COL4A5;COL6A1;COL6A2;COL6A3;COLEC12;EMILIN1;LOC106040393;LOC125179699	13	1184	45	14132	5.38967e-05
GO:0000784	nuclear chromosome, telomeric region	cellular_component	8	CBX5;DCLRE1B;DNA2;FEN1;LOC106030849;LOC125181835;MCM2;MCM3;MCM4;MCM5;MCM7;ORC5;RAD51	13	1184	45	14132	5.38967e-05
GO:0010032	meiotic chromosome condensation	biological_process	10	NCAPD2;NCAPD3;NCAPH;SMC2;SMC4	5	1184	7	14132	7.44818e-05
GO:0031012	extracellular matrix	cellular_component	4	ADAMTS12;COCH;COL15A1;COL18A1;CPXM2;CRIP2;DMBT1;EFEMP1;EMILIN2;FBN3;LOC106034120;MATN2;MMP7;PLEC;PXDN;SBSPON;SERPINF1;SOD3;THBS1	19	1184	87	14132	8.51938e-05
GO:0019825	oxygen binding	molecular_function	5	LOC106033591;LOC106033601;LOC106044188;LOC106044189;LOC106048580;LOC106048582	6	1184	11	14132	0.000109135
GO:0000070	mitotic sister chromatid segregation	biological_process	8	CDCA8;KIF18A;MAD2L1;MIS12;NEK2;PLK1;SPAG5	7	1184	16	14132	0.000165573
GO:0006268	DNA unwinding involved in DNA replication	biological_process	10	MCM2;MCM4;MCM7;RAD51;TOP2A	5	1184	8	14132	0.000184862
GO:0051301	cell division	biological_process	4	BORA;CCNB2;CCNB3;CDC25B;CDCA2;CDCA3;CDCA8;CENPJ;CENPS;CKAP5;CKS2;KIF14;LOC106043502;LOC106045884;MIS12;NCAPH;NDC80;NDE1;SKA1;SPDL1;STOX1	21	1184	107	14132	0.000186838
GO:0010389	regulation of G2/M transition of mitotic cell cycle	biological_process	9	CCNA2;CCNB3;CENPF;CEP135;CKAP5;KIF14	6	1184	12	14132	0.000202792
GO:0000779	condensed chromosome, centromeric region	cellular_component	8	CENPE;LOC106030058;NCAPD2;NCAPD3	4	1184	5	14132	0.000228829
GO:0000281	mitotic cytokinesis	biological_process	7	ANK3;ANLN;CEP55;CKAP2;KIF20A;KIF23;NUSAP1;PLK1	8	1184	22	14132	0.000260733
GO:0000922	spindle pole	cellular_component	6	CDC25B;CENPF;CEP128;CEP95;CKAP5;DDX11;KNTC1;MAD2L1;NEK2;PLK1;SGO1;SPDL1;WDR62	13	1184	52	14132	0.000269964
GO:0005201	extracellular matrix structural constituent	molecular_function	4	COL11A1;COL15A1;COL1A1;COL1A2;COL3A1;COL4A5;COL5A2;ELN;FBLN1;FBN3;PXDN	11	1184	40	14132	0.000324245
GO:0004089	carbonate dehydratase activity	molecular_function	7	CA4;CA5A;CA8;LOC106030553;LOC106030632	5	1184	9	14132	0.000387196
GO:0005615	extracellular space	cellular_component	4	ACE2;ADA2;AIFM2;ANXA13;ANXA2;ATP4A;BMP10;BMP5;BTC;BTD;C1QTNF6;CCN2;CLEC3B;COL15A1;COL18A1;COL6A3;CPN1;CPXM2;DMBT1;ECRG4;EFEMP1;ENO2;ENPP1;EPGN;EZR;FAM184A;FSTL1;GPRC5B;GREM2;IGF2;IGFBP3;IGFBP4;IGLL1;IL15;KDSR;KITLG;LOC106032697;LOC106033299;LOC106033760;LOC106036370;LOC106037038;LOC106037158;LOC106037549;LOC106037570;LOC106038263;LOC106041040;LOC106041089;LOC106041492;LOC106041910;LOC106043254;LO…	74	1184	603	14132	0.000521989
GO:0097192	extrinsic apoptotic signaling pathway in absence of ligand	biological_process	6	BAG3;CASP2;EYA2;FOXO3;KITLG;LOC125181264;LOC125183810	7	1184	19	14132	0.000582842
GO:0035136	forelimb morphogenesis	biological_process	7	FMN1;TBX3;ZBTB16	3	1184	3	14132	0.000586726
GO:0000942	condensed nuclear chromosome outer kinetochore	cellular_component	5	BUB1;NDC80;PLK1	3	1184	3	14132	0.000586726
GO:0046470	phosphatidylcholine metabolic process	biological_process	9	ABHD3;APOA4;LOC106033303;LOC125182101	4	1184	6	14132	0.00064075
GO:0003688	DNA replication origin binding	molecular_function	9	CDC45;MCM10;MCM2;MCM5	4	1184	6	14132	0.00064075
GO:0005200	structural constituent of cytoskeleton	molecular_function	4	ANK3;LOC106043857;LOC106043858;LOC106045884;LOC106046847;LOC106049663;LOC125181724;NDC80;NEFL;PLEC;SORBS2;TUBB1	12	1184	51	14132	0.000830735
GO:0032508	DNA duplex unwinding	biological_process	9	DDX11;DNA2;GINS1;GINS2;MCM3;MCM5;MCM6;PIF1;RECQL4	9	1184	33	14132	0.00120025
GO:0017144	drug metabolic process	biological_process	5	LOC106041531;LOC106041548;LOC106044188;LOC106044189	4	1184	7	14132	0.00139578
GO:0015671	oxygen transport	biological_process	7	LOC106033591;LOC106033601;LOC106048580;LOC106048582	4	1184	7	14132	0.00139578
GO:0007018	microtubule-based movement	biological_process	5	CENPE;KIF11;KIF14;KIF15;KIF18A;KIF1A;KIF20A;KIF23;KIF24;KIF2C;KIF4A;KIFC1;LOC125181850	13	1184	62	14132	0.00161213
GO:0016324	apical plasma membrane	cellular_component	5	ANO1;AQP1;ATP4A;CA4;DPP4;EPCAM;ITGB3;LHFPL5;LOC125181264;LRP2;PLD1;PLEC;PTPRO;RAPGEF2;SHROOM3;SLC26A4;SLC26A6;SLC9A3;SORBS2;USH2A	20	1184	117	14132	0.00163521
GO:0031572	G2 DNA damage checkpoint	biological_process	8	BRCA1;CHEK1;CLSPN;NEK11;PLK1;RBBP8	6	1184	17	14132	0.00188405
GO:0009058	biosynthetic process	biological_process	4	AADAT;ALDH1L2;GCAT;GPT2;PBLD;PCYT2	6	1184	17	14132	0.00188405
GO:0006910	phagocytosis, recognition	biological_process	5	COLEC12;LOC106043396;LOC106049914;LOC106049915;LOC125179699	5	1184	12	14132	0.00196522
GO:0006695	cholesterol biosynthetic process	biological_process	9	APOA4;DHCR7;G6PD;HMGCR;INSIG1	5	1184	12	14132	0.00196522
GO:0005507	copper ion binding	molecular_function	8	APOA4;CUTC;F8;GPC1;LOC106047684;LOC106048001;LOXL3;SOD3	8	1184	29	14132	0.00206349
GO:0006730	one-carbon metabolic process	biological_process	5	ALDH1L2;CA5A;CA8;GNMT;LOC106030553;LOC106030632;MTHFD2L	7	1184	23	14132	0.00210643
GO:0000727	double-strand break repair via break-induced replication	biological_process	11	CDC45;CDC7;GINS2	3	1184	4	14132	0.00219978
GO:0034508	centromere complex assembly	biological_process	7	CENPI;CENPN;CENPO	3	1184	4	14132	0.00219978
GO:0072687	meiotic spindle	cellular_component	7	ASPM;AURKA;BORA	3	1184	4	14132	0.00219978
GO:0043515	kinetochore binding	molecular_function	5	CENPE;CENPH;SPDL1	3	1184	4	14132	0.00219978
GO:0000799	nuclear condensin complex	cellular_component	7	NCAPD2;NCAPD3;NCAPH	3	1184	4	14132	0.00219978
GO:0043142	single-stranded DNA-dependent ATPase activity	molecular_function	12	DNA2;POLQ;RAD51	3	1184	4	14132	0.00219978
GO:0006071	glycerol metabolic process	biological_process	8	DGAT2;GK;TKFC	3	1184	4	14132	0.00219978
GO:0070051	fibrinogen binding	molecular_function	5	FBLN1;MFAP2;THBS1	3	1184	4	14132	0.00219978
GO:0010951	negative regulation of endopeptidase activity	biological_process	11	COL6A3;FETUB;LOC106032695;LOC106033760;LOC106036370;LOC106043254;LOC106048075;LOC106048076;LOC125180823;PAPLN;PTTG1;SERPINF1;TFPI;TIMP2;TIMP4	15	1184	80	14132	0.0023891
GO:0001556	oocyte maturation	biological_process	5	CDC25B;FBXO5;FOXO3;RPS6KA2;TRIP13	5	1184	13	14132	0.00297476
GO:0007017	microtubule-based process	biological_process	4	LOC106043857;LOC106043858;LOC106045884;LOC106046847;LOC106049663;LOC125181724;NEK2;NEK3	8	1184	31	14132	0.00326405
GO:0005524	ATP binding	molecular_function	5	AACS;ABCG1;ACTR3B;ACVR2B;ATP4A;AURKA;BLK;BUB1;CARNS1;CDC7;CDK1;CENPE;CGAS;CHD5;CHEK1;CIITA;CIT;DAPK3;DCK;DDX11;DHX58;ENPP1;EPHA3;EPHA5;EPHB2;ERCC6L;FGFR3;GLUL;HELLS;HSPA8;HSPH1;IKBKE;KIF14;KIF18A;KIF1A;KIF20A;KIF23;KIF24;KIF2C;KIF4A;LCK;LOC106030908;LOC106032673;LOC106036365;LOC106042804;LOC106042848;LOC106047992;LOC106048913;LOC125180748;LOC125181264;LOC125181265;LOC125181727;LOC125181777;LOC125…	110	1184	1023	14132	0.00342453
GO:0030496	midbody	cellular_component	4	ANXA2;ASPM;CENPE;CENPF;CEP55;DDX11;ECT2;KIF14;KIF20A;KIF23;LOC106049883;NEK2;PLK1;PRC1	14	1184	75	14132	0.00343136
GO:0001968	fibronectin binding	molecular_function	5	FBLN1;IGFBP3;LOXL3;MFAP2;THBS1	5	1184	14	14132	0.00431121
GO:0019432	triglyceride biosynthetic process	biological_process	10	DGAT2;GPAT3;LPIN1;LPIN2	4	1184	9	14132	0.00438228
GO:0015179	L-amino acid transmembrane transporter activity	molecular_function	8	LOC106030538;LOC106031011;SLC43A2;SLC7A4	4	1184	9	14132	0.00438228
GO:0007019	microtubule depolymerization	biological_process	9	KIF18A;KIF24;KIF2C;STMN1	4	1184	9	14132	0.00438228
GO:0005876	spindle microtubule	cellular_component	8	AURKA;BIRC5;PARP4;PLK1;SKA1;SKA3;SPAG5	7	1184	26	14132	0.00452772
GO:0003697	single-stranded DNA binding	molecular_function	7	CDC45;DDX11;JCHAIN;LOC125181835;MCM10;MCM4;MCM7;NEIL3;RAD51AP1;RAD51;TDP2	11	1184	54	14132	0.00454752
GO:0007052	mitotic spindle organization	biological_process	9	AURKA;NDC80;SPC25;STIL;STMN1;WDR62	6	1184	20	14132	0.00474555
GO:0007601	visual perception	biological_process	8	CNGB1;COL11A1;COL18A1;CRYBB2;EFEMP1;GLRA1;LRIT3;RGS9;RIMS1;RRH;TRPM1;USH2A	12	1184	62	14132	0.00481091
GO:0055091	phospholipid homeostasis	biological_process	9	ABCG1;HNF4A;LOC106033303	3	1184	5	14132	0.0051562
GO:0051988	regulation of attachment of spindle microtubules to kinetochore	biological_process	8	ECT2;NEK2;SPAG5	3	1184	5	14132	0.0051562
GO:0032991	protein-containing complex	cellular_component	3	CBX5;LOC106037570;LOC106041802	3	1184	5	14132	0.0051562
GO:0034501	protein localization to kinetochore	biological_process	10	KNL1;MIS12;SPDL1	3	1184	5	14132	0.0051562
GO:0005004	GPI-linked ephrin receptor activity	molecular_function	11	EPHA3;EPHA5;NTRK2	3	1184	5	14132	0.0051562
GO:1902475	L-alpha-amino acid transmembrane transport	biological_process	12	LOC106031011;SLC43A2;SLC7A4	3	1184	5	14132	0.0051562
GO:0016126	sterol biosynthetic process	biological_process	8	HMGCR;LOC106033848;MSMO1	3	1184	5	14132	0.0051562
GO:0045184	establishment of protein localization	biological_process	6	ANK3;CEP55;DZIP1;KIF14;NPNT;PLK1;USH2A	7	1184	27	14132	0.0056782
GO:0007140	male meiotic nuclear division	biological_process	5	FANCA;KIF18A;LOC106030058;LOC106043174;MAEL	5	1184	15	14132	0.006026
GO:0032467	positive regulation of cytokinesis	biological_process	9	CDC25B;CIT;ECT2;KIF14;KIF23	5	1184	15	14132	0.006026
GO:0008307	structural constituent of muscle	molecular_function	4	CAPN3;LOC106048013;PLEC;SORBS2;TPM4	5	1184	15	14132	0.006026
GO:0051262	protein tetramerization	biological_process	8	CUTC;HMGCR;LOC106041040;LOC106047160;ME1;TRPM1	6	1184	21	14132	0.00618019
GO:0031295	T cell costimulation	biological_process	5	CD28;CD5;CD80;DPP4	4	1184	10	14132	0.00682314
GO:0003678	DNA helicase activity	molecular_function	10	MCM2;MCM3;MCM5;MCM6	4	1184	10	14132	0.00682314
GO:0015670	carbon dioxide transport	biological_process	7	LOC106030632;RHAG	2	1184	2	14132	0.00701391
GO:1990086	lens fiber cell apoptotic process	biological_process	8	E2F1;E2F2	2	1184	2	14132	0.00701391
GO:0051383	kinetochore organization	biological_process	6	SMC2;SMC4	2	1184	2	14132	0.00701391
GO:0060689	cell differentiation involved in salivary gland development	biological_process	6	CLCN2;NFIB	2	1184	2	14132	0.00701391
GO:0004768	stearoyl-CoA 9-desaturase activity	molecular_function	8	SCD5;SCD	2	1184	2	14132	0.00701391
GO:0032348	negative regulation of aldosterone biosynthetic process	biological_process	9	BMP5;DKK3	2	1184	2	14132	0.00701391
GO:0006601	creatine biosynthetic process	biological_process	7	GAMT;GATM	2	1184	2	14132	0.00701391
GO:1902896	terminal web assembly	biological_process	9	EZR;PLS1	2	1184	2	14132	0.00701391
GO:0000778	condensed nuclear chromosome kinetochore	cellular_component	6	MIS18BP1;NDC80	2	1184	2	14132	0.00701391
GO:0010833	telomere maintenance via telomere lengthening	biological_process	9	RAD51;STN1	2	1184	2	14132	0.00701391
GO:0003290	atrial septum secundum morphogenesis	biological_process	7	GATA4;NSD2	2	1184	2	14132	0.00701391
GO:0046500	S-adenosylmethionine metabolic process	biological_process	7	GAMT;GNMT	2	1184	2	14132	0.00701391
GO:0002934	desmosome organization	biological_process	7	DSG2;LOC106034878	2	1184	2	14132	0.00701391
GO:2000065	negative regulation of cortisol biosynthetic process	biological_process	10	BMP5;DKK3	2	1184	2	14132	0.00701391
GO:0051272	positive regulation of cellular component movement	biological_process	7	BCL6;STMN1	2	1184	2	14132	0.00701391
GO:0031436	BRCA1-BARD1 complex	cellular_component	7	BARD1;BRCA1	2	1184	2	14132	0.00701391
GO:0007057	spindle assembly involved in female meiosis I	biological_process	6	AURKA;FBXO5	2	1184	2	14132	0.00701391
GO:0009051	pentose-phosphate shunt, oxidative branch	biological_process	7	G6PD;PGD	2	1184	2	14132	0.00701391
GO:0015389	pyrimidine- and adenine-specific:sodium symporter activity	molecular_function	7	LOC106047460;LOC125185075	2	1184	2	14132	0.00701391
GO:0042851	L-alanine metabolic process	biological_process	12	GPT2;LOC125181640	2	1184	2	14132	0.00701391
GO:0001951	intestinal D-glucose absorption	biological_process	9	EZR;PLS1	2	1184	2	14132	0.00701391
GO:0030951	establishment or maintenance of microtubule cytoskeleton polarity	biological_process	8	CKAP5;KIF2C	2	1184	2	14132	0.00701391
GO:0009190	cyclic nucleotide biosynthetic process	biological_process	10	CGAS;NPR3	2	1184	2	14132	0.00701391
GO:0004021	L-alanine:2-oxoglutarate aminotransferase activity	molecular_function	8	GPT2;LOC125181640	2	1184	2	14132	0.00701391
GO:0046166	glyceraldehyde-3-phosphate biosynthetic process	biological_process	7	TKT;TPI1	2	1184	2	14132	0.00701391
GO:0032532	regulation of microvillus length	biological_process	10	EZR;PLS1	2	1184	2	14132	0.00701391
GO:0031262	Ndc80 complex	cellular_component	4	NDC80;SPC25	2	1184	2	14132	0.00701391
GO:0071615	oxidative deethylation	biological_process	5	LOC106044188;LOC106044189	2	1184	2	14132	0.00701391
GO:0045143	homologous chromosome segregation	biological_process	7	PLK1;PTTG1	2	1184	2	14132	0.00701391
GO:0097149	centralspindlin complex	cellular_component	4	ECT2;KIF23	2	1184	2	14132	0.00701391
GO:0004315	3-oxoacyl-[acyl-carrier-protein] synthase activity	molecular_function	8	FASN;OXSM	2	1184	2	14132	0.00701391
GO:0071466	cellular response to xenobiotic stimulus	biological_process	6	E2F1;MCM7	2	1184	2	14132	0.00701391
GO:0030888	regulation of B cell proliferation	biological_process	10	IKZF3;MZB1	2	1184	2	14132	0.00701391
GO:0019322	pentose biosynthetic process	biological_process	8	G6PD;PGD	2	1184	2	14132	0.00701391
GO:2000503	positive regulation of natural killer cell chemotaxis	biological_process	10	LOC106038263;LOC106041040	2	1184	2	14132	0.00701391
GO:0045187	regulation of circadian sleep/wake cycle, sleep	biological_process	7	LOC106037158;PER3	2	1184	2	14132	0.00701391
GO:0043065	positive regulation of apoptotic process	biological_process	9	AIFM2;BARD1;BCL6;BID;DAPK3;ECT2;FAM72A;GADD45A;LOC106044313;NET1;OSGIN1;RPS6KA2;TGM2;TOP2A;TRIM35;WDR35;ZBTB16	17	1184	107	14132	0.00752214
GO:0005814	centriole	cellular_component	6	CCNF;CENPJ;CEP128;CEP135;CEP162;CEP295;DZIP1L;DZIP1;KIF24;ODF2;PLK4;STIL	12	1184	66	14132	0.00805131
GO:0018149	peptide cross-linking	biological_process	9	EPB42;LOC106034878;LOC106047160;TGM2;THBS1	5	1184	16	14132	0.00816906
GO:0007094	mitotic spindle assembly checkpoint	biological_process	13	BUB1B;BUB1;LOC125181724;MAD2L1;PLK1	5	1184	16	14132	0.00816906
GO:0005604	basement membrane	cellular_component	6	ANXA2;COL18A1;EFEMP1;FBLN1;HMCN1;MATN2;NPNT;THBS2;USH2A	9	1184	44	14132	0.00959609
GO:0050662	coenzyme binding	molecular_function	5	GCLC;GFUS;LOC106038129	3	1184	6	14132	0.00967164
GO:0031298	replication fork protection complex	cellular_component	4	CDC45;GINS2;MCM10	3	1184	6	14132	0.00967164
GO:0051304	chromosome separation	biological_process	5	NCAPD2;NCAPD3;TTK	3	1184	6	14132	0.00967164
GO:0000780	condensed nuclear chromosome, centromeric region	cellular_component	9	AURKA;LOC106030058;SGO1	3	1184	6	14132	0.00967164
GO:0044214	spanning component of plasma membrane	cellular_component	7	CD28;CD6;CD8A	3	1184	6	14132	0.00967164
GO:0042105	alpha-beta T cell receptor complex	cellular_component	7	LOC106039849;LOC106048724;LOC106048725	3	1184	6	14132	0.00967164
GO:0051290	protein heterotetramerization	biological_process	9	ANXA2;RRM1;RRM2	3	1184	6	14132	0.00967164
GO:0010997	anaphase-promoting complex binding	molecular_function	5	CDC20;CLSPN;PLK1	3	1184	6	14132	0.00967164
GO:0000940	condensed chromosome outer kinetochore	cellular_component	4	SKA1;SKA3;SPDL1	3	1184	6	14132	0.00967164
GO:0006284	base-excision repair	biological_process	9	DNA2;FEN1;MPG;NEIL3;POLQ;RECQL4	6	1184	23	14132	0.00995284
GO:0020037	heme binding	molecular_function	6	GUCY1B1;LOC106032913;LOC106038207;LOC106039033;LOC106039314;LOC106039661;LOC106043174;LOC106044188;LOC106044189;LOC106046243;LOC106048582;PXDN;STC2	13	1184	76	14132	0.00997368
GO:0008299	isoprenoid biosynthetic process	biological_process	8	CRPPA;FDPS;HMGCR;HMGCS1	4	1184	11	14132	0.0100187
GO:0034987	immunoglobulin receptor binding	molecular_function	6	JCHAIN;LOC106043396;LOC106049914;LOC106049915	4	1184	11	14132	0.0100187
GO:0008009	chemokine activity	molecular_function	8	CXCL12;LOC106038263;LOC106041040;LOC106041089;LOC106041492	5	1184	17	14132	0.0107878
GO:0004497	monooxygenase activity	molecular_function	5	LOC106029463;LOC106032913;LOC106039314;LOC106044189;MICAL1	5	1184	17	14132	0.0107878
GO:0017053	transcriptional repressor complex	cellular_component	4	BHLHE41;CBX5;DEPDC1;RBBP8;RCOR3;ZBTB16;ZFPM1	7	1184	31	14132	0.012537
GO:0051225	spindle assembly	biological_process	9	CEP192;HAUS3;HAUS6;KIF20A;TUBB1	5	1184	18	14132	0.0139263
GO:0071479	cellular response to ionizing radiation	biological_process	7	ECT2;GADD45A;NET1;RAD51AP1;RAD51	5	1184	18	14132	0.0139263
GO:0061098	positive regulation of protein tyrosine kinase activity	biological_process	12	GPRC5B;HSPH1;LOC106041040;LOC125181264;SDC4	5	1184	18	14132	0.0139263
GO:0003823	antigen binding	molecular_function	4	LOC106043396;LOC106049913;LOC106049914;LOC106049915	4	1184	12	14132	0.0140455
GO:0000793	condensed chromosome	cellular_component	7	FANCD2;MKI67;NCAPG;RAD51	4	1184	12	14132	0.0140455
GO:0010569	regulation of double-strand break repair via homologous recombination	biological_process	10	CHEK1;FIGNL1;RAD51AP1;RAD51	4	1184	12	14132	0.0140455
GO:0006260	DNA replication	biological_process	8	BRCA1;MCM7;MCM8;NFIB;ORC5;PIF1;POLE;RECQL4;RRM1;TICRR	10	1184	55	14132	0.01489
GO:0021987	cerebral cortex development	biological_process	5	ASPM;CCDC85C;KIF14;NDE1;NTRK2;TACC3;WDR62	7	1184	32	14132	0.0149168
GO:0001527	microfibril	cellular_component	5	LOC106029586;LTBP1;MFAP2	3	1184	7	14132	0.0158785
GO:0043138	3'-5' DNA helicase activity	molecular_function	11	CDC45;GINS1;GINS2	3	1184	7	14132	0.0158785
GO:0042571	immunoglobulin complex, circulating	cellular_component	5	LOC106043396;LOC106049914;LOC106049915	3	1184	7	14132	0.0158785
GO:0043691	reverse cholesterol transport	biological_process	10	ABCG1;APOA4;LOC106033303	3	1184	7	14132	0.0158785
GO:0010369	chromocenter	cellular_component	7	CBX5;ESCO2;OIP5	3	1184	7	14132	0.0158785
GO:0097539	ciliary transition fiber	cellular_component	4	CENPF;DZIP1;ODF2	3	1184	7	14132	0.0158785
GO:0003777	microtubule motor activity	molecular_function	10	CENPE;KIF14;KIF15;KIF1A;KIF20A;KIF23;KIF24;KIF2C;KIFC1;LOC125181850	10	1184	56	14132	0.0168081
GO:0006302	double-strand break repair	biological_process	9	ESCO2;LOC125181835;MND1;POLQ;RECQL4;TDP2;TRIP13	7	1184	33	14132	0.0176012
GO:0009897	external side of plasma membrane	cellular_component	5	ABCG1;CD28;CD5;CD80;CD8B;CXCL12;GLRA1;IL12RB2;ITGB3;LOC106043396;LOC106049914;LOC106049915;LOC106049925;THBS1;TNFRSF18;UMODL1	16	1184	108	14132	0.0176715
GO:0000086	G2/M transition of mitotic cell cycle	biological_process	7	BORA;CDK1;CEP135;CKAP5;FOXM1;PLK1	6	1184	26	14132	0.0183042
GO:0005506	iron ion binding	molecular_function	8	BBOX1;LOC106032913;LOC106038207;LOC106039033;LOC106039314;LOC106039661;LOC106043174;LOC106044188;LOC106044189;LOC106046243;LOC106048582;MSMO1;P4HA1;SCD	14	1184	91	14132	0.0188227
GO:0030282	bone mineralization	biological_process	7	CLEC3B;LOC106034120;LOC125182926;PHEX	4	1184	13	14132	0.0189658
GO:0035580	specific granule lumen	cellular_component	8	LRRC7;QPCT	2	1184	3	14132	0.0198683
GO:0036398	TCR signalosome	cellular_component	4	CUNH5orf58;EZR	2	1184	3	14132	0.0198683
GO:0004823	leucine-tRNA ligase activity	molecular_function	7	LOC106038347;LOC125184240	2	1184	3	14132	0.0198683
GO:0045719	negative regulation of glycogen biosynthetic process	biological_process	11	ENPP1;PASK	2	1184	3	14132	0.0198683
GO:0060355	positive regulation of cell adhesion molecule production	biological_process	7	COLEC12;LOC125179699	2	1184	3	14132	0.0198683
GO:0004137	deoxycytidine kinase activity	molecular_function	10	DCK;LOC106032673	2	1184	3	14132	0.0198683
GO:0048935	peripheral nervous system neuron development	biological_process	7	ETV1;NTRK2	2	1184	3	14132	0.0198683
GO:1902723	negative regulation of skeletal muscle satellite cell proliferation	biological_process	9	GPC1;SDC4	2	1184	3	14132	0.0198683
GO:0035234	ectopic germ cell programmed cell death	biological_process	5	CASP2;KITLG	2	1184	3	14132	0.0198683
GO:0043137	DNA replication, removal of RNA primer	biological_process	8	DNA2;FEN1	2	1184	3	14132	0.0198683
GO:0016576	histone dephosphorylation	biological_process	10	EYA2;LOC125183810	2	1184	3	14132	0.0198683
GO:0007098	centrosome cycle	biological_process	5	BRCA1;GADD45A	2	1184	3	14132	0.0198683
GO:0004144	diacylglycerol O-acyltransferase activity	molecular_function	9	DGAT2;MOGAT1	2	1184	3	14132	0.0198683
GO:0006636	unsaturated fatty acid biosynthetic process	biological_process	11	SCD5;SCD	2	1184	3	14132	0.0198683
GO:0039534	negative regulation of MDA-5 signaling pathway	biological_process	9	DHX58;TKFC	2	1184	3	14132	0.0198683
GO:0006429	leucyl-tRNA aminoacylation	biological_process	13	LOC106038347;LOC125184240	2	1184	3	14132	0.0198683
GO:0060509	Type I pneumocyte differentiation	biological_process	8	NFIB;THRB	2	1184	3	14132	0.0198683
GO:0033186	CAF-1 complex	cellular_component	4	CHAF1A;CHAF1B	2	1184	3	14132	0.0198683
GO:0007100	mitotic centrosome separation	biological_process	6	AURKA;NDE1	2	1184	3	14132	0.0198683
GO:0022400	regulation of rhodopsin mediated signaling pathway	biological_process	9	CAMKMT;RGS9	2	1184	3	14132	0.0198683
GO:0010894	negative regulation of steroid biosynthetic process	biological_process	10	BMP5;INSIG1	2	1184	3	14132	0.0198683
GO:0070330	aromatase activity	molecular_function	7	LOC106044188;LOC106044189	2	1184	3	14132	0.0198683
GO:0030892	mitotic cohesin complex	cellular_component	5	LOC106030058;SGO1	2	1184	3	14132	0.0198683
GO:0050436	microfibril binding	molecular_function	4	LOC106029586;LTBP1	2	1184	3	14132	0.0198683
GO:0051026	chiasma assembly	biological_process	6	SYCP1;TEX11	2	1184	3	14132	0.0198683
GO:0030174	regulation of DNA-dependent DNA replication initiation	biological_process	9	CDT1;TICRR	2	1184	3	14132	0.0198683
GO:0003846	2-acylglycerol O-acyltransferase activity	molecular_function	9	DGAT2;MOGAT1	2	1184	3	14132	0.0198683
GO:0005813	centrosome	cellular_component	7	CABCOCO1;CCDC77;CCNB2;CDC25B;CENPF;CEP135;CEP192;CEP295;CEP55;CEP78;CEP95;CHEK1;CKAP2;CKAP5;DCLRE1B;ERCC6L;ESPL1;G6PD;HAUS6;IFT140;KIF23;LOC125181724;MACROD2;MCM3;NCAPG;NDE1;NEK2;NEK3;PLEKHA7;PLK1;RTTN;SGO1;STOX1;WDR35	34	1184	283	14132	0.0207964
GO:0005515	protein binding	molecular_function	4	ADAMTS12;ADAMTS7;ADAMTSL3;AKIP1;ANK3;BHLHE41;BORA;CACNB4;CBX5;CCDC148;CD6;CENPH;CENPS;CEP135;CKAP5;CNTN1;COL18A1;CUNH8orf48;DAPK3;DEPDC1;DMBT1;DTNB;DYNLT5;DZIP1L;E2F8;EFEMP1;ENPP1;EPHB2;G6PD;GINS2;GLRA1;GUCY1B1;KRT18;LAYN;LOC106033296;LOC106037570;LOC106040661;LOC106043502;LOC106044313;LOC106045884;LOC106048003;LOC106049428;LOC106049430;LOC106049883;LOC106049925;LOC125181830;LOC125183382;LOC12518…	93	1184	904	14132	0.0209376
GO:0005819	spindle	cellular_component	6	FBXO5;KIF20A;LOC106049883;LOC125181724;NUSAP1;PRC1;RPS6KA2;TPX2	8	1184	42	14132	0.0215543
GO:0000785	chromatin	cellular_component	6	CHEK1;HMGN2;LOC106035866;MAEL;MCM2;MCM7;OIP5;PLK1;RAD51	9	1184	50	14132	0.0216384
GO:0008017	microtubule binding	molecular_function	7	CENPE;EZR;FMN1;GAS2L3;HOOK1;KIF14;KIF1A;KIF20A;KIF23;KIF24;KIF4A;LOC106043502;MAP2;NDE1;PLK1;PRC1;REEP1;SKA1	18	1184	130	14132	0.0234468
GO:0005496	steroid binding	molecular_function	5	ESR2;PAQR8;PAQR9	3	1184	8	14132	0.0238417
GO:0071482	cellular response to light stimulus	biological_process	7	LOC106041235;RRH;TRPM1	3	1184	8	14132	0.0238417
GO:0007159	leukocyte cell-cell adhesion	biological_process	6	APOA4;EZR;LOC106041040	3	1184	8	14132	0.0238417
GO:0050871	positive regulation of B cell activation	biological_process	9	LOC106043396;LOC106049914;LOC106049915	3	1184	8	14132	0.0238417
GO:0051974	negative regulation of telomerase activity	biological_process	8	LOC106044181;PIF1;STN1	3	1184	8	14132	0.0238417
GO:0007051	spindle organization	biological_process	8	ASPM;CKAP5;SPAG5	3	1184	8	14132	0.0238417
GO:0030414	peptidase inhibitor activity	molecular_function	6	LOC106048075;PTTG1;UMODL1	3	1184	8	14132	0.0238417
GO:0031616	spindle pole centrosome	cellular_component	8	AURKA;DLGAP5;NDE1	3	1184	8	14132	0.0238417
GO:0006518	peptide metabolic process	biological_process	7	CPN1;CPXM2;NLN	3	1184	8	14132	0.0238417
GO:0008637	apoptotic mitochondrial changes	biological_process	7	AIFM2;GCLC;SLC25A4	3	1184	8	14132	0.0238417
GO:0001953	negative regulation of cell-matrix adhesion	biological_process	8	ACER2;BCL6;THBS1	3	1184	8	14132	0.0238417
GO:0001741	XY body	cellular_component	8	ESCO2;MAEL;PLK4	3	1184	8	14132	0.0238417
GO:0005664	nuclear origin of replication recognition complex	cellular_component	5	MCM2;ORC1;ORC5	3	1184	8	14132	0.0238417
GO:0045109	intermediate filament organization	biological_process	8	EPPK1;LOC106034878;NEFL	3	1184	8	14132	0.0238417
GO:0008191	metalloendopeptidase inhibitor activity	molecular_function	8	FETUB;TIMP2;TIMP4	3	1184	8	14132	0.0238417
GO:0042383	sarcolemma	cellular_component	5	ANK3;ANXA2;COL6A3;LOC106040661;LOC106048013;PDE9A;PLEC	7	1184	35	14132	0.0239547
GO:0042391	regulation of membrane potential	biological_process	5	CNGB1;GLRA1;GRIK3;HCN3;PXK;RIMS4;SLC26A4;SLC26A6	8	1184	43	14132	0.0246
GO:0008574	ATP-dependent microtubule motor activity, plus-end-directed	molecular_function	12	KIF11;KIF14;KIF18A;KIF4A	4	1184	14	14132	0.0248276
GO:0006814	sodium ion transport	biological_process	9	ATP4A;SLC13A2;SLC13A5;SLC5A1	4	1184	14	14132	0.0248276
GO:0031526	brush border membrane	cellular_component	6	CA4;LRP2;SLC26A4;SLC26A6;SLC9A3	5	1184	21	14132	0.0268352
GO:0006958	complement activation, classical pathway	biological_process	6	LOC106043396;LOC106049913;LOC106049914;LOC106049915;LOC125181846	5	1184	21	14132	0.0268352
GO:0071346	cellular response to interferon-gamma	biological_process	8	DAPK3;LOC106041040;LOC106041089;LOC106041492;SLC26A6	5	1184	21	14132	0.0268352
GO:0007080	mitotic metaphase plate congression	biological_process	9	CENPE;KIF14;KIF18A;KIF2C;SPDL1	5	1184	21	14132	0.0268352
GO:0006955	immune response	biological_process	4	C7;CD28;COLEC12;CUNH5orf58;CXCL12;ENPP1;IGLL1;IL15;LOC106031434;LOC106038263;LOC106042804;LOC106049922;LOC125179699;LOC125181606;THBS1;TNFRSF18;TNFSF13B	17	1184	123	14132	0.0275332
GO:0090305	nucleic acid phosphodiester bond hydrolysis	biological_process	8	ANKLE1;DCLRE1B;DNA2;ENPP1;EXO1;POLE;SND1;TDP2	8	1184	44	14132	0.0279342
GO:0071356	cellular response to tumor necrosis factor	biological_process	8	ADAMTS12;ADAMTS7;BRCA1;LOC106041040;LOC106041089;LOC106041492;NPNT;WDR35	8	1184	44	14132	0.0279342
GO:0019901	protein kinase binding	molecular_function	7	ACSL3;AURKA;BORA;CACNB4;CCNA2;CCNB3;CD28;CD6;CDC25B;CDKN2C;CENPJ;FBXO5;FOXM1;FOXO3;GPRC5B;IL12RB2;KIF14;KIF20A;LCK;LOC106043502;LOC106044313;MAPK4;PLK1;PRC1;SREBF1;TRAF4;VRK1	27	1184	220	14132	0.0287221
GO:0008022	protein C-terminus binding	molecular_function	5	CCN2;CDC20;CENPF;CEP135;DAPK3;FBLN1;LCK;LOC125181835;LRRC7;MKI67;NCF2;NEFL;PXK;RAD51;SDCBP2	15	1184	106	14132	0.0306724
GO:0005874	microtubule	cellular_component	7	CENPE;HSPH1;KIF14;KIF20A;KIF23;LOC106043857;LOC106043858;LOC106045884;LOC106046847;LOC106049663;LOC106049883;LOC125181724;MAP2;NDE1;NUSAP1;SARM1;SHROOM3;STMN1;TPX2;TUBB1	20	1184	153	14132	0.0307034
GO:0005811	lipid droplet	cellular_component	6	ABHD5;ACSL3;AIFM2;ANXA2;CIDEC;DGAT2;LOC106044932;LOC125184504	8	1184	45	14132	0.0315682
GO:0003281	ventricular septum development	biological_process	6	CPLANE1;LOC106029586;LRP2;LTBP1;ROBO1	5	1184	22	14132	0.0324026
GO:0060976	coronary vasculature development	biological_process	6	CPLANE1;LOC106029586;LRP2;LTBP1;ROBO1	5	1184	22	14132	0.0324026
GO:0001772	immunological synapse	cellular_component	5	CD28;CD6;EZR;FYB2;LCK	5	1184	22	14132	0.0324026
GO:0002687	positive regulation of leukocyte migration	biological_process	7	KITLG;LOC106048001;TNFRSF18	3	1184	9	14132	0.0335713
GO:0051085	chaperone cofactor-dependent protein refolding	biological_process	7	HSPA8;HSPH1;LOC125181512	3	1184	9	14132	0.0335713
GO:0098911	regulation of ventricular cardiac muscle cell action potential	biological_process	12	DSG2;LOC106034878;LOC125184869	3	1184	9	14132	0.0335713
GO:0017127	cholesterol transporter activity	molecular_function	6	ABCG1;APOA4;LOC106033303	3	1184	9	14132	0.0335713
GO:0008392	arachidonic acid epoxygenase activity	molecular_function	7	LOC106038207;LOC106046243;LOC125181736	3	1184	9	14132	0.0335713
GO:0003810	protein-glutamine gamma-glutamyltransferase activity	molecular_function	7	EPB42;LOC106047160;TGM2	3	1184	9	14132	0.0335713
GO:0007099	centriole replication	biological_process	5	CENPJ;CEP135;PLK4	3	1184	9	14132	0.0335713
GO:0071360	cellular response to exogenous dsRNA	biological_process	9	CGAS;COLEC12;LOC125179699	3	1184	9	14132	0.0335713
GO:0045840	positive regulation of mitotic nuclear division	biological_process	9	CD28;EPGN;IGF2	3	1184	9	14132	0.0335713
GO:0032924	activin receptor signaling pathway	biological_process	8	ACVR2B;BMP10;INHBA	3	1184	9	14132	0.0335713
GO:0018108	peptidyl-tyrosine phosphorylation	biological_process	10	EFEMP1;EPHA3;EPHA5;EPHB2;FGFR3;IL12RB2;LCK;LOC125181265;MELK;NTRK2;RET;WEE1	12	1184	80	14132	0.0337356
GO:0016323	basolateral plasma membrane	cellular_component	5	ANK3;ANXA2;AQP1;DLG3;ENPP1;EPCAM;LOC106034878;LOC106039661;LOC125181264;NOD1;SLC26A6	11	1184	72	14132	0.0364449
GO:0007411	axon guidance	biological_process	6	ANK3;CNTN1;CRPPA;CXCL12;EPHA5;EPHB2;ETV1;LOC106036755;MATN2;PTPRO;ROBO1;UNC5D	12	1184	81	14132	0.0367047
GO:0004558	alpha-1,4-glucosidase activity	molecular_function	9	LOC106049821;SI	2	1184	4	14132	0.0375368
GO:0070100	negative regulation of chemokine-mediated signaling pathway	biological_process	10	LOC106041040;ROBO1	2	1184	4	14132	0.0375368
GO:0004499	N,N-dimethylaniline monooxygenase activity	molecular_function	7	LOC106041531;LOC106041548	2	1184	4	14132	0.0375368
GO:2001256	regulation of store-operated calcium entry	biological_process	10	CRACR2B;STC2	2	1184	4	14132	0.0375368
GO:0000811	GINS complex	cellular_component	6	GINS1;GINS2	2	1184	4	14132	0.0375368
GO:0021960	anterior commissure morphogenesis	biological_process	12	NFIB;TSKU	2	1184	4	14132	0.0375368
GO:0008329	signaling pattern recognition receptor activity	molecular_function	6	COLEC12;LOC125179699	2	1184	4	14132	0.0375368
GO:0060575	intestinal epithelial cell differentiation	biological_process	8	GATA4;GATA5	2	1184	4	14132	0.0375368
GO:0045835	negative regulation of meiotic nuclear division	biological_process	9	FBXO5;RPS6KA2	2	1184	4	14132	0.0375368
GO:0060662	salivary gland cavitation	biological_process	7	NFIB;TGM2	2	1184	4	14132	0.0375368
GO:2000406	positive regulation of T cell migration	biological_process	9	CXCL12;ITGB3	2	1184	4	14132	0.0375368
GO:0060452	positive regulation of cardiac muscle contraction	biological_process	10	ACE2;RGS2	2	1184	4	14132	0.0375368
GO:0045577	regulation of B cell differentiation	biological_process	9	ANKLE1;IKZF3	2	1184	4	14132	0.0375368
GO:0010457	centriole-centriole cohesion	biological_process	5	CEP135;SGO1	2	1184	4	14132	0.0375368
GO:0010820	positive regulation of T cell chemotaxis	biological_process	10	LOC106038263;LOC106041040	2	1184	4	14132	0.0375368
GO:0008970	phosphatidylcholine 1-acylhydrolase activity	molecular_function	8	ABHD3;LOC125182101	2	1184	4	14132	0.0375368
GO:1904262	negative regulation of TORC1 signaling	biological_process	11	CASTOR2;RNF152	2	1184	4	14132	0.0375368
GO:2000042	negative regulation of double-strand break repair via homologous recombination	biological_process	11	LOC106035866;POLQ	2	1184	4	14132	0.0375368
GO:0085020	protein K6-linked ubiquitination	biological_process	13	BRCA1;UBE2T	2	1184	4	14132	0.0375368
GO:1990357	terminal web	cellular_component	9	LOC106048013;PLS1	2	1184	4	14132	0.0375368
GO:0048050	post-embryonic eye morphogenesis	biological_process	7	EFEMP1;MFAP2	2	1184	4	14132	0.0375368
GO:0005536	glucose binding	molecular_function	6	G6PD;LOC106030908	2	1184	4	14132	0.0375368
GO:0005219	ryanodine-sensitive calcium-release channel activity	molecular_function	10	LOC125184869;RYR3	2	1184	4	14132	0.0375368
GO:0043276	anoikis	biological_process	7	BMF;E2F1	2	1184	4	14132	0.0375368
GO:0032873	negative regulation of stress-activated MAPK cascade	biological_process	12	FOXM1;PBK	2	1184	4	14132	0.0375368
GO:0051574	positive regulation of histone H3-K9 methylation	biological_process	12	BRCA1;JARID2	2	1184	4	14132	0.0375368
GO:0010867	positive regulation of triglyceride biosynthetic process	biological_process	9	DGAT2;SREBF1	2	1184	4	14132	0.0375368
GO:0043615	astrocyte cell migration	biological_process	8	APCDD1;LOC106044313	2	1184	4	14132	0.0375368
GO:0045120	pronucleus	cellular_component	7	AURKA;CENPF	2	1184	4	14132	0.0375368
GO:0003873	6-phosphofructo-2-kinase activity	molecular_function	8	LOC106042848;PFKFB3	2	1184	4	14132	0.0375368
GO:0031995	insulin-like growth factor II binding	molecular_function	7	IGFBP3;IGFBP4	2	1184	4	14132	0.0375368
GO:0032133	chromosome passenger complex	cellular_component	5	AURKA;CDCA8	2	1184	4	14132	0.0375368
GO:0017108	5'-flap endonuclease activity	molecular_function	10	DNA2;FEN1	2	1184	4	14132	0.0375368
GO:0003062	regulation of heart rate by chemical signal	biological_process	10	LOC106040661;SREBF1	2	1184	4	14132	0.0375368
GO:0050764	regulation of phagocytosis	biological_process	7	BLK;PLD1	2	1184	4	14132	0.0375368
GO:0070201	regulation of establishment of protein localization	biological_process	7	EPB41L5;NSD2	2	1184	4	14132	0.0375368
GO:0005583	fibrillar collagen trimer	cellular_component	5	COL1A2;COL5A1	2	1184	4	14132	0.0375368
GO:0004620	phospholipase activity	molecular_function	7	ABHD6;LOC106042968	2	1184	4	14132	0.0375368
GO:0060252	positive regulation of glial cell proliferation	biological_process	8	PLAG1;PRKCH	2	1184	4	14132	0.0375368
GO:0086073	bundle of His cell-Purkinje myocyte adhesion involved in cell communication	biological_process	7	DSG2;LOC106034878	2	1184	4	14132	0.0375368
GO:0031915	positive regulation of synaptic plasticity	biological_process	10	CDC20;CNR1	2	1184	4	14132	0.0375368
GO:0060444	branching involved in mammary gland duct morphogenesis	biological_process	7	LOC106044181;TBX3	2	1184	4	14132	0.0375368
GO:0033314	mitotic DNA replication checkpoint	biological_process	7	CLSPN;TICRR	2	1184	4	14132	0.0375368
GO:0051315	attachment of mitotic spindle microtubules to kinetochore	biological_process	6	CENPE;NDC80	2	1184	4	14132	0.0375368
GO:0001618	virus receptor activity	molecular_function	5	ACE2;DPP4	2	1184	4	14132	0.0375368
GO:0070989	oxidative demethylation	biological_process	5	LOC106044188;LOC106044189	2	1184	4	14132	0.0375368
GO:0048545	response to steroid hormone	biological_process	6	PAQR8;PAQR9	2	1184	4	14132	0.0375368
GO:0006567	threonine catabolic process	biological_process	12	GCAT;LOC106038129	2	1184	4	14132	0.0375368
GO:0060236	regulation of mitotic spindle organization	biological_process	8	BORA;TPX2	2	1184	4	14132	0.0375368
GO:0009157	deoxyribonucleoside monophosphate biosynthetic process	biological_process	10	DCK;TK1	2	1184	4	14132	0.0375368
GO:0051006	positive regulation of lipoprotein lipase activity	biological_process	9	ABHD5;APOA4	2	1184	4	14132	0.0375368
GO:0020027	hemoglobin metabolic process	biological_process	7	EPB42;HPX	2	1184	4	14132	0.0375368
GO:0006768	biotin metabolic process	biological_process	7	BTD;LOC106032502	2	1184	4	14132	0.0375368
GO:0070097	delta-catenin binding	molecular_function	5	DACT2;PLEKHA7	2	1184	4	14132	0.0375368
GO:0030199	collagen fibril organization	biological_process	7	ANXA2;COL11A1;COL5A1;COL5A2;P4HA1	5	1184	23	14132	0.0386387
GO:0000777	condensed chromosome kinetochore	cellular_component	5	CENPH;CENPS;LOC106049883;NDC80;SPC25	5	1184	23	14132	0.0386387
GO:0046835	carbohydrate phosphorylation	biological_process	8	LOC106030908;LOC106042848;PFKFB3;TKFC	4	1184	16	14132	0.0394964
GO:0051233	spindle midzone	cellular_component	6	AURKA;CDCA8;KIF14;PLK1	4	1184	16	14132	0.0394964
GO:0003682	chromatin binding	molecular_function	4	BCL6;CBX5;CDC45;EOMES;EXO1;GLI1;HELLS;JARID2;LOC106046470;MCM3;MCM5;MTA3;NCAPD2;NCAPD3;NCAPH;NPM3;NSD2;ORC1;POLE;POLQ;RAD51;SREBF1;SVEP1;TICRR;UBE2T;ZMYND8	26	1184	217	14132	0.0404698
GO:0030018	Z disc	cellular_component	5	ANK3;BAG3;BMP10;CAPN3;LOC106040661;LOC106048013;LOC125184869;PALLD;SORBS2;SYNE2	10	1184	65	14132	0.0429945
GO:0000236	mitotic prometaphase	biological_process	6	CEP135;CKAP5;SKA1	3	1184	10	14132	0.0450349
GO:0014070	response to organic cyclic compound	biological_process	6	G6PD;LOC106048003;LRRC7	3	1184	10	14132	0.0450349
GO:0043240	Fanconi anaemia nuclear complex	cellular_component	4	FANCA;FANCE;FANCL	3	1184	10	14132	0.0450349
GO:2000377	regulation of reactive oxygen species metabolic process	biological_process	7	FOXM1;FOXO3;PDK3	3	1184	10	14132	0.0450349
GO:0032331	negative regulation of chondrocyte differentiation	biological_process	8	ADAMTS12;ADAMTS7;EFEMP1	3	1184	10	14132	0.0450349
GO:0035371	microtubule plus-end	cellular_component	7	CKAP5;KIF2C;SPAG5	3	1184	10	14132	0.0450349
GO:0031210	phosphatidylcholine binding	molecular_function	6	APOA4;JCHAIN;LOC106033303	3	1184	10	14132	0.0450349
GO:0008093	cytoskeletal adaptor activity	molecular_function	6	ANK3;BAIAP2L2;SORBS2	3	1184	10	14132	0.0450349
GO:0046847	filopodium assembly	biological_process	8	ARHGEF4;CNR1;EZR	3	1184	10	14132	0.0450349
GO:0048247	lymphocyte chemotaxis	biological_process	6	LOC106041089;LOC106041492;LOC106041918	3	1184	10	14132	0.0450349
GO:0050772	positive regulation of axonogenesis	biological_process	10	NTRK2;PLXNB1;ROBO1	3	1184	10	14132	0.0450349
GO:0008015	blood circulation	biological_process	6	GUCY1B1;NPY4R2;STAT4	3	1184	10	14132	0.0450349
GO:0030133	transport vesicle	cellular_component	7	AZIN2;ECRG4;FGFR3;LOC125184504;NRSN1	5	1184	24	14132	0.0455568
GO:0016491	oxidoreductase activity	molecular_function	4	DHRS7;F8;IL4I1;LOC106033870;LOC106033871;LOC106041293;LOC106047684;LOC106048001;LOC106049844;LOXL3;OSGIN1;PYROXD2;SCD5	13	1184	93	14132	0.0459388
GO:0048013	ephrin receptor signaling pathway	biological_process	8	EPHA3;EPHA5;EPHB2;NCK2;NTRK2;YES1	6	1184	32	14132	0.0470474
GO:0006869	lipid transport	biological_process	7	APOLD1;LOC106030713;LOC106033998;LOC106041217;LOC106041486;OSBPL3	6	1184	32	14132	0.0470474
GO:0002548	monocyte chemotaxis	biological_process	6	LOC106041089;LOC106041492;LOC106041918;PTPRO	4	1184	17	14132	0.0483299
GO:0046677	response to antibiotic	biological_process	5	HSP90AA1;LOC106044188;LOC106044189;LOC106048001	4	1184	17	14132	0.0483299
GO:0050729	positive regulation of inflammatory response	biological_process	9	GPRC5B;LOC106041089;LOC106041492;MAPK13	4	1184	17	14132	0.0483299
GO:0007186	G-protein coupled receptor signaling pathway	biological_process	5	ADGRG6;CRHR2;CXCR6;GLP1R;GNG4;GPR183;GPR18;GPR68;GPRC5B;LOC106033210;LOC106035649;LOC106041040;LOC106041081;LOC106041089;LOC106041492;LOC106042984;LOC106043698;LOC106048571;LOC106048573;LOC125181646;LPAR6;NPB;PDGFRL;PROKR1;PTGER3;RAPGEF4;RGS9;RRH;TBXA2R	29	1184	252	14132	0.0498182
GO:0030424	axon	cellular_component	6	ANK3;AQP1;AZIN2;CHRFAM7A;EPHA5;EPHB2;LOC106041235;MME;NCAM2;NEFL;NTNG2;PALLD;PTPRO;ROBO1;STAT4	15	1184	113	14132	0.0499094
GO:0005737	cytoplasm	cellular_component	5	ABHD5;ACE2;ACSS2;ACTR3B;ALDH1L2;ANK3;ANKLE1;ANKRD6;APBB3;ASPM;AZIN2;BAMBI;BID;BIRC5;BRCA1;BUB1;CA8;CABCOCO1;CAPN3;CAPN5;CARMIL1;CASP2;CDC20;CDC25B;CDC7;CDCA2;CDCA7L;CDCA7;CDKN2C;CENPE;CENPF;CENPI;CEP295;CHEK1;CHRFAM7A;CIP2A;CLDN10;CLEC3B;CLSPN;CPEB3;CRACR2B;CSRP1;CUEDC2;CUTC;DACT2;DAPK3;DBNDD2;DDIT4;DHX58;DLGAP5;DMBT1;DNAJC12;DPYSL3;DTNB;DUSP16;DUT;E2F1;ECT2;EFEMP1;EIF4E3;ENC1;EPB41L5;EPPK1;ERCC6…	230	1184	2491	14132	0.0499295
GO:0016477	cell migration	biological_process	6	ADAMTS12;BAMBI;CARMIL1;CCN2;DEPDC1B;ELMO3;LOC106043502;NCK2;NDE1;PALLD;SORBS2;STYK1;THBS1;TSPAN1	14	1184	104	14132	0.0515422
GO:0008584	male gonad development	biological_process	7	ASPM;FANCA;GATA4;INHBA;KITLG;LOC125181835;TEX11	7	1184	41	14132	0.0519374
GO:0001102	RNA polymerase II activating transcription factor binding	molecular_function	8	BHLHE41;EOMES;HNF4A;TBX3;ZFPM1	5	1184	25	14132	0.0531647
GO:0010628	positive regulation of gene expression	biological_process	8	ANK3;C1QTNF6;CNTN1;EZR;FBLN1;HNF4A;IQGAP3;ITGB3;LOC106040661;LOC106041918;LOC106043174;NTRK2;RIMS1;RPS6KA2;SLC6A4;STOX1	16	1184	124	14132	0.0545117
GO:0005215	transporter activity	molecular_function	3	AQP11;FABP6;FABP7;LOC106037158;LOC106037856;LOC106037939;LOC106045458;SLC25A4;STEAP2	9	1184	59	14132	0.0557007
GO:0004674	protein serine/threonine kinase activity	molecular_function	8	CDC7;CDK1;CHEK1;CIT;DAPK3;HASPIN;LOC106047992;LOC125180748;MAPK13;MASTL;MELK;NEK11;NEK3;PASK;PBK;PDK3;PLK1;PLK4;PRKCH;RPS6KA2;RPS6KL1;STK17A;TTK;VRK1;WEE1	25	1184	214	14132	0.0562006
GO:0007218	neuropeptide signaling pathway	biological_process	6	GLRA1;LOC106047107;NPB;NPY4R2;PROKR1;RAPGEF2;SSTR1	7	1184	42	14132	0.058014
GO:0071773	cellular response to BMP stimulus	biological_process	8	ADAMTS12;ADAMTS7;GATA5	3	1184	11	14132	0.0581659
GO:0007088	regulation of mitotic nuclear division	biological_process	8	BORA;DAPK3;FBXO5	3	1184	11	14132	0.0581659
GO:0009968	negative regulation of signal transduction	biological_process	8	LOC106049910;LOC125181264;RGS9	3	1184	11	14132	0.0581659
GO:0001516	prostaglandin biosynthetic process	biological_process	11	LOC106037158;PLA2G4F;PNPLA8	3	1184	11	14132	0.0581659
GO:0006312	mitotic recombination	biological_process	9	LOC125181835;RAD51;TOP2A	3	1184	11	14132	0.0581659
GO:0008610	lipid biosynthetic process	biological_process	6	ACSS2;FDFT1;SREBF1	3	1184	11	14132	0.0581659
GO:0004707	MAP kinase activity	molecular_function	9	MAPK12;MAPK13;MAPK4	3	1184	11	14132	0.0581659
GO:0007214	gamma-aminobutyric acid signaling pathway	biological_process	6	CACNB4;GABBR1;PLCL1	3	1184	11	14132	0.0581659
GO:0005319	lipid transporter activity	molecular_function	4	LOC106030713;LOC106033998;LOC106041217	3	1184	11	14132	0.0581659
GO:0006103	2-oxoglutarate metabolic process	biological_process	9	AADAT;GPT2;LOC125181640	3	1184	11	14132	0.0581659
GO:0006111	regulation of gluconeogenesis	biological_process	10	GNMT;NLN	2	1184	5	14132	0.0591238
GO:0046903	secretion	biological_process	6	LOC106030632;RIMS1	2	1184	5	14132	0.0591238
GO:0014706	striated muscle tissue development	biological_process	7	EYA2;LOC125183810	2	1184	5	14132	0.0591238
GO:0006335	DNA replication-dependent nucleosome assembly	biological_process	8	CHAF1A;CHAF1B	2	1184	5	14132	0.0591238
GO:0042157	lipoprotein metabolic process	biological_process	7	APOA4;APOLD1	2	1184	5	14132	0.0591238
GO:0016798	hydrolase activity, acting on glycosyl bonds	molecular_function	5	LOC106031003;MACROD2	2	1184	5	14132	0.0591238
GO:0071438	invadopodium membrane	cellular_component	6	DPP4;ITGA3	2	1184	5	14132	0.0591238
GO:0045542	positive regulation of cholesterol biosynthetic process	biological_process	11	ABCG1;SREBF1	2	1184	5	14132	0.0591238
GO:0008430	selenium binding	molecular_function	4	LOC106049261;LOC106049835	2	1184	5	14132	0.0591238
GO:0008608	attachment of spindle microtubules to kinetochore	biological_process	5	KNL1;SGO1	2	1184	5	14132	0.0591238
GO:0000076	DNA replication checkpoint	biological_process	6	CDT1;DNA2	2	1184	5	14132	0.0591238
GO:0010761	fibroblast migration	biological_process	8	LOC106044181;SYNE2	2	1184	5	14132	0.0591238
GO:0032609	interferon-gamma production	biological_process	5	EOMES;IL12RB2	2	1184	5	14132	0.0591238
GO:0071679	commissural neuron axon guidance	biological_process	7	EPHB2;NFIB	2	1184	5	14132	0.0591238
GO:1903753	negative regulation of p38MAPK cascade	biological_process	13	EZR;HSPH1	2	1184	5	14132	0.0591238
GO:0000801	central element	cellular_component	7	SYCP1;TEX11	2	1184	5	14132	0.0591238
GO:0007144	female meiosis I	biological_process	8	CDC25B;TRIP13	2	1184	5	14132	0.0591238
GO:0006003	fructose 2,6-bisphosphate metabolic process	biological_process	7	LOC106042848;PFKFB3	2	1184	5	14132	0.0591238
GO:0005828	kinetochore microtubule	cellular_component	9	KIF18A;KNTC1	2	1184	5	14132	0.0591238
GO:0034138	toll-like receptor 3 signaling pathway	biological_process	9	COLEC12;LOC125179699	2	1184	5	14132	0.0591238
GO:0006699	bile acid biosynthetic process	biological_process	8	AKR1D1;LOC106039033	2	1184	5	14132	0.0591238
GO:0005638	lamin filament	cellular_component	8	LMNB1;LMNB2	2	1184	5	14132	0.0591238
GO:0010216	maintenance of DNA methylation	biological_process	8	HELLS;UHRF1	2	1184	5	14132	0.0591238
GO:0030056	hemidesmosome	cellular_component	5	EPPK1;PLEC	2	1184	5	14132	0.0591238
GO:0036120	cellular response to platelet-derived growth factor stimulus	biological_process	6	ITGB3;YES1	2	1184	5	14132	0.0591238
GO:0031065	positive regulation of histone deacetylation	biological_process	11	LOC106044181;SREBF1	2	1184	5	14132	0.0591238
GO:0035195	gene silencing by miRNA	biological_process	11	LOC106033235;MOV10	2	1184	5	14132	0.0591238
GO:0070652	HAUS complex	cellular_component	5	HAUS3;HAUS6	2	1184	5	14132	0.0591238
GO:0006098	pentose-phosphate shunt	biological_process	7	G6PD;TPI1	2	1184	5	14132	0.0591238
GO:0014808	release of sequestered calcium ion into cytosol by sarcoplasmic reticulum	biological_process	12	LOC125184869;TRDN	2	1184	5	14132	0.0591238
GO:0045580	regulation of T cell differentiation	biological_process	9	IL15;LOC106043174	2	1184	5	14132	0.0591238
GO:1902725	negative regulation of satellite cell differentiation	biological_process	9	GPC1;SDC4	2	1184	5	14132	0.0591238
GO:0045104	intermediate filament cytoskeleton organization	biological_process	7	FAM83H;KRT18	2	1184	5	14132	0.0591238
GO:0007584	response to nutrient	biological_process	7	PLEC;STAT4	2	1184	5	14132	0.0591238
GO:0043567	regulation of insulin-like growth factor receptor signaling pathway	biological_process	8	IGFBP3;IGFBP4	2	1184	5	14132	0.0591238
GO:0003197	endocardial cushion development	biological_process	7	GATA4;LOC125181264	2	1184	5	14132	0.0591238
GO:0060012	synaptic transmission, glycinergic	biological_process	10	GLRA1;SLC6A9	2	1184	5	14132	0.0591238
GO:0043426	MRF binding	molecular_function	8	BHLHE41;TSC22D3	2	1184	5	14132	0.0591238
GO:0001673	male germ cell nucleus	cellular_component	8	SYCP1;TRIP13	2	1184	5	14132	0.0591238
GO:0043204	perikaryon	cellular_component	5	AZIN2;CHRFAM7A;ENO2;GLRA1;PDE9A	5	1184	26	14132	0.0614649
GO:0030308	negative regulation of cell growth	biological_process	7	BCL6;BMP10;CDHR2;CDKN2C;ENPP1;GNG4;HNF4A;INHBA;LOC106044181;OSGIN1	10	1184	70	14132	0.0656836
GO:0042493	response to drug	biological_process	5	ATP4A;COL18A1;GATA4;INHBA;LCK;MCM7;PARP4;RAD54L;THBS1	9	1184	61	14132	0.0663641
GO:0005576	extracellular region	cellular_component	3	APOLD1;CFD;COL15A1;COL18A1;COL3A1;DKK3;DMBT1;EFEMP1;EMILIN2;FETUB;FGF19;GREM2;HABP2;INHBA;LOC106032695;LOC106033959;LOC106034120;LOC106036393;LOC106037158;LOC106038139;LOC106040393;LOC106043254;LOC106045865;LOC106046605;LOC106049913;LOC125181846;LOC125184754;LOXL3;LRRC7;MZB1;NPB;NPNT;PDGFRL;QPCT;THSD1;VSTM2L	36	1184	333	14132	0.0679029
GO:0046330	positive regulation of JNK cascade	biological_process	13	ANKRD6;CCN2;FGF19;GADD45A;NOD1;TRAF4	6	1184	35	14132	0.0682527
GO:0009749	response to glucose	biological_process	9	HNF4A;SARM1;SREBF1;THBS1	4	1184	19	14132	0.0689688
GO:0000794	condensed nuclear chromosome	cellular_component	8	BRCA1;CHEK1;NEK2;RAD51	4	1184	19	14132	0.0689688
GO:0030032	lamellipodium assembly	biological_process	8	ARHGEF4;CARMIL1;LOC106044313;NCK2;PTPRO	5	1184	27	14132	0.0704542
GO:0032147	activation of protein kinase activity	biological_process	12	CLSPN;ECT2;GPRC5B;KIF14;TPX2	5	1184	27	14132	0.0704542
GO:0071347	cellular response to interleukin-1	biological_process	8	ADAMTS12;ADAMTS7;LOC106041040;LOC106041089;LOC106041492	5	1184	27	14132	0.0704542
GO:0007009	plasma membrane organization	biological_process	6	ANK3;BAIAP2L2;CRB1	3	1184	12	14132	0.0728727
GO:0009395	phospholipid catabolic process	biological_process	8	ABHD6;LOC106042968;PLA2G4F	3	1184	12	14132	0.0728727
GO:0051642	centrosome localization	biological_process	6	AURKA;NDE1;SYNE2	3	1184	12	14132	0.0728727
GO:0006641	triglyceride metabolic process	biological_process	9	GK;INSIG1;LOC106033303	3	1184	12	14132	0.0728727
GO:1902017	regulation of cilium assembly	biological_process	10	IFT140;ODF2;TBC1D19	3	1184	12	14132	0.0728727
GO:0006261	DNA-dependent DNA replication	biological_process	9	POLD2;POLQ;RFC4	3	1184	12	14132	0.0728727
GO:0005721	pericentric heterochromatin	cellular_component	8	CBX5;HELLS;LOC106049883	3	1184	12	14132	0.0728727
GO:0006977	DNA damage response, signal transduction by p53 class mediator resulting in cell cycle arrest	biological_process	9	CASP2;E2F8;LOC106044181	3	1184	12	14132	0.0728727
GO:0030169	low-density lipoprotein particle binding	molecular_function	7	COLEC12;LOC125179699;THBS1	3	1184	12	14132	0.0728727
GO:0042981	regulation of apoptotic process	biological_process	8	BCL2L15;BMP10;BMP5;CASP2;CIDEC;DAPK3;DUSP1;IKZF3;LOC106040661;SARM1;TNFRSF18;TRAF4;UMODL1	13	1184	100	14132	0.07397
GO:0042803	protein homodimerization activity	molecular_function	6	AADAT;ABAT;ABCG1;ADA2;APOA4;BHLHE41;CADM3;CBX5;CENPF;CHRFAM7A;CRYBB2;DAPK3;DCK;DGAT2;DMRTA2;DPP4;E2F8;ECT2;ENPP1;G6PD;GALE;GJB1;GREM2;HNF4A;IKZF3;JCHAIN;LOC106041040;LOC106044181;LOC106048001;LOC106048913;LOC106049126;MAD2L1;MAPK4;NOD1;NTRK2;OLFML2A;PEX11A;PTPRO;SDCBP2;STC2;SUMF2;TKT;USH2A;ZBTB16	44	1184	422	14132	0.0763139
GO:0005903	brush border	cellular_component	5	AQP1;CDHR2;EZR;MME;PLEC;PLS1	6	1184	36	14132	0.076372
GO:0008083	growth factor activity	molecular_function	7	BMP10;BMP5;BTC;EFEMP1;EPGN;FGF19;IGF2;KITLG;OGN;OSGIN1	10	1184	72	14132	0.0765651
GO:0010629	negative regulation of gene expression	biological_process	8	CCN2;CD28;CNPY2;FGF19;IQGAP3;PLAG1;SFMBT2;STC2;STOX1;WDR35	10	1184	72	14132	0.0765651
GO:0072562	blood microparticle	cellular_component	4	APOA4;HPX;HSPA8;JCHAIN;LOC106043396;LOC106047684;LOC106049914;LOC106049915	8	1184	54	14132	0.0791238
GO:0016328	lateral plasma membrane	cellular_component	5	ANK3;EPCAM;IQGAP3;LOC125181264;PTPRO	5	1184	28	14132	0.0801249
GO:0001578	microtubule bundle formation	biological_process	8	KIF20A;MAP2;PLK1;PRC1	4	1184	20	14132	0.0807317
GO:0017048	Rho GTPase binding	molecular_function	9	DAPK3;DIAPH3;ECT2;IQGAP3	4	1184	20	14132	0.0807317
GO:0004930	G-protein coupled receptor activity	molecular_function	6	ADGRG6;CRHR2;CXCR6;GPR183;GPR18;GPR27;GPR68;GPRC5B;LOC106033210;LOC106041081;LOC106042984;LOC106043698;LOC106048571;LOC106048573;LOC125181646;LPAR6;PROKR1	17	1184	141	14132	0.0811346
GO:0016887	ATPase activity	molecular_function	9	CARNS1;CENPE;KIF14;KIF15;KIF1A;KIF20A;KIF23;KIF24;KIF2C;KIFC1;LOC106046470;LOC125181850;RNF213	13	1184	102	14132	0.0836533
GO:1990005	granular vesicle	cellular_component	7	AZIN2	1	1184	1	14132	0.0837815
GO:0071633	dihydroceramidase activity	molecular_function	7	ACER2	1	1184	1	14132	0.0837815
GO:0038155	interleukin-23-mediated signaling pathway	biological_process	7	STAT4	1	1184	1	14132	0.0837815
GO:0046058	cAMP metabolic process	biological_process	11	CACNB4	1	1184	1	14132	0.0837815
GO:0042610	CD8 receptor binding	molecular_function	6	LCK	1	1184	1	14132	0.0837815
GO:0004320	oleoyl-[acyl-carrier-protein] hydrolase activity	molecular_function	9	FASN	1	1184	1	14132	0.0837815
GO:0060562	epithelial tube morphogenesis	biological_process	7	PRKX	1	1184	1	14132	0.0837815
GO:0008238	exopeptidase activity	molecular_function	7	MME	1	1184	1	14132	0.0837815
GO:0070757	interleukin-35-mediated signaling pathway	biological_process	7	STAT4	1	1184	1	14132	0.0837815
GO:0071890	bicarbonate binding	molecular_function	6	ADCY10	1	1184	1	14132	0.0837815
GO:0043482	cellular pigment accumulation	biological_process	5	SHROOM3	1	1184	1	14132	0.0837815
GO:0046498	S-adenosylhomocysteine metabolic process	biological_process	6	GAMT	1	1184	1	14132	0.0837815
GO:0009258	10-formyltetrahydrofolate catabolic process	biological_process	10	ALDH1L2	1	1184	1	14132	0.0837815
GO:0002863	positive regulation of inflammatory response to antigenic stimulus	biological_process	10	CD28	1	1184	1	14132	0.0837815
GO:0060931	sinoatrial node cell development	biological_process	10	TBX3	1	1184	1	14132	0.0837815
GO:0060319	primitive erythrocyte differentiation	biological_process	8	ZFPM1	1	1184	1	14132	0.0837815
GO:1903126	negative regulation of centriole-centriole cohesion	biological_process	10	NEK2	1	1184	1	14132	0.0837815
GO:0004317	3-hydroxypalmitoyl-[acyl-carrier-protein] dehydratase activity	molecular_function	8	FASN	1	1184	1	14132	0.0837815
GO:0071820	N-box binding	molecular_function	11	BHLHE41	1	1184	1	14132	0.0837815
GO:0052732	phosphoethanolamine phosphatase activity	molecular_function	8	PHOSPHO1	1	1184	1	14132	0.0837815
GO:1903242	regulation of cardiac muscle hypertrophy in response to stress	biological_process	10	BMP10	1	1184	1	14132	0.0837815
GO:0072587	DNA topoisomerase (ATP-hydrolyzing) activator activity	molecular_function	7	NCAPH	1	1184	1	14132	0.0837815
GO:1900017	positive regulation of cytokine production involved in inflammatory response	biological_process	8	CD6	1	1184	1	14132	0.0837815
GO:0031177	phosphopantetheine binding	molecular_function	6	FASN	1	1184	1	14132	0.0837815
GO:0042490	mechanoreceptor differentiation	biological_process	7	NTRK2	1	1184	1	14132	0.0837815
GO:0015079	potassium ion transmembrane transporter activity	molecular_function	9	AQP1	1	1184	1	14132	0.0837815
GO:1901303	negative regulation of cargo loading into COPII-coated vesicle	biological_process	9	INSIG1	1	1184	1	14132	0.0837815
GO:0005760	gamma DNA polymerase complex	cellular_component	6	DNA2	1	1184	1	14132	0.0837815
GO:1904045	cellular response to aldosterone	biological_process	10	NR3C2	1	1184	1	14132	0.0837815
GO:0005275	amine transmembrane transporter activity	molecular_function	5	SLC22A16	1	1184	1	14132	0.0837815
GO:0070463	tubulin-dependent ATPase activity	molecular_function	11	KIF18A	1	1184	1	14132	0.0837815
GO:2000711	positive regulation of maintenance of meiotic sister chromatid cohesion, centromeric	biological_process	13	LOC106030058	1	1184	1	14132	0.0837815
GO:0051790	short-chain fatty acid biosynthetic process	biological_process	11	OXSM	1	1184	1	14132	0.0837815
GO:0051299	centrosome separation	biological_process	5	NEK2	1	1184	1	14132	0.0837815
GO:2000329	negative regulation of T-helper 17 cell lineage commitment	biological_process	9	LOXL3	1	1184	1	14132	0.0837815
GO:0000915	actomyosin contractile ring assembly	biological_process	7	KIF23	1	1184	1	14132	0.0837815
GO:0008445	D-aspartate oxidase activity	molecular_function	8	DDO	1	1184	1	14132	0.0837815
GO:0031729	CCR4 chemokine receptor binding	molecular_function	9	LOC106041040	1	1184	1	14132	0.0837815
GO:0010767	regulation of transcription from RNA polymerase II promoter in response to UV-induced DNA damage	biological_process	7	CHEK1	1	1184	1	14132	0.0837815
GO:0052906	tRNA (guanine(37)-N(1))-methyltransferase activity	molecular_function	11	TRMT5	1	1184	1	14132	0.0837815
GO:1904733	negative regulation of electron transfer activity	biological_process	8	ETFBKMT	1	1184	1	14132	0.0837815
GO:0006873	cellular ion homeostasis	biological_process	8	RHAG	1	1184	1	14132	0.0837815
GO:0035989	tendon development	biological_process	7	COL11A1	1	1184	1	14132	0.0837815
GO:0050038	L-xylulose reductase (NADP+) activity	molecular_function	7	DCXR	1	1184	1	14132	0.0837815
GO:0021761	limbic system development	biological_process	6	TBX3	1	1184	1	14132	0.0837815
GO:0003025	regulation of systemic arterial blood pressure by baroreceptor feedback	biological_process	7	NAV2	1	1184	1	14132	0.0837815
GO:0015734	taurine transport	biological_process	10	SLC6A6	1	1184	1	14132	0.0837815
GO:0004152	dihydroorotate dehydrogenase activity	molecular_function	7	LOC106046605	1	1184	1	14132	0.0837815
GO:0004310	farnesyl-diphosphate farnesyltransferase activity	molecular_function	8	FDFT1	1	1184	1	14132	0.0837815
GO:0061141	lung ciliated cell differentiation	biological_process	8	NFIB	1	1184	1	14132	0.0837815
GO:0038060	nitric oxide-cGMP-mediated signaling pathway	biological_process	8	GUCY1B1	1	1184	1	14132	0.0837815
GO:0031577	spindle checkpoint	biological_process	5	SPDL1	1	1184	1	14132	0.0837815
GO:0071133	alpha9-beta1 integrin-ADAM8 complex	cellular_component	6	ITGB3	1	1184	1	14132	0.0837815
GO:0002544	chronic inflammatory response	biological_process	7	THBS1	1	1184	1	14132	0.0837815
GO:0072220	metanephric descending thin limb development	biological_process	6	AQP1	1	1184	1	14132	0.0837815
GO:1904984	regulation of quinolinate biosynthetic process	biological_process	8	ACMSD	1	1184	1	14132	0.0837815
GO:0015211	purine nucleoside transmembrane transporter activity	molecular_function	7	LOC106047460	1	1184	1	14132	0.0837815
GO:0016155	formyltetrahydrofolate dehydrogenase activity	molecular_function	7	ALDH1L2	1	1184	1	14132	0.0837815
GO:2001150	positive regulation of dipeptide transmembrane transport	biological_process	9	LOC106030632	1	1184	1	14132	0.0837815
GO:0021859	pyramidal neuron differentiation	biological_process	8	UNC5D	1	1184	1	14132	0.0837815
GO:0072308	negative regulation of metanephric nephron tubule epithelial cell differentiation	biological_process	11	STAT4	1	1184	1	14132	0.0837815
GO:0017174	glycine N-methyltransferase activity	molecular_function	8	GNMT	1	1184	1	14132	0.0837815
GO:0030263	apoptotic chromosome condensation	biological_process	10	TOP2A	1	1184	1	14132	0.0837815
GO:0045218	zonula adherens maintenance	biological_process	8	PLEKHA7	1	1184	1	14132	0.0837815
GO:1905041	regulation of epithelium regeneration	biological_process	7	EPPK1	1	1184	1	14132	0.0837815
GO:0047730	carnosine synthase activity	molecular_function	7	CARNS1	1	1184	1	14132	0.0837815
GO:0060300	regulation of cytokine activity	biological_process	9	GREM2	1	1184	1	14132	0.0837815
GO:2000813	negative regulation of barbed-end actin filament capping	biological_process	10	CARMIL1	1	1184	1	14132	0.0837815
GO:0045062	extrathymic T cell selection	biological_process	5	IL15	1	1184	1	14132	0.0837815
GO:1990414	replication-born double-strand break repair via sister chromatid exchange	biological_process	11	RAD51	1	1184	1	14132	0.0837815
GO:2000105	positive regulation of DNA-dependent DNA replication	biological_process	11	BMP5	1	1184	1	14132	0.0837815
GO:0036446	myofibroblast differentiation	biological_process	6	LOC106041918	1	1184	1	14132	0.0837815
GO:0034112	positive regulation of homotypic cell-cell adhesion	biological_process	8	ANK3	1	1184	1	14132	0.0837815
GO:0010610	regulation of mRNA stability involved in response to stress	biological_process	11	IGF2BP1	1	1184	1	14132	0.0837815
GO:0061550	cranial ganglion development	biological_process	7	ACVR2B	1	1184	1	14132	0.0837815
GO:0045145	single-stranded DNA 5'-3' exodeoxyribonuclease activity	molecular_function	11	EXO1	1	1184	1	14132	0.0837815
GO:0047598	7-dehydrocholesterol reductase activity	molecular_function	7	DHCR7	1	1184	1	14132	0.0837815
GO:0005412	glucose:sodium symporter activity	molecular_function	10	SLC5A1	1	1184	1	14132	0.0837815
GO:1903898	negative regulation of PERK-mediated unfolded protein response	biological_process	10	NCK2	1	1184	1	14132	0.0837815
GO:0051307	meiotic chromosome separation	biological_process	6	ESPL1	1	1184	1	14132	0.0837815
GO:0060318	definitive erythrocyte differentiation	biological_process	8	ZFPM1	1	1184	1	14132	0.0837815
GO:0008892	guanine deaminase activity	molecular_function	7	GDA	1	1184	1	14132	0.0837815
GO:0032764	negative regulation of mast cell cytokine production	biological_process	9	BCL6	1	1184	1	14132	0.0837815
GO:0017129	triglyceride binding	molecular_function	5	LOC106033303	1	1184	1	14132	0.0837815
GO:1903225	negative regulation of endodermal cell differentiation	biological_process	8	COL5A2	1	1184	1	14132	0.0837815
GO:0060392	negative regulation of SMAD protein import into nucleus	biological_process	10	PBLD	1	1184	1	14132	0.0837815
GO:0010650	positive regulation of cell communication by electrical coupling	biological_process	8	ANK3	1	1184	1	14132	0.0837815
GO:0051445	regulation of meiotic cell cycle	biological_process	7	ASPM	1	1184	1	14132	0.0837815
GO:0019864	IgG binding	molecular_function	6	LOC106032695	1	1184	1	14132	0.0837815
GO:0004642	phosphoribosylformylglycinamidine synthase activity	molecular_function	7	LOC125181727	1	1184	1	14132	0.0837815
GO:0071422	succinate transmembrane transport	biological_process	8	SLC13A5	1	1184	1	14132	0.0837815
GO:0060377	negative regulation of mast cell differentiation	biological_process	10	ZFPM1	1	1184	1	14132	0.0837815
GO:0016817	hydrolase activity, acting on acid anhydrides	molecular_function	5	DHX58	1	1184	1	14132	0.0837815
GO:0042168	heme metabolic process	biological_process	8	HPX	1	1184	1	14132	0.0837815
GO:0071386	cellular response to corticosterone stimulus	biological_process	10	NR3C2	1	1184	1	14132	0.0837815
GO:0031552	negative regulation of brain-derived neurotrophic factor-activated receptor activity	biological_process	10	FAM72A	1	1184	1	14132	0.0837815
GO:0031493	nucleosomal histone binding	molecular_function	6	VRK1	1	1184	1	14132	0.0837815
GO:0005415	nucleoside:sodium symporter activity	molecular_function	7	LOC106047460	1	1184	1	14132	0.0837815
GO:0044806	G-quadruplex DNA unwinding	biological_process	9	PIF1	1	1184	1	14132	0.0837815
GO:0071748	monomeric IgA immunoglobulin complex	cellular_component	7	JCHAIN	1	1184	1	14132	0.0837815
GO:1903975	regulation of glial cell migration	biological_process	10	EFEMP1	1	1184	1	14132	0.0837815
GO:1904100	positive regulation of protein O-linked glycosylation	biological_process	11	IL15	1	1184	1	14132	0.0837815
GO:0052548	regulation of endopeptidase activity	biological_process	10	LOC106048075	1	1184	1	14132	0.0837815
GO:0048592	eye morphogenesis	biological_process	7	COL5A2	1	1184	1	14132	0.0837815
GO:1902203	negative regulation of hepatocyte growth factor receptor signaling pathway	biological_process	9	ADAMTS12	1	1184	1	14132	0.0837815
GO:0070512	positive regulation of histone H4-K20 methylation	biological_process	12	BRCA1	1	1184	1	14132	0.0837815
GO:1904188	negative regulation of transformation of host cell by virus	biological_process	8	FBLN1	1	1184	1	14132	0.0837815
GO:0043435	response to corticotropin-releasing hormone	biological_process	7	CRHR2	1	1184	1	14132	0.0837815
GO:0001550	ovarian cumulus expansion	biological_process	5	KIF20A	1	1184	1	14132	0.0837815
GO:0045066	regulatory T cell differentiation	biological_process	9	CD28	1	1184	1	14132	0.0837815
GO:0006011	UDP-glucose metabolic process	biological_process	6	UGP2	1	1184	1	14132	0.0837815
GO:0070194	synaptonemal complex disassembly	biological_process	6	PLK1	1	1184	1	14132	0.0837815
GO:0051908	double-stranded DNA 5'-3' exodeoxyribonuclease activity	molecular_function	11	EXO1	1	1184	1	14132	0.0837815
GO:0001760	aminocarboxymuconate-semialdehyde decarboxylase activity	molecular_function	7	ACMSD	1	1184	1	14132	0.0837815
GO:0003870	5-aminolevulinate synthase activity	molecular_function	9	ALAS1	1	1184	1	14132	0.0837815
GO:0047568	3-oxo-5-beta-steroid 4-dehydrogenase activity	molecular_function	7	AKR1D1	1	1184	1	14132	0.0837815
GO:0016295	myristoyl-[acyl-carrier-protein] hydrolase activity	molecular_function	9	FASN	1	1184	1	14132	0.0837815
GO:0004397	histidine ammonia-lyase activity	molecular_function	7	HAL	1	1184	1	14132	0.0837815
GO:0021563	glossopharyngeal nerve development	biological_process	7	NAV2	1	1184	1	14132	0.0837815
GO:0016655	oxidoreductase activity, acting on NAD(P)H, quinone or similar compound as acceptor	molecular_function	6	DCXR	1	1184	1	14132	0.0837815
GO:0003905	alkylbase DNA N-glycosylase activity	molecular_function	8	MPG	1	1184	1	14132	0.0837815
GO:0006982	response to lipid hydroperoxide	biological_process	6	APOA4	1	1184	1	14132	0.0837815
GO:0047273	galactosylgalactosylglucosylceramide beta-D-acetylgalactosaminyltransferase activity	molecular_function	8	B3GALNT1	1	1184	1	14132	0.0837815
GO:0030167	proteoglycan catabolic process	biological_process	9	ADAMTS12	1	1184	1	14132	0.0837815
GO:0043512	inhibin A complex	cellular_component	5	INHBA	1	1184	1	14132	0.0837815
GO:0004420	hydroxymethylglutaryl-CoA reductase (NADPH) activity	molecular_function	7	HMGCR	1	1184	1	14132	0.0837815
GO:0015847	putrescine transport	biological_process	9	AZIN2	1	1184	1	14132	0.0837815
GO:0042228	interleukin-8 biosynthetic process	biological_process	8	NOD1	1	1184	1	14132	0.0837815
GO:0071752	secretory dimeric IgA immunoglobulin complex	cellular_component	9	JCHAIN	1	1184	1	14132	0.0837815
GO:0045716	positive regulation of low-density lipoprotein particle receptor biosynthetic process	biological_process	10	CNPY2	1	1184	1	14132	0.0837815
GO:0031261	DNA replication preinitiation complex	cellular_component	5	CDC45	1	1184	1	14132	0.0837815
GO:0031346	positive regulation of cell projection organization	biological_process	8	EFEMP1	1	1184	1	14132	0.0837815
GO:0070856	myosin VI light chain binding	molecular_function	8	IQGAP3	1	1184	1	14132	0.0837815
GO:0005656	nuclear pre-replicative complex	cellular_component	6	CDC45	1	1184	1	14132	0.0837815
GO:1903859	regulation of dendrite extension	biological_process	7	NTRK2	1	1184	1	14132	0.0837815
GO:0033488	cholesterol biosynthetic process via 24,25-dihydrolanosterol	biological_process	10	LOC106039661	1	1184	1	14132	0.0837815
GO:0004799	thymidylate synthase activity	molecular_function	8	TYMS	1	1184	1	14132	0.0837815
GO:0042282	hydroxymethylglutaryl-CoA reductase activity	molecular_function	7	HMGCR	1	1184	1	14132	0.0837815
GO:0021836	chemorepulsion involved in postnatal olfactory bulb interneuron migration	biological_process	7	ROBO1	1	1184	1	14132	0.0837815
GO:0097367	carbohydrate derivative binding	molecular_function	4	LOC125181495	1	1184	1	14132	0.0837815
GO:0000254	C-4 methylsterol oxidase activity	molecular_function	7	MSMO1	1	1184	1	14132	0.0837815
GO:0043404	corticotropin-releasing hormone receptor activity	molecular_function	6	CRHR2	1	1184	1	14132	0.0837815
GO:0097362	MCM8-MCM9 complex	cellular_component	5	MCM8	1	1184	1	14132	0.0837815
GO:0008900	potassium:proton exchanging ATPase activity	molecular_function	11	ATP4A	1	1184	1	14132	0.0837815
GO:0098999	extrinsic component of postsynaptic endosome membrane	cellular_component	7	PSD	1	1184	1	14132	0.0837815
GO:0050354	triokinase activity	molecular_function	7	TKFC	1	1184	1	14132	0.0837815
GO:0000075	cell cycle checkpoint	biological_process	4	DCLRE1B	1	1184	1	14132	0.0837815
GO:0000818	nuclear MIS12/MIND complex	cellular_component	5	MIS12	1	1184	1	14132	0.0837815
GO:0008890	glycine C-acetyltransferase activity	molecular_function	9	GCAT	1	1184	1	14132	0.0837815
GO:0035379	carbon dioxide transmembrane transporter activity	molecular_function	5	AQP1	1	1184	1	14132	0.0837815
GO:0022013	pallium cell proliferation in forebrain	biological_process	6	IGF2BP1	1	1184	1	14132	0.0837815
GO:0046602	regulation of mitotic centrosome separation	biological_process	9	CHEK1	1	1184	1	14132	0.0837815
GO:0070092	regulation of glucagon secretion	biological_process	10	PASK	1	1184	1	14132	0.0837815
GO:2000563	positive regulation of CD4-positive, alpha-beta T cell proliferation	biological_process	13	LOC106038263	1	1184	1	14132	0.0837815
GO:2000412	positive regulation of thymocyte migration	biological_process	10	LOC106038263	1	1184	1	14132	0.0837815
GO:0004991	parathyroid hormone receptor activity	molecular_function	7	PTH1R	1	1184	1	14132	0.0837815
GO:0072230	metanephric proximal straight tubule development	biological_process	9	AQP1	1	1184	1	14132	0.0837815
GO:0006771	riboflavin metabolic process	biological_process	7	ENPP1	1	1184	1	14132	0.0837815
GO:0071756	pentameric IgM immunoglobulin complex	cellular_component	7	JCHAIN	1	1184	1	14132	0.0837815
GO:0019852	L-ascorbic acid metabolic process	biological_process	7	GCLC	1	1184	1	14132	0.0837815
GO:0035407	histone H3-T11 phosphorylation	biological_process	12	CHEK1	1	1184	1	14132	0.0837815
GO:0000088	mitotic prophase	biological_process	6	NCAPH2	1	1184	1	14132	0.0837815
GO:0033306	phytol metabolic process	biological_process	10	PECR	1	1184	1	14132	0.0837815
GO:0047429	nucleoside-triphosphate diphosphatase activity	molecular_function	8	ENPP1	1	1184	1	14132	0.0837815
GO:0036343	psychomotor behavior	biological_process	5	DPP4	1	1184	1	14132	0.0837815
GO:1903429	regulation of cell maturation	biological_process	8	KIF14	1	1184	1	14132	0.0837815
GO:1905590	fibronectin fibril organization	biological_process	7	LOXL3	1	1184	1	14132	0.0837815
GO:0048319	axial mesoderm morphogenesis	biological_process	7	EPB41L5	1	1184	1	14132	0.0837815
GO:0036143	kringle domain binding	molecular_function	6	CLEC3B	1	1184	1	14132	0.0837815
GO:0008397	sterol 12-alpha-hydroxylase activity	molecular_function	7	LOC106036789	1	1184	1	14132	0.0837815
GO:0010754	negative regulation of cGMP-mediated signaling	biological_process	10	THBS1	1	1184	1	14132	0.0837815
GO:0051970	negative regulation of transmission of nerve impulse	biological_process	8	GLRA1	1	1184	1	14132	0.0837815
GO:0002302	CD8-positive, alpha-beta T cell differentiation involved in immune response	biological_process	11	EOMES	1	1184	1	14132	0.0837815
GO:0004062	aryl sulfotransferase activity	molecular_function	7	SULT1C4	1	1184	1	14132	0.0837815
GO:0004506	squalene monooxygenase activity	molecular_function	7	SQLE	1	1184	1	14132	0.0837815
GO:1990426	mitotic recombination-dependent replication fork processing	biological_process	10	RAD51	1	1184	1	14132	0.0837815
GO:2000558	positive regulation of immunoglobulin production in mucosal tissue	biological_process	10	LOC106038263	1	1184	1	14132	0.0837815
GO:0046601	positive regulation of centriole replication	biological_process	11	PLK4	1	1184	1	14132	0.0837815
GO:0034445	negative regulation of plasma lipoprotein oxidation	biological_process	8	APOA4	1	1184	1	14132	0.0837815
GO:0006782	protoporphyrinogen IX biosynthetic process	biological_process	9	ALAS1	1	1184	1	14132	0.0837815
GO:0071472	cellular response to salt stress	biological_process	7	CAPN3	1	1184	1	14132	0.0837815
GO:0003867	4-aminobutyrate transaminase activity	molecular_function	7	ABAT	1	1184	1	14132	0.0837815
GO:0051303	establishment of chromosome localization	biological_process	7	NDE1	1	1184	1	14132	0.0837815
GO:0016999	antibiotic metabolic process	biological_process	6	DPEP1	1	1184	1	14132	0.0837815
GO:0050518	2-C-methyl-D-erythritol 4-phosphate cytidylyltransferase activity	molecular_function	8	CRPPA	1	1184	1	14132	0.0837815
GO:0032144	4-aminobutyrate transaminase complex	cellular_component	5	ABAT	1	1184	1	14132	0.0837815
GO:0036449	microtubule minus-end	cellular_component	7	ASPM	1	1184	1	14132	0.0837815
GO:0036317	tyrosyl-RNA phosphodiesterase activity	molecular_function	8	TDP2	1	1184	1	14132	0.0837815
GO:0006666	3-keto-sphinganine metabolic process	biological_process	6	KDSR	1	1184	1	14132	0.0837815
GO:1905705	cellular response to paclitaxel	biological_process	7	WDR35	1	1184	1	14132	0.0837815
GO:0015874	norepinephrine transport	biological_process	9	SLC6A2	1	1184	1	14132	0.0837815
GO:0071733	transcriptional activation by promoter-enhancer looping	biological_process	11	ZFPM1	1	1184	1	14132	0.0837815
GO:0036060	slit diaphragm assembly	biological_process	9	PTPRO	1	1184	1	14132	0.0837815
GO:2000110	negative regulation of macrophage apoptotic process	biological_process	11	LOC106041040	1	1184	1	14132	0.0837815
GO:0014718	positive regulation of satellite cell activation involved in skeletal muscle regeneration	biological_process	9	CAPN3	1	1184	1	14132	0.0837815
GO:1990034	calcium ion export across plasma membrane	biological_process	12	SLC35G1	1	1184	1	14132	0.0837815
GO:0097356	perinucleolar compartment	cellular_component	6	EPPK1	1	1184	1	14132	0.0837815
GO:0072196	proximal/distal pattern formation involved in pronephric nephron development	biological_process	7	LOC125180432	1	1184	1	14132	0.0837815
GO:0003988	acetyl-CoA C-acyltransferase activity	molecular_function	8	HADHB	1	1184	1	14132	0.0837815
GO:0003051	angiotensin-mediated drinking behavior	biological_process	6	ACE2	1	1184	1	14132	0.0837815
GO:0051878	lateral element assembly	biological_process	6	SYCP1	1	1184	1	14132	0.0837815
GO:0072061	inner medullary collecting duct development	biological_process	7	DACT2	1	1184	1	14132	0.0837815
GO:1904736	negative regulation of fatty acid beta-oxidation using acyl-CoA dehydrogenase	biological_process	10	ETFBKMT	1	1184	1	14132	0.0837815
GO:0003167	atrioventricular bundle cell differentiation	biological_process	9	TBX3	1	1184	1	14132	0.0837815
GO:1901389	negative regulation of transforming growth factor beta activation	biological_process	9	ACVR2B	1	1184	1	14132	0.0837815
GO:0030977	taurine binding	molecular_function	7	GLRA1	1	1184	1	14132	0.0837815
GO:0043380	regulation of memory T cell differentiation	biological_process	7	BCL6	1	1184	1	14132	0.0837815
GO:0061090	positive regulation of sequestering of zinc ion	biological_process	7	SLC30A2	1	1184	1	14132	0.0837815
GO:0051119	sugar transmembrane transporter activity	molecular_function	6	SLC50A1	1	1184	1	14132	0.0837815
GO:0015361	low-affinity sodium:dicarboxylate symporter activity	molecular_function	9	SLC13A2	1	1184	1	14132	0.0837815
GO:0015489	putrescine transmembrane transporter activity	molecular_function	8	AZIN2	1	1184	1	14132	0.0837815
GO:0046637	regulation of alpha-beta T cell differentiation	biological_process	10	ANKLE1	1	1184	1	14132	0.0837815
GO:0007063	regulation of sister chromatid cohesion	biological_process	9	BUB1	1	1184	1	14132	0.0837815
GO:0005582	collagen type XV trimer	cellular_component	6	COL15A1	1	1184	1	14132	0.0837815
GO:0002642	positive regulation of immunoglobulin biosynthetic process	biological_process	10	MZB1	1	1184	1	14132	0.0837815
GO:0021564	vagus nerve development	biological_process	7	NAV2	1	1184	1	14132	0.0837815
GO:0047451	3-hydroxyoctanoyl-[acyl-carrier-protein] dehydratase activity	molecular_function	8	FASN	1	1184	1	14132	0.0837815
GO:1902548	negative regulation of cellular response to vascular endothelial growth factor stimulus	biological_process	8	ADAMTS12	1	1184	1	14132	0.0837815
GO:1900195	positive regulation of oocyte maturation	biological_process	9	AURKA	1	1184	1	14132	0.0837815
GO:0045589	regulation of regulatory T cell differentiation	biological_process	10	CD28	1	1184	1	14132	0.0837815
GO:0047117	enoyl-[acyl-carrier-protein] reductase (NADPH, A-specific) activity	molecular_function	7	FASN	1	1184	1	14132	0.0837815
GO:0002605	negative regulation of dendritic cell antigen processing and presentation	biological_process	8	THBS1	1	1184	1	14132	0.0837815
GO:0021963	spinothalamic tract morphogenesis	biological_process	12	EPHB2	1	1184	1	14132	0.0837815
GO:0038114	interleukin-21-mediated signaling pathway	biological_process	7	STAT4	1	1184	1	14132	0.0837815
GO:0099612	protein localization to axon	biological_process	6	ANK3	1	1184	1	14132	0.0837815
GO:0050113	inositol oxygenase activity	molecular_function	6	MIOX	1	1184	1	14132	0.0837815
GO:0035674	tricarboxylic acid transmembrane transport	biological_process	11	SLC13A5	1	1184	1	14132	0.0837815
GO:0004731	purine-nucleoside phosphorylase activity	molecular_function	7	LOC125181624	1	1184	1	14132	0.0837815
GO:0003885	D-arabinono-1,4-lactone oxidase activity	molecular_function	7	LOC106049515	1	1184	1	14132	0.0837815
GO:0033026	negative regulation of mast cell apoptotic process	biological_process	7	KITLG	1	1184	1	14132	0.0837815
GO:2000124	regulation of endocannabinoid signaling pathway	biological_process	9	ABHD6	1	1184	1	14132	0.0837815
GO:0035499	carnosine biosynthetic process	biological_process	9	CARNS1	1	1184	1	14132	0.0837815
GO:0072005	maintenance of kidney identity	biological_process	9	LOC125180432	1	1184	1	14132	0.0837815
GO:0002227	innate immune response in mucosa	biological_process	7	APOA4	1	1184	1	14132	0.0837815
GO:0047560	3-dehydrosphinganine reductase activity	molecular_function	7	KDSR	1	1184	1	14132	0.0837815
GO:0004061	arylformamidase activity	molecular_function	7	AFMID	1	1184	1	14132	0.0837815
GO:0006267	pre-replicative complex assembly involved in nuclear cell cycle DNA replication	biological_process	6	CDC45	1	1184	1	14132	0.0837815
GO:0016890	site-specific endodeoxyribonuclease activity, specific for altered base	molecular_function	9	DNA2	1	1184	1	14132	0.0837815
GO:0033301	cell cycle comprising mitosis without cytokinesis	biological_process	6	E2F8	1	1184	1	14132	0.0837815
GO:0050105	L-gulonolactone oxidase activity	molecular_function	7	LOC106049515	1	1184	1	14132	0.0837815
GO:0046390	ribose phosphate biosynthetic process	biological_process	8	G6PD	1	1184	1	14132	0.0837815
GO:0060062	Spemann organizer formation at the dorsal lip of the blastopore	biological_process	6	LOC125180432	1	1184	1	14132	0.0837815
GO:0051610	serotonin uptake	biological_process	8	SLC6A4	1	1184	1	14132	0.0837815
GO:0004802	transketolase activity	molecular_function	6	TKT	1	1184	1	14132	0.0837815
GO:0061537	glycine secretion, neurotransmission	biological_process	7	SLC6A9	1	1184	1	14132	0.0837815
GO:0036219	GTP diphosphatase activity	molecular_function	9	NUDT1	1	1184	1	14132	0.0837815
GO:0032487	regulation of Rap protein signal transduction	biological_process	11	KIF14	1	1184	1	14132	0.0837815
GO:1901509	regulation of endothelial tube morphogenesis	biological_process	8	ADAMTS12	1	1184	1	14132	0.0837815
GO:0047390	glycerophosphocholine cholinephosphodiesterase activity	molecular_function	8	ENPP6	1	1184	1	14132	0.0837815
GO:0006021	inositol biosynthetic process	biological_process	8	ISYNA1	1	1184	1	14132	0.0837815
GO:0061624	fructose catabolic process to hydroxyacetone phosphate and glyceraldehyde-3-phosphate	biological_process	10	TKFC	1	1184	1	14132	0.0837815
GO:0033612	receptor serine/threonine kinase binding	molecular_function	6	BMP10	1	1184	1	14132	0.0837815
GO:0015879	carnitine transport	biological_process	11	PDZK1	1	1184	1	14132	0.0837815
GO:0098629	trans-Golgi network membrane organization	biological_process	6	AZIN2	1	1184	1	14132	0.0837815
GO:0046449	creatinine metabolic process	biological_process	8	MME	1	1184	1	14132	0.0837815
GO:1900827	positive regulation of membrane depolarization during cardiac muscle cell action potential	biological_process	7	ANK3	1	1184	1	14132	0.0837815
GO:0031860	telomeric 3' overhang formation	biological_process	9	DCLRE1B	1	1184	1	14132	0.0837815
GO:1901611	phosphatidylglycerol binding	molecular_function	6	ANXA13	1	1184	1	14132	0.0837815
GO:0006238	CMP salvage	biological_process	13	UCK2	1	1184	1	14132	0.0837815
GO:2000303	regulation of ceramide biosynthetic process	biological_process	8	SAMD8	1	1184	1	14132	0.0837815
GO:0039005	specification of pronephric tubule identity	biological_process	7	LOC125180432	1	1184	1	14132	0.0837815
GO:0010623	programmed cell death involved in cell development	biological_process	6	DNASE1L3	1	1184	1	14132	0.0837815
GO:0032810	sterol response element binding	molecular_function	11	SREBF1	1	1184	1	14132	0.0837815
GO:1902904	negative regulation of supramolecular fiber organization	biological_process	8	HSPA8	1	1184	1	14132	0.0837815
GO:0071241	cellular response to inorganic substance	biological_process	6	ADCY10	1	1184	1	14132	0.0837815
GO:0070260	5'-tyrosyl-DNA phosphodiesterase activity	molecular_function	9	TDP2	1	1184	1	14132	0.0837815
GO:0010159	specification of animal organ position	biological_process	6	TBX3	1	1184	1	14132	0.0837815
GO:1903237	negative regulation of leukocyte tethering or rolling	biological_process	9	CXCL12	1	1184	1	14132	0.0837815
GO:0030729	acetoacetate-CoA ligase activity	molecular_function	7	AACS	1	1184	1	14132	0.0837815
GO:0060175	brain-derived neurotrophic factor-activated receptor activity	molecular_function	10	NTRK2	1	1184	1	14132	0.0837815
GO:0004960	thromboxane receptor activity	molecular_function	9	TBXA2R	1	1184	1	14132	0.0837815
GO:0038098	sequestering of BMP from receptor via BMP binding	biological_process	12	GREM2	1	1184	1	14132	0.0837815
GO:0045769	negative regulation of asymmetric cell division	biological_process	8	ASPM	1	1184	1	14132	0.0837815
GO:0060763	mammary duct terminal end bud growth	biological_process	6	ROBO1	1	1184	1	14132	0.0837815
GO:0008123	cholesterol 7-alpha-monooxygenase activity	molecular_function	7	LOC106039033	1	1184	1	14132	0.0837815
GO:0010988	regulation of low-density lipoprotein particle clearance	biological_process	7	CNPY2	1	1184	1	14132	0.0837815
GO:0072355	histone H3-T3 phosphorylation	biological_process	12	VRK1	1	1184	1	14132	0.0837815
GO:0071567	UFM1 hydrolase activity	molecular_function	9	UFSP2	1	1184	1	14132	0.0837815
GO:0030049	muscle filament sliding	biological_process	8	TPM4	1	1184	1	14132	0.0837815
GO:0004056	argininosuccinate lyase activity	molecular_function	7	ASL	1	1184	1	14132	0.0837815
GO:0042585	germinal vesicle	cellular_component	9	AURKA	1	1184	1	14132	0.0837815
GO:0003223	ventricular compact myocardium morphogenesis	biological_process	9	LOC106034878	1	1184	1	14132	0.0837815
GO:1902977	mitotic DNA replication preinitiation complex assembly	biological_process	6	CDC45	1	1184	1	14132	0.0837815
GO:0019862	IgA binding	molecular_function	6	JCHAIN	1	1184	1	14132	0.0837815
GO:0048298	positive regulation of isotype switching to IgA isotypes	biological_process	11	NSD2	1	1184	1	14132	0.0837815
GO:0061501	cyclic-GMP-AMP synthase activity	molecular_function	7	CGAS	1	1184	1	14132	0.0837815
GO:0035378	carbon dioxide transmembrane transport	biological_process	8	AQP1	1	1184	1	14132	0.0837815
GO:1905456	regulation of lymphoid progenitor cell differentiation	biological_process	8	ANKLE1	1	1184	1	14132	0.0837815
GO:0019637	organophosphate metabolic process	biological_process	6	PHEX	1	1184	1	14132	0.0837815
GO:0003340	negative regulation of mesenchymal to epithelial transition involved in metanephros morphogenesis	biological_process	10	STAT4	1	1184	1	14132	0.0837815
GO:0035782	mature natural killer cell chemotaxis	biological_process	8	LOC106038263	1	1184	1	14132	0.0837815
GO:0003983	UTP:glucose-1-phosphate uridylyltransferase activity	molecular_function	9	UGP2	1	1184	1	14132	0.0837815
GO:0019310	inositol catabolic process	biological_process	8	MIOX	1	1184	1	14132	0.0837815
GO:0034012	FAD-AMP lyase (cyclizing) activity	molecular_function	5	TKFC	1	1184	1	14132	0.0837815
GO:0043121	neurotrophin binding	molecular_function	6	NTRK2	1	1184	1	14132	0.0837815
GO:0002925	positive regulation of humoral immune response mediated by circulating immunoglobulin	biological_process	12	HPX	1	1184	1	14132	0.0837815
GO:0016742	hydroxymethyl-, formyl- and related transferase activity	molecular_function	6	ALDH1L2	1	1184	1	14132	0.0837815
GO:1902809	regulation of skeletal muscle fiber differentiation	biological_process	10	NLN	1	1184	1	14132	0.0837815
GO:0042092	type 2 immune response	biological_process	5	BCL6	1	1184	1	14132	0.0837815
GO:0018025	calmodulin-lysine N-methyltransferase activity	molecular_function	9	CAMKMT	1	1184	1	14132	0.0837815
GO:0008398	sterol 14-demethylase activity	molecular_function	7	LOC106039661	1	1184	1	14132	0.0837815
GO:1903461	Okazaki fragment processing involved in mitotic DNA replication	biological_process	9	LIG1	1	1184	1	14132	0.0837815
GO:0046817	chemokine receptor antagonist activity	molecular_function	7	LOC106041040	1	1184	1	14132	0.0837815
GO:0010789	meiotic sister chromatid cohesion involved in meiosis I	biological_process	7	LOC106030058	1	1184	1	14132	0.0837815
GO:0005335	serotonin:sodium symporter activity	molecular_function	6	SLC6A4	1	1184	1	14132	0.0837815
GO:0060596	mammary placode formation	biological_process	6	TBX3	1	1184	1	14132	0.0837815
GO:0001601	peptide YY receptor activity	molecular_function	9	NPY4R2	1	1184	1	14132	0.0837815
GO:0046167	glycerol-3-phosphate biosynthetic process	biological_process	9	GK	1	1184	1	14132	0.0837815
GO:0043000	Golgi to plasma membrane CFTR protein transport	biological_process	11	KRT18	1	1184	1	14132	0.0837815
GO:0051638	barbed-end actin filament uncapping	biological_process	11	CARMIL1	1	1184	1	14132	0.0837815
GO:2001113	negative regulation of cellular response to hepatocyte growth factor stimulus	biological_process	8	ADAMTS12	1	1184	1	14132	0.0837815
GO:0097305	response to alcohol	biological_process	6	GLRA1	1	1184	1	14132	0.0837815
GO:0035402	histone kinase activity (H3-T11 specific	molecular_function	10	CHEK1	1	1184	1	14132	0.0837815
GO:0031104	dendrite regeneration	biological_process	9	MATN2	1	1184	1	14132	0.0837815
GO:0004998	transferrin receptor activity	molecular_function	4	TFRC	1	1184	1	14132	0.0837815
GO:0033688	regulation of osteoblast proliferation	biological_process	7	NPR3	1	1184	1	14132	0.0837815
GO:0006226	dUMP biosynthetic process	biological_process	12	DUT	1	1184	1	14132	0.0837815
GO:0015860	purine nucleoside transmembrane transport	biological_process	8	LOC106047460	1	1184	1	14132	0.0837815
GO:0031061	negative regulation of histone methylation	biological_process	11	JARID2	1	1184	1	14132	0.0837815
GO:0020003	symbiont-containing vacuole	cellular_component	7	AQP1	1	1184	1	14132	0.0837815
GO:0010155	regulation of proton transport	biological_process	10	ATP4A	1	1184	1	14132	0.0837815
GO:1905453	regulation of myeloid progenitor cell differentiation	biological_process	8	ANKLE1	1	1184	1	14132	0.0837815
GO:0043434	response to peptide hormone	biological_process	6	STAT4	1	1184	1	14132	0.0837815
GO:0048256	flap endonuclease activity	molecular_function	9	EXO1	1	1184	1	14132	0.0837815
GO:0043625	delta DNA polymerase complex	cellular_component	6	POLD2	1	1184	1	14132	0.0837815
GO:0032201	telomere maintenance via semi-conservative replication	biological_process	9	POLE	1	1184	1	14132	0.0837815
GO:0004319	enoyl-[acyl-carrier-protein] reductase (NADPH, B-specific) activity	molecular_function	8	FASN	1	1184	1	14132	0.0837815
GO:0072660	maintenance of protein location in plasma membrane	biological_process	8	ANK3	1	1184	1	14132	0.0837815
GO:0071400	cellular response to oleic acid	biological_process	8	DGAT2	1	1184	1	14132	0.0837815
GO:0016296	palmitoyl-[acyl-carrier-protein] hydrolase activity	molecular_function	9	FASN	1	1184	1	14132	0.0837815
GO:0085018	maintenance of symbiont-containing vacuole by host	biological_process	7	AQP1	1	1184	1	14132	0.0837815
GO:0031938	regulation of chromatin silencing at telomere	biological_process	10	CDC45	1	1184	1	14132	0.0837815
GO:0006568	tryptophan metabolic process	biological_process	10	ACMSD	1	1184	1	14132	0.0837815
GO:1902178	fibroblast growth factor receptor apoptotic signaling pathway	biological_process	9	FGFR3	1	1184	1	14132	0.0837815
GO:0004648	O-phospho-L-serine:2-oxoglutarate aminotransferase activity	molecular_function	7	PSAT1	1	1184	1	14132	0.0837815
GO:0050577	GDP-L-fucose synthase activity	molecular_function	7	GFUS	1	1184	1	14132	0.0837815
GO:0070762	nuclear pore transmembrane ring	cellular_component	4	NDC1	1	1184	1	14132	0.0837815
GO:0006949	syncytium formation	biological_process	4	LOC125181835	1	1184	1	14132	0.0837815
GO:0051725	protein de-ADP-ribosylation	biological_process	9	MACROD2	1	1184	1	14132	0.0837815
GO:0000711	meiotic DNA repair synthesis	biological_process	10	SYCP1	1	1184	1	14132	0.0837815
GO:0009450	gamma-aminobutyric acid catabolic process	biological_process	10	ABAT	1	1184	1	14132	0.0837815
GO:0015068	glycine amidinotransferase activity	molecular_function	7	GATM	1	1184	1	14132	0.0837815
GO:0000802	transverse filament	cellular_component	7	SYCP1	1	1184	1	14132	0.0837815
GO:0035404	histone-serine phosphorylation	biological_process	11	AURKA	1	1184	1	14132	0.0837815
GO:0061061	muscle structure development	biological_process	5	CAPN3	1	1184	1	14132	0.0837815
GO:0010734	negative regulation of protein glutathionylation	biological_process	10	G6PD	1	1184	1	14132	0.0837815
GO:0046717	acid secretion	biological_process	7	SLC22A16	1	1184	1	14132	0.0837815
GO:0010659	cardiac muscle cell apoptotic process	biological_process	9	RPS6KA2	1	1184	1	14132	0.0837815
GO:0002581	negative regulation of antigen processing and presentation of peptide or polysaccharide antigen via MHC class II	biological_process	8	THBS1	1	1184	1	14132	0.0837815
GO:0005592	collagen type XI trimer	cellular_component	6	COL11A1	1	1184	1	14132	0.0837815
GO:0009186	deoxyribonucleoside diphosphate metabolic process	biological_process	9	RRM2	1	1184	1	14132	0.0837815
GO:1902269	positive regulation of polyamine transmembrane transport	biological_process	9	AZIN2	1	1184	1	14132	0.0837815
GO:0043509	activin A complex	cellular_component	5	INHBA	1	1184	1	14132	0.0837815
GO:0004371	glycerone kinase activity	molecular_function	7	TKFC	1	1184	1	14132	0.0837815
GO:0001544	initiation of primordial ovarian follicle growth	biological_process	5	FOXO3	1	1184	1	14132	0.0837815
GO:0036493	positive regulation of translation in response to endoplasmic reticulum stress	biological_process	12	NCK2	1	1184	1	14132	0.0837815
GO:0097195	pilomotor reflex	biological_process	6	NPNT	1	1184	1	14132	0.0837815
GO:0071790	establishment of spindle pole body localization to nuclear envelope	biological_process	7	NDC1	1	1184	1	14132	0.0837815
GO:1901184	regulation of ERBB signaling pathway	biological_process	8	SH3TC2	1	1184	1	14132	0.0837815
GO:0048232	male gamete generation	biological_process	6	MCM8	1	1184	1	14132	0.0837815
GO:1990837	sequence-specific double-stranded DNA binding	molecular_function	8	THRB	1	1184	1	14132	0.0837815
GO:0004704	NF-kappaB-inducing kinase activity	molecular_function	5	IKBKE	1	1184	1	14132	0.0837815
GO:1990423	RZZ complex	cellular_component	4	KNTC1	1	1184	1	14132	0.0837815
GO:2000696	regulation of epithelial cell differentiation involved in kidney development	biological_process	8	PRKX	1	1184	1	14132	0.0837815
GO:0019730	antimicrobial humoral response	biological_process	6	LOC125181724	1	1184	1	14132	0.0837815
GO:2000556	positive regulation of T-helper 1 cell cytokine production	biological_process	12	LOC106038263	1	1184	1	14132	0.0837815
GO:0030492	hemoglobin binding	molecular_function	5	LOC106046605	1	1184	1	14132	0.0837815
GO:0006271	DNA strand elongation involved in DNA replication	biological_process	9	GINS2	1	1184	1	14132	0.0837815
GO:1904483	synthetic cannabinoid binding	molecular_function	4	CNR1	1	1184	1	14132	0.0837815
GO:0004807	triose-phosphate isomerase activity	molecular_function	7	TPI1	1	1184	1	14132	0.0837815
GO:1902975	mitotic DNA replication initiation	biological_process	11	GINS2	1	1184	1	14132	0.0837815
GO:0072354	histone kinase activity (H3-T3 specific	molecular_function	10	VRK1	1	1184	1	14132	0.0837815
GO:0031328	positive regulation of cellular biosynthetic process	biological_process	8	LOC106041040	1	1184	1	14132	0.0837815
GO:1990667	PCSK9-AnxA2 complex	cellular_component	4	ANXA2	1	1184	1	14132	0.0837815
GO:0090260	negative regulation of retinal ganglion cell axon guidance	biological_process	12	PTPRO	1	1184	1	14132	0.0837815
GO:0031536	positive regulation of exit from mitosis	biological_process	10	UBE2C	1	1184	1	14132	0.0837815
GO:0006931	substrate-dependent cell migration, cell attachment to substrate	biological_process	6	EPB41L5	1	1184	1	14132	0.0837815
GO:0008050	female courtship behavior	biological_process	7	THRB	1	1184	1	14132	0.0837815
GO:0030731	guanidinoacetate N-methyltransferase activity	molecular_function	8	GAMT	1	1184	1	14132	0.0837815
GO:1900108	negative regulation of nodal signaling pathway	biological_process	11	DACT2	1	1184	1	14132	0.0837815
GO:1902983	DNA strand elongation involved in mitotic DNA replication	biological_process	12	GINS1	1	1184	1	14132	0.0837815
GO:1902726	positive regulation of skeletal muscle satellite cell differentiation	biological_process	9	GPC1	1	1184	1	14132	0.0837815
GO:0055103	ligase regulator activity	molecular_function	5	CAPN3	1	1184	1	14132	0.0837815
GO:1902480	protein localization to mitotic spindle	biological_process	10	LOC106043502	1	1184	1	14132	0.0837815
GO:0071750	dimeric IgA immunoglobulin complex	cellular_component	8	JCHAIN	1	1184	1	14132	0.0837815
GO:0047693	ATP diphosphatase activity	molecular_function	9	NUDT1	1	1184	1	14132	0.0837815
GO:0034678	integrin alpha8-beta1 complex	cellular_component	6	NPNT	1	1184	1	14132	0.0837815
GO:0018057	peptidyl-lysine oxidation	biological_process	10	LOXL3	1	1184	1	14132	0.0837815
GO:0030323	respiratory tube development	biological_process	6	TRAF4	1	1184	1	14132	0.0837815
GO:0006147	guanine catabolic process	biological_process	11	GDA	1	1184	1	14132	0.0837815
GO:0008336	gamma-butyrobetaine dioxygenase activity	molecular_function	7	BBOX1	1	1184	1	14132	0.0837815
GO:0019932	second-messenger-mediated signaling	biological_process	6	TBXA2R	1	1184	1	14132	0.0837815
GO:1902745	positive regulation of lamellipodium organization	biological_process	9	CARMIL1	1	1184	1	14132	0.0837815
GO:0009048	dosage compensation by inactivation of X chromosome	biological_process	10	BRCA1	1	1184	1	14132	0.0837815
GO:0035841	new growing cell tip	cellular_component	6	TRPM1	1	1184	1	14132	0.0837815
GO:0008743	L-threonine 3-dehydrogenase activity	molecular_function	7	LOC106038129	1	1184	1	14132	0.0837815
GO:0035519	protein K29-linked ubiquitination	biological_process	13	UBE2T	1	1184	1	14132	0.0837815
GO:0050746	regulation of lipoprotein metabolic process	biological_process	7	DGAT2	1	1184	1	14132	0.0837815
GO:1990705	cholangiocyte proliferation	biological_process	5	MKI67	1	1184	1	14132	0.0837815
GO:0001866	NK T cell proliferation	biological_process	10	IL15	1	1184	1	14132	0.0837815
GO:0004343	glucosamine 6-phosphate N-acetyltransferase activity	molecular_function	9	GNPNAT1	1	1184	1	14132	0.0837815
GO:2000795	negative regulation of epithelial cell proliferation involved in lung morphogenesis	biological_process	9	NFIB	1	1184	1	14132	0.0837815
GO:0051309	female meiosis chromosome separation	biological_process	6	NCAPH	1	1184	1	14132	0.0837815
GO:1904491	protein localization to ciliary transition zone	biological_process	9	CPLANE1	1	1184	1	14132	0.0837815
GO:0046098	guanine metabolic process	biological_process	10	GDA	1	1184	1	14132	0.0837815
GO:0032642	regulation of chemokine production	biological_process	7	ZFPM1	1	1184	1	14132	0.0837815
GO:0004313	[acyl-carrier-protein] S-acetyltransferase activity	molecular_function	8	FASN	1	1184	1	14132	0.0837815
GO:0021685	cerebellar granular layer structural organization	biological_process	5	KIF14	1	1184	1	14132	0.0837815
GO:1990441	negative regulation of transcription from RNA polymerase II promoter in response to endoplasmic reticulum stress	biological_process	7	NCK2	1	1184	1	14132	0.0837815
GO:0003165	Purkinje myocyte development	biological_process	10	DSG2	1	1184	1	14132	0.0837815
GO:0006591	ornithine metabolic process	biological_process	10	HNF4A	1	1184	1	14132	0.0837815
GO:1902560	GMP reductase complex	cellular_component	5	GMPR	1	1184	1	14132	0.0837815
GO:1903295	negative regulation of glutamate secretion, neurotransmission	biological_process	11	CNR1	1	1184	1	14132	0.0837815
GO:0046081	dUTP catabolic process	biological_process	12	DUT	1	1184	1	14132	0.0837815
GO:0038039	G-protein coupled receptor heterodimeric complex	cellular_component	8	GABBR1	1	1184	1	14132	0.0837815
GO:0045403	negative regulation of interleukin-4 biosynthetic process	biological_process	9	ZFPM1	1	1184	1	14132	0.0837815
GO:0003920	GMP reductase activity	molecular_function	7	GMPR	1	1184	1	14132	0.0837815
GO:0003105	negative regulation of glomerular filtration	biological_process	9	PTPRO	1	1184	1	14132	0.0837815
GO:1901555	response to paclitaxel	biological_process	7	WDR35	1	1184	1	14132	0.0837815
GO:0004132	dCMP deaminase activity	molecular_function	7	DCTD	1	1184	1	14132	0.0837815
GO:0042262	DNA protection	biological_process	8	NUDT1	1	1184	1	14132	0.0837815
GO:0051548	negative regulation of keratinocyte migration	biological_process	10	EPPK1	1	1184	1	14132	0.0837815
GO:0008207	C21-steroid hormone metabolic process	biological_process	7	AKR1D1	1	1184	1	14132	0.0837815
GO:0097756	negative regulation of blood vessel diameter	biological_process	9	WDR35	1	1184	1	14132	0.0837815
GO:0004316	3-oxoacyl-[acyl-carrier-protein] reductase (NADPH) activity	molecular_function	8	FASN	1	1184	1	14132	0.0837815
GO:0004512	inositol-3-phosphate synthase activity	molecular_function	6	ISYNA1	1	1184	1	14132	0.0837815
GO:1901970	positive regulation of mitotic sister chromatid separation	biological_process	11	ESPL1	1	1184	1	14132	0.0837815
GO:0047536	2-aminoadipate transaminase activity	molecular_function	7	AADAT	1	1184	1	14132	0.0837815
GO:0033600	negative regulation of mammary gland epithelial cell proliferation	biological_process	9	ROBO1	1	1184	1	14132	0.0837815
GO:0046880	regulation of follicle-stimulating hormone secretion	biological_process	9	INHBA	1	1184	1	14132	0.0837815
GO:0045079	negative regulation of chemokine biosynthetic process	biological_process	9	SIGIRR	1	1184	1	14132	0.0837815
GO:0001602	pancreatic polypeptide receptor activity	molecular_function	9	NPY4R2	1	1184	1	14132	0.0837815
GO:1903537	meiotic cell cycle process involved in oocyte maturation	biological_process	5	KIF20A	1	1184	1	14132	0.0837815
GO:0051459	regulation of corticotropin secretion	biological_process	8	NR3C2	1	1184	1	14132	0.0837815
GO:0052731	phosphocholine phosphatase activity	molecular_function	8	PHOSPHO1	1	1184	1	14132	0.0837815
GO:0004170	dUTP diphosphatase activity	molecular_function	9	DUT	1	1184	1	14132	0.0837815
GO:0071676	negative regulation of mononuclear cell migration	biological_process	8	BMP5	1	1184	1	14132	0.0837815
GO:2001247	positive regulation of phosphatidylcholine biosynthetic process	biological_process	8	ACSL3	1	1184	1	14132	0.0837815
GO:0005369	taurine:sodium symporter activity	molecular_function	7	SLC6A6	1	1184	1	14132	0.0837815
GO:0003978	UDP-glucose 4-epimerase activity	molecular_function	7	GALE	1	1184	1	14132	0.0837815
GO:0030474	spindle pole body duplication	biological_process	6	NDC1	1	1184	1	14132	0.0837815
GO:0072232	metanephric proximal convoluted tubule segment 2 development	biological_process	7	AQP1	1	1184	1	14132	0.0837815
GO:0019430	removal of superoxide radicals	biological_process	7	APOA4;SOD3	2	1184	6	14132	0.0838499
GO:0030857	negative regulation of epithelial cell differentiation	biological_process	8	NKX6-3;TBX3	2	1184	6	14132	0.0838499
GO:0031145	anaphase-promoting complex-dependent catabolic process	biological_process	12	CDC20;UBE2C	2	1184	6	14132	0.0838499
GO:0003198	epithelial to mesenchymal transition involved in endocardial cushion formation	biological_process	9	HEY1;RRBP1	2	1184	6	14132	0.0838499
GO:0010613	positive regulation of cardiac muscle hypertrophy	biological_process	10	BMP10;PDE9A	2	1184	6	14132	0.0838499
GO:0050482	arachidonic acid secretion	biological_process	9	PLA2G4F;PNPLA8	2	1184	6	14132	0.0838499
GO:0031115	negative regulation of microtubule polymerization	biological_process	10	STMN1;TBCD	2	1184	6	14132	0.0838499
GO:0002115	store-operated calcium entry	biological_process	11	CRACR2A;CRACR2B	2	1184	6	14132	0.0838499
GO:0043548	phosphatidylinositol 3-kinase binding	molecular_function	5	IRS1;LCK	2	1184	6	14132	0.0838499
GO:0048678	response to axon injury	biological_process	6	DPYSL3;MATN2	2	1184	6	14132	0.0838499
GO:0045744	negative regulation of G-protein coupled receptor protein signaling pathway	biological_process	9	LOC106041040;RGS2	2	1184	6	14132	0.0838499
GO:0070324	thyroid hormone binding	molecular_function	5	LOC106037570;THRB	2	1184	6	14132	0.0838499
GO:0034372	very-low-density lipoprotein particle remodeling	biological_process	10	APOA4;LOC106033303	2	1184	6	14132	0.0838499
GO:0044853	plasma membrane raft	cellular_component	7	CUNH5orf58;EZR	2	1184	6	14132	0.0838499
GO:0006707	cholesterol catabolic process	biological_process	9	AKR1D1;LOC106039033	2	1184	6	14132	0.0838499
GO:0051382	kinetochore assembly	biological_process	8	CENPH;MIS12	2	1184	6	14132	0.0838499
GO:0014047	glutamate secretion	biological_process	11	NTRK2;RIMS1	2	1184	6	14132	0.0838499
GO:0016594	glycine binding	molecular_function	5	GLRA1;GNMT	2	1184	6	14132	0.0838499
GO:0021846	cell proliferation in forebrain	biological_process	5	FABP7;KIF14	2	1184	6	14132	0.0838499
GO:0046785	microtubule polymerization	biological_process	9	CENPJ;FBXO5	2	1184	6	14132	0.0838499
GO:0031258	lamellipodium membrane	cellular_component	6	DPP4;SYNE2	2	1184	6	14132	0.0838499
GO:0009062	fatty acid catabolic process	biological_process	10	LPIN1;LPIN2	2	1184	6	14132	0.0838499
GO:0071168	protein localization to chromatin	biological_process	9	ESCO2;PLK1	2	1184	6	14132	0.0838499
GO:0034374	low-density lipoprotein particle remodeling	biological_process	9	ABCG1;LOC106033303	2	1184	6	14132	0.0838499
GO:0048048	embryonic eye morphogenesis	biological_process	7	EFEMP1;MFAP2	2	1184	6	14132	0.0838499
GO:0010898	positive regulation of triglyceride catabolic process	biological_process	9	ABHD5;APOA4	2	1184	6	14132	0.0838499
GO:0010521	telomerase inhibitor activity	molecular_function	6	PIF1;STN1	2	1184	6	14132	0.0838499
GO:0046581	intercellular canaliculus	cellular_component	5	DPP4;STARD10	2	1184	6	14132	0.0838499
GO:0019373	epoxygenase P450 pathway	biological_process	12	LOC106038207;LOC125181736	2	1184	6	14132	0.0838499
GO:0034080	CENP-A containing nucleosome assembly	biological_process	9	LOC106039182;LOC106049191	2	1184	6	14132	0.0838499
GO:0070268	cornification	biological_process	6	KRT18;LOC106043174	2	1184	6	14132	0.0838499
GO:0016209	antioxidant activity	molecular_function	3	APOA4;PRXL2A	2	1184	6	14132	0.0838499
GO:0051156	glucose 6-phosphate metabolic process	biological_process	7	G6PD;LOC106030908	2	1184	6	14132	0.0838499
GO:0017156	calcium ion regulated exocytosis	biological_process	9	RAPGEF4;RIMS1	2	1184	6	14132	0.0838499
GO:0003094	glomerular filtration	biological_process	7	AQP1;JCHAIN	2	1184	6	14132	0.0838499
GO:0046641	positive regulation of alpha-beta T cell proliferation	biological_process	12	CD28;CD80	2	1184	6	14132	0.0838499
GO:0006536	glutamate metabolic process	biological_process	11	AADAT;GCLC	2	1184	6	14132	0.0838499
GO:0043249	erythrocyte maturation	biological_process	6	ANKLE1;G6PD	2	1184	6	14132	0.0838499
GO:0051310	metaphase plate congression	biological_process	8	CENPF;LOC106043502	2	1184	6	14132	0.0838499
GO:0001655	urogenital system development	biological_process	6	EPHB2;HELLS	2	1184	6	14132	0.0838499
GO:0008284	positive regulation of cell proliferation	biological_process	7	ACER2;BAMBI;BTC;CDC7;CDCA7L;CHRFAM7A;COL18A1;CRIP2;DPP4;EFEMP1;EPGN;FGF19;FGFR3;FOXM1;IL15;KIF14;MTA3;NTRK2;PRC1;STAT4;STOX1;TBX3	22	1184	193	14132	0.085757
GO:0005328	neurotransmitter:sodium symporter activity	molecular_function	5	LOC106031043;SLC6A6;SLC6A9	3	1184	13	14132	0.0890448
GO:0004712	protein serine/threonine/tyrosine kinase activity	molecular_function	8	AURKA;RPS6KA2;TTK	3	1184	13	14132	0.0890448
GO:0008016	regulation of heart contraction	biological_process	8	GLP1R;HOPX;THRB	3	1184	13	14132	0.0890448
GO:0009653	anatomical structure morphogenesis	biological_process	4	ELF3;FBN3;KRT18	3	1184	13	14132	0.0890448
GO:0042572	retinol metabolic process	biological_process	11	DGAT2;LOC106031772;LOC106037570	3	1184	13	14132	0.0890448
GO:0000079	regulation of cyclin-dependent protein serine/threonine kinase activity	biological_process	12	CCNA2;CCNB3;CDKN2C	3	1184	13	14132	0.0890448
GO:0043034	costamere	cellular_component	5	ANK3;LOC106048013;PLEC	3	1184	13	14132	0.0890448
GO:0048863	stem cell differentiation	biological_process	6	EPCAM;JARID2;PHF19	3	1184	13	14132	0.0890448
GO:0007623	circadian rhythm	biological_process	4	BHLHE41;NTRK2;PER2;PROKR1;SREBF1	5	1184	29	14132	0.0904642
GO:0005882	intermediate filament	cellular_component	7	KRT18;LOC106034878;LOC106048013;LOC106049573;MICAL1	5	1184	29	14132	0.0904642
GO:0042102	positive regulation of T cell proliferation	biological_process	11	CD6;IL15;LOC106041040;NCK2	4	1184	21	14132	0.0934132
GO:0005158	insulin receptor binding	molecular_function	6	ENPP1;IGF2;IRS1;SNX4	4	1184	21	14132	0.0934132
GO:0004867	serine-type endopeptidase inhibitor activity	molecular_function	8	COL6A3;LOC106032695;LOC106033760;LOC106036370;LOC106048075;PAPLN;SERPINF1;TFPI	8	1184	56	14132	0.0935196
GO:0000902	cell morphogenesis	biological_process	6	BCL6;ECT2;EPB42;MAEL;PTPRO;SHROOM3	6	1184	38	14132	0.0941688
GO:0006954	inflammatory response	biological_process	6	BCL6;CD180;CD6;CXCR6;ELF3;LOC106041040;LOC106041089;LOC106041492;LOC106043174;LOXL3;PARP4;PXK;TBXA2R;TNFRSF18	14	1184	114	14132	0.0946695
GO:0003779	actin binding	molecular_function	6	ABRACL;ACTR3B;ANLN;DIAPH3;ENC1;GAS2L3;HOOK1;KIF18A;LOC106031895;LOC106036365;MICAL1;MYO3B;NCALD;PALLD;PLEC;PLS1;PXK;TPM4;VILL;WASHC1	20	1184	175	14132	0.0958101
GO:0042632	cholesterol homeostasis	biological_process	9	ABCG1;APOA4;DGAT2;LOC106033303;LOC106039033	5	1184	30	14132	0.101455
GO:0005044	scavenger receptor activity	molecular_function	4	CD5;CD6;DMBT1;ENPP1;LOC106031434;LOXL3	6	1184	39	14132	0.103831
GO:0005198	structural molecule activity	molecular_function	3	CLDN10;CLDN34;COL15A1;COL18A1;KRT18;LMNB1;LMNB2;LOC106034878;LOC106045884;LOC106049573;MAP2;SNTB1	12	1184	96	14132	0.10476
GO:0030705	cytoskeleton-dependent intracellular transport	biological_process	7	KIF14;KIF1A;LOC106045884	3	1184	14	14132	0.106559
GO:0030315	T-tubule	cellular_component	5	ANK3;CAPN3;LOC106040661	3	1184	14	14132	0.106559
GO:0050661	NADP binding	molecular_function	6	G6PD;LOC106041531;LOC106041548	3	1184	14	14132	0.106559
GO:0071353	cellular response to interleukin-4	biological_process	8	LOC106038263;LOC106044181;MCM2	3	1184	14	14132	0.106559
GO:0051298	centrosome duplication	biological_process	5	CEP192;NDE1;STIL	3	1184	14	14132	0.106559
GO:0071897	DNA biosynthetic process	biological_process	8	POLD2;POLQ;TK1	3	1184	14	14132	0.106559
GO:0070328	triglyceride homeostasis	biological_process	9	APOA4;HNF4A;LOC106033303	3	1184	14	14132	0.106559
GO:0050796	regulation of insulin secretion	biological_process	10	HNF4A;LOC106041040;RAPGEF4	3	1184	14	14132	0.106559
GO:0042056	chemoattractant activity	molecular_function	7	CXCL12;LOC106041040;LOC106041089	3	1184	14	14132	0.106559
GO:0007389	pattern specification process	biological_process	4	BMP5;LOC106037549;SHROOM3	3	1184	14	14132	0.106559
GO:0097150	neuronal stem cell population maintenance	biological_process	5	ASPM;FOXO3;IGF2BP1	3	1184	14	14132	0.106559
GO:0004467	long-chain fatty acid-CoA ligase activity	molecular_function	8	ACSBG2;ACSL3;ACSL6	3	1184	14	14132	0.106559
GO:0004866	endopeptidase inhibitor activity	molecular_function	7	LOC106043254;LOC106048076;LOC125180823	3	1184	14	14132	0.106559
GO:0045095	keratin filament	cellular_component	8	EPPK1;FAM83H;KRT18	3	1184	14	14132	0.106559
GO:0004869	cysteine-type endopeptidase inhibitor activity	molecular_function	8	BIRC5;FETUB;PTTG1	3	1184	14	14132	0.106559
GO:0016810	hydrolase activity, acting on carbon-nitrogen (but not peptide) bonds	molecular_function	5	BTD;DPYSL3	2	1184	7	14132	0.111038
GO:0046548	retinal rod cell development	biological_process	9	NTRK2;TRPM1	2	1184	7	14132	0.111038
GO:0051371	muscle alpha-actinin binding	molecular_function	8	LOC106031895;PALLD	2	1184	7	14132	0.111038
GO:0043194	axon initial segment	cellular_component	6	ANK3;LRRC7	2	1184	7	14132	0.111038
GO:0090331	negative regulation of platelet aggregation	biological_process	10	ADAMTS18;C1QTNF6	2	1184	7	14132	0.111038
GO:0050908	detection of light stimulus involved in visual perception	biological_process	9	CACNB4;LOC106049910	2	1184	7	14132	0.111038
GO:0008519	ammonium transmembrane transporter activity	molecular_function	7	AQP1;RHAG	2	1184	7	14132	0.111038
GO:0005247	voltage-gated chloride channel activity	molecular_function	9	CLCN2;CLCN4	2	1184	7	14132	0.111038
GO:0036094	small molecule binding	molecular_function	4	LOC106037158;LOC106037570	2	1184	7	14132	0.111038
GO:0032211	negative regulation of telomere maintenance via telomerase	biological_process	12	LOC106044181;PIF1	2	1184	7	14132	0.111038
GO:0033700	phospholipid efflux	biological_process	9	ABCG1;APOA4	2	1184	7	14132	0.111038
GO:0008195	phosphatidate phosphatase activity	molecular_function	8	LPIN1;LPIN2	2	1184	7	14132	0.111038
GO:0097431	mitotic spindle pole	cellular_component	7	ASPM;LOC106043502	2	1184	7	14132	0.111038
GO:0034364	high-density lipoprotein particle	cellular_component	5	APOA4;LOC106033303	2	1184	7	14132	0.111038
GO:0010614	negative regulation of cardiac muscle hypertrophy	biological_process	10	BMP10;RGS2	2	1184	7	14132	0.111038
GO:0006000	fructose metabolic process	biological_process	8	LOC106042848;PFKFB3	2	1184	7	14132	0.111038
GO:0019369	arachidonic acid metabolic process	biological_process	11	LOC106046243;PNPLA8	2	1184	7	14132	0.111038
GO:0050435	amyloid-beta metabolic process	biological_process	8	BACE2;MME	2	1184	7	14132	0.111038
GO:0023019	signal transduction involved in regulation of gene expression	biological_process	5	EPCAM;HNF4A	2	1184	7	14132	0.111038
GO:1901214	regulation of neuron death	biological_process	7	LOC106041040;SARM1	2	1184	7	14132	0.111038
GO:0005504	fatty acid binding	molecular_function	5	HNF4A;LOC106037939	2	1184	7	14132	0.111038
GO:0030239	myofibril assembly	biological_process	7	CAPN3;TMOD1	2	1184	7	14132	0.111038
GO:0045717	negative regulation of fatty acid biosynthetic process	biological_process	9	BRCA1;INSIG1	2	1184	7	14132	0.111038
GO:0006998	nuclear envelope organization	biological_process	6	ANKLE1;SYNE2	2	1184	7	14132	0.111038
GO:0090129	positive regulation of synapse maturation	biological_process	8	CDC20;LOC125181646	2	1184	7	14132	0.111038
GO:0017017	MAP kinase tyrosine/serine/threonine phosphatase activity	molecular_function	10	DUSP16;DUSP4	2	1184	7	14132	0.111038
GO:0034332	adherens junction organization	biological_process	6	CADM3;LOC106034878	2	1184	7	14132	0.111038
GO:0006654	phosphatidic acid biosynthetic process	biological_process	10	ABHD5;PLD1	2	1184	7	14132	0.111038
GO:0030071	regulation of mitotic metaphase/anaphase transition	biological_process	11	CENPE;UBE2C	2	1184	7	14132	0.111038
GO:0031994	insulin-like growth factor I binding	molecular_function	7	IGFBP3;IGFBP4	2	1184	7	14132	0.111038
GO:0005577	fibrinogen complex	cellular_component	4	FBLN1;THBS1	2	1184	7	14132	0.111038
GO:0031110	regulation of microtubule polymerization or depolymerization	biological_process	8	SKA1;SKA3	2	1184	7	14132	0.111038
GO:0008046	axon guidance receptor activity	molecular_function	6	EPHB2;ROBO1	2	1184	7	14132	0.111038
GO:0010763	positive regulation of fibroblast migration	biological_process	9	ITGB3;THBS1	2	1184	7	14132	0.111038
GO:0000910	cytokinesis	biological_process	5	CIT;DAPK3;ECT2;LOC106049883;PRC1	5	1184	31	14132	0.113077
GO:0001047	core promoter binding	molecular_function	8	E2F1;E2F2;E2F8;FOXO3;GADD45A	5	1184	31	14132	0.113077
GO:0036064	ciliary basal body	cellular_component	7	CENPF;DYNC2LI1;DZIP1L;DZIP1;EZR;IFT140;ODF2;RTTN;USH2A;WDR35	10	1184	78	14132	0.115544
GO:0030246	carbohydrate binding	molecular_function	4	CNTN1;CRYBG1;CRYBG2;LGALS1;LGALS2;LOC106049821;LOC106049925;LOC125181494;LOC125181646;SI	10	1184	78	14132	0.115544
GO:0005509	calcium ion binding	molecular_function	7	ANXA13;ANXA2;CABCOCO1;CAPN3;CAPSL;CDHR2;CGREF1;CLEC3B;CRACR2A;CRACR2B;CRB1;DSG2;EFCAB10;EFEMP1;ENPP1;FAT3;FBLN1;FSTL1;HABP2;HMCN1;LOC106029586;LOC106033807;LOC106034120;LOC106043698;LOC106046071;LOC106047160;LOC106048001;LOC106049126;LOC106049464;LOC106049925;LOC125184869;LRP2;LTBP1;MCTP1;NCALD;NECAB2;NPNT;PCDH18;PCDH1;PLS1;RET;RYR3;SVEP1;THBS1;THBS2;TPM4;UMODL1	47	1184	471	14132	0.118412
GO:0042802	identical protein binding	molecular_function	5	ABAT;CBX5;CD6;CHAF1A;COL18A1;DAPK3;EMILIN1;EPHB2;FBLN1;G6PD;GNPNAT1;GP1BB;HOOK1;HSPB8;ITGB3;LCK;LECT2;LOC106037570;LOC106043644;LOC125181264;LOC125184869;NDC80;NDE1;NEFL;NQO1;PLK4;PRC1;RAD51;ROBO1;STAT2;TK1;TRIP13;UGP2	33	1184	319	14132	0.120669
GO:0008630	intrinsic apoptotic signaling pathway in response to DNA damage	biological_process	7	BRCA1;E2F1;IKBKE;MAEL	4	1184	23	14132	0.121357
GO:0009408	response to heat	biological_process	5	GCLC;HSP90AA1;HSPA2;LOC106048003	4	1184	23	14132	0.121357
GO:0071560	cellular response to transforming growth factor beta stimulus	biological_process	8	CLEC3B;EPB41L5;LOC106038263;YES1	4	1184	23	14132	0.121357
GO:0035690	cellular response to drug	biological_process	6	ACER2;DPEP1;LOC106049925;PPM1E	4	1184	23	14132	0.121357
GO:0019933	cAMP-mediated signaling	biological_process	8	GLP1R;NPR3;RAPGEF2;RAPGEF4	4	1184	23	14132	0.121357
GO:0015631	tubulin binding	molecular_function	6	AGBL1;CENPJ;NCALD;STMN1	4	1184	23	14132	0.121357
GO:0071300	cellular response to retinoic acid	biological_process	7	BRINP2;EPHA3;LOC106043174;YES1	4	1184	23	14132	0.121357
GO:0030170	pyridoxal phosphate binding	molecular_function	6	AADAT;ABAT;ALAS1;GCAT;GPT2;LOC106036144;THNSL1	7	1184	50	14132	0.121727
GO:0004222	metalloendopeptidase activity	molecular_function	8	ADAM23;ADAMTS12;ADAMTS18;ADAMTS7;LOC106034120;LOC106038930;MME;MMP7;NLN;PAPLN;PHEX	11	1184	89	14132	0.123838
GO:0004003	ATP-dependent DNA helicase activity	molecular_function	11	DDX11;MCM4;MCM7	3	1184	15	14132	0.125282
GO:0004181	metallocarboxypeptidase activity	molecular_function	9	AGBL1;CPN1;CPXM2	3	1184	15	14132	0.125282
GO:0017134	fibroblast growth factor binding	molecular_function	6	FGFR3;GPC1;THBS1	3	1184	15	14132	0.125282
GO:0035098	ESC/E(Z) complex	cellular_component	5	JARID2;LOC106030849;PHF19	3	1184	15	14132	0.125282
GO:0030574	collagen catabolic process	biological_process	5	COL15A1;COL18A1;LOC106034120	3	1184	15	14132	0.125282
GO:0090398	cellular senescence	biological_process	6	ECRG4;LOC106044181;TBX3	3	1184	15	14132	0.125282
GO:0043087	regulation of GTPase activity	biological_process	7	BCL6;EPHA3;EPHA5;NTRK2;PLXNB1	5	1184	32	14132	0.125304
GO:0001666	response to hypoxia	biological_process	5	CHRFAM7A;DDIT4;DPP4;LOC106033235;LOC106044181;LOC125184869;SOD3	7	1184	51	14132	0.13152
GO:0007010	cytoskeleton organization	biological_process	6	ANK3;BLK;EPPK1;LOC106033235;MICAL1;PALLD;PLEC;VILL	8	1184	61	14132	0.135537
GO:0004715	non-membrane spanning protein tyrosine kinase activity	molecular_function	9	BLK;LCK;MELK;STYK1;WEE1;YES1	6	1184	42	14132	0.135726
GO:0000082	G1/S transition of mitotic cell cycle	biological_process	7	CDKN2C;INHBA;IQGAP3;MCM7;POLE;RBBP8	6	1184	42	14132	0.135726
GO:0005154	epidermal growth factor receptor binding	molecular_function	7	BTC;EFEMP1;EPGN;SNX4	4	1184	24	14132	0.136517
GO:0032587	ruffle membrane	cellular_component	6	EPB41L5;PDE9A;PLA2G4F;PSD;SH3YL1	5	1184	33	14132	0.13811
GO:0005518	collagen binding	molecular_function	5	C1QTNF6;COCH;LOC106034120;LOC125181871;USH2A	5	1184	33	14132	0.13811
GO:0009263	deoxyribonucleotide biosynthetic process	biological_process	10	RRM1;RRM2	2	1184	8	14132	0.140104
GO:2000353	positive regulation of endothelial cell apoptotic process	biological_process	11	COL18A1;THBS1	2	1184	8	14132	0.140104
GO:0006970	response to osmotic stress	biological_process	5	MAPK13;TSC22D3	2	1184	8	14132	0.140104
GO:1902187	negative regulation of viral release from host cell	biological_process	7	LOC106044181;TRIM35	2	1184	8	14132	0.140104
GO:0035108	limb morphogenesis	biological_process	6	IFT140;TBX3	2	1184	8	14132	0.140104
GO:0045190	isotype switching	biological_process	8	EXO1;LOC125181835	2	1184	8	14132	0.140104
GO:0000090	mitotic anaphase	biological_process	6	CKAP5;SKA1	2	1184	8	14132	0.140104
GO:0030033	microvillus assembly	biological_process	8	EZR;RAPGEF2	2	1184	8	14132	0.140104
GO:0009725	response to hormone	biological_process	5	GCLC;STEAP2	2	1184	8	14132	0.140104
GO:0030991	intraciliary transport particle A	cellular_component	4	IFT140;WDR35	2	1184	8	14132	0.140104
GO:0016079	synaptic vesicle exocytosis	biological_process	9	LOC125181646;RIMS1	2	1184	8	14132	0.140104
GO:0040037	negative regulation of fibroblast growth factor receptor signaling pathway	biological_process	9	GPC1;THBS1	2	1184	8	14132	0.140104
GO:0030016	myofibril	cellular_component	7	CAPN3;LOC106031895	2	1184	8	14132	0.140104
GO:0007548	sex differentiation	biological_process	5	DMRTA2;HNF4A	2	1184	8	14132	0.140104
GO:0007276	gamete generation	biological_process	5	FANCD2;FANCL	2	1184	8	14132	0.140104
GO:2000177	regulation of neural precursor cell proliferation	biological_process	7	FOXO3;SHCBP1	2	1184	8	14132	0.140104
GO:0031527	filopodium membrane	cellular_component	6	ITGA3;SYNE2	2	1184	8	14132	0.140104
GO:0071310	cellular response to organic substance	biological_process	6	IQGAP3;SLC6A4	2	1184	8	14132	0.140104
GO:0035721	intraciliary retrograde transport	biological_process	8	IFT140;WDR35	2	1184	8	14132	0.140104
GO:0000014	single-stranded DNA endodeoxyribonuclease activity	molecular_function	9	LOC125181835;RBBP8	2	1184	8	14132	0.140104
GO:0019532	oxalate transport	biological_process	11	SLC26A4;SLC26A6	2	1184	8	14132	0.140104
GO:0004518	nuclease activity	molecular_function	6	SND1;TDP2	2	1184	8	14132	0.140104
GO:0051893	regulation of focal adhesion assembly	biological_process	8	DAPK3;EPHA3	2	1184	8	14132	0.140104
GO:0016712	oxidoreductase activity, acting on paired donors, with incorporation or reduction of molecular oxygen, reduced flavin or flavoprotein as one donor, and incorporation of one atom of oxygen	molecular_function	6	LOC106038207;LOC106046243	2	1184	8	14132	0.140104
GO:0018298	protein-chromophore linkage	biological_process	9	LOC106041235;RRH	2	1184	8	14132	0.140104
GO:2000648	positive regulation of stem cell proliferation	biological_process	8	EPCAM;TBX3	2	1184	8	14132	0.140104
GO:0004748	ribonucleoside-diphosphate reductase activity, thioredoxin disulfide as acceptor	molecular_function	8	RRM1;RRM2	2	1184	8	14132	0.140104
GO:1990023	mitotic spindle midzone	cellular_component	7	CENPE;KIF18A	2	1184	8	14132	0.140104
GO:0010608	posttranscriptional regulation of gene expression	biological_process	8	ATG14;EPB41L5	2	1184	8	14132	0.140104
GO:0042744	hydrogen peroxide catabolic process	biological_process	8	APOA4;PXDN	2	1184	8	14132	0.140104
GO:0097345	mitochondrial outer membrane permeabilization	biological_process	10	EYA2;LOC125183810	2	1184	8	14132	0.140104
GO:0034375	high-density lipoprotein particle remodeling	biological_process	9	ABCG1;LOC106033303	2	1184	8	14132	0.140104
GO:0008271	secondary active sulfate transmembrane transporter activity	molecular_function	9	SLC26A4;SLC26A6	2	1184	8	14132	0.140104
GO:2001241	positive regulation of extrinsic apoptotic signaling pathway in absence of ligand	biological_process	11	DAPK3;INHBA	2	1184	8	14132	0.140104
GO:0005971	ribonucleoside-diphosphate reductase complex	cellular_component	7	RRM1;RRM2	2	1184	8	14132	0.140104
GO:0008395	steroid hydroxylase activity	molecular_function	6	LOC106038207;LOC106046243;LOC125181736	3	1184	16	14132	0.145079
GO:0001676	long-chain fatty acid metabolic process	biological_process	10	ACSBG2;ACSL3;ACSL6	3	1184	16	14132	0.145079
GO:0007062	sister chromatid cohesion	biological_process	5	CKAP5;DDX11;SKA1	3	1184	16	14132	0.145079
GO:0030099	myeloid cell differentiation	biological_process	6	BCL6;LOC106044181;PRKX	3	1184	16	14132	0.145079
GO:0015297	antiporter activity	molecular_function	7	LOC106030538;LOC106031011;SLC7A4	3	1184	16	14132	0.145079
GO:0006911	phagocytosis, engulfment	biological_process	8	LOC106043396;LOC106049914;LOC106049915	3	1184	16	14132	0.145079
GO:0005887	integral component of plasma membrane	cellular_component	6	APCDD1;AQP1;C1QTNF6;CADM3;CALHM2;CD180;CNGB1;ELAPOR1;ENPP1;EPGN;EPHA3;EPHA5;EPHB2;FGFR3;GLRA1;GRIK3;HCN3;LMBR1L;LOC106030538;LOC106031011;LOC106031043;LOC106034709;LOC106047107;LOC106047460;LOC106049464;LOC106049925;LOC125181297;LOC125182926;LOC125185075;NPY4R2;NTRK2;PLGRKT;PLXNB1;PROKR1;PTH1R;RHAG;RRH;SLC13A2;SLC13A5;SLC16A5;SLC22A16;SLC26A4;SLC26A6;SLC43A2;SLC5A1;SLC6A2;SLC6A4;SLC6A6;SLC6A9;SLC…	55	1184	569	14132	0.146132
GO:0018105	peptidyl-serine phosphorylation	biological_process	10	CDC7;CLSPN;MAPK12;MAPK13;MAPKAPK3;PDK3;PLK1;PRKCH;PRKX;RPS6KA2;VRK1	11	1184	92	14132	0.146159
GO:0007155	cell adhesion	biological_process	4	CCN2;CNTN1;COL15A1;COL18A1;COL6A1;COL6A2;COL6A3;KITLG;LOC106036755;LOC106048001;LOC106049464;NCAM2;PRKX;SORBS2;THBS1;THBS2;VWF	17	1184	154	14132	0.146702
GO:0030334	regulation of cell migration	biological_process	7	DPYSL3;ITGB3;KIF14;PLD1;PLXNB1;PRKX	6	1184	43	14132	0.147275
GO:0005179	hormone activity	molecular_function	7	BMP10;IGF2;LOC106033959;LOC106037570;STC2	5	1184	34	14132	0.151464
GO:0016605	PML body	cellular_component	8	CBX5;DAPK3;IKBKE;LOC106044181;RAD51;TDP2;ZBTB16	7	1184	53	14132	0.152226
GO:0050660	flavin adenine dinucleotide binding	molecular_function	6	AIFM2;LOC106039669;LOC106041531;LOC106041548;LOC106049048;LOC106049515;SQLE	7	1184	53	14132	0.152226
GO:0006936	muscle contraction	biological_process	6	GLRA1;TMOD1;TPM4;TRDN	4	1184	25	14132	0.152393
GO:0042393	histone binding	molecular_function	5	LOC106039182;LOC106046470;MCM2;NCAPD2;NCAPD3;NPM3;SFMBT2;ZMYND8	8	1184	63	14132	0.154631
GO:0035529	NADH pyrophosphatase activity	molecular_function	9	ENPP1	1	1184	2	14132	0.160549
GO:0015746	citrate transport	biological_process	11	SLC13A5	1	1184	2	14132	0.160549
GO:0052593	tryptamine:oxygen oxidoreductase (deaminating) activity	molecular_function	7	LOC106048001	1	1184	2	14132	0.160549
GO:0042609	CD4 receptor binding	molecular_function	6	LCK	1	1184	2	14132	0.160549
GO:0010872	regulation of cholesterol esterification	biological_process	9	ABCG1	1	1184	2	14132	0.160549
GO:0009143	nucleoside triphosphate catabolic process	biological_process	9	ENPP1	1	1184	2	14132	0.160549
GO:0008413	8-oxo-7,8-dihydroguanosine triphosphate pyrophosphatase activity	molecular_function	9	NUDT1	1	1184	2	14132	0.160549
GO:0022824	transmitter-gated ion channel activity	molecular_function	9	GLRA1	1	1184	2	14132	0.160549
GO:0050897	cobalt ion binding	molecular_function	8	LOC106044181	1	1184	2	14132	0.160549
GO:0038179	neurotrophin signaling pathway	biological_process	6	NTRK2	1	1184	2	14132	0.160549
GO:0032938	negative regulation of translation in response to oxidative stress	biological_process	12	LOC106044181	1	1184	2	14132	0.160549
GO:0032367	intracellular cholesterol transport	biological_process	10	ABCG1	1	1184	2	14132	0.160549
GO:0097006	regulation of plasma lipoprotein particle levels	biological_process	5	DGAT2	1	1184	2	14132	0.160549
GO:0033262	regulation of nuclear cell cycle DNA replication	biological_process	8	CDT1	1	1184	2	14132	0.160549
GO:0032480	negative regulation of type I interferon production	biological_process	8	DHX58	1	1184	2	14132	0.160549
GO:0010519	negative regulation of phospholipase activity	biological_process	9	RGS2	1	1184	2	14132	0.160549
GO:0003955	NAD(P)H dehydrogenase (quinone) activity	molecular_function	7	NQO1	1	1184	2	14132	0.160549
GO:0007509	mesoderm migration involved in gastrulation	biological_process	9	EPB41L5	1	1184	2	14132	0.160549
GO:0006231	dTMP biosynthetic process	biological_process	12	TYMS	1	1184	2	14132	0.160549
GO:0047498	calcium-dependent phospholipase A2 activity	molecular_function	9	PLA2G4F	1	1184	2	14132	0.160549
GO:0044262	cellular carbohydrate metabolic process	biological_process	6	TKFC	1	1184	2	14132	0.160549
GO:1990077	primosome complex	cellular_component	5	PRIM2	1	1184	2	14132	0.160549
GO:0016045	detection of bacterium	biological_process	8	NOD1	1	1184	2	14132	0.160549
GO:0033632	regulation of cell-cell adhesion mediated by integrin	biological_process	7	DPP4	1	1184	2	14132	0.160549
GO:0071173	spindle assembly checkpoint	biological_process	6	KNL1	1	1184	2	14132	0.160549
GO:0051792	medium-chain fatty acid biosynthetic process	biological_process	11	OXSM	1	1184	2	14132	0.160549
GO:1902857	positive regulation of non-motile cilium assembly	biological_process	11	CEP135	1	1184	2	14132	0.160549
GO:0003289	atrial septum primum morphogenesis	biological_process	7	NSD2	1	1184	2	14132	0.160549
GO:0004992	platelet activating factor receptor activity	molecular_function	7	PDGFRL	1	1184	2	14132	0.160549
GO:0043266	regulation of potassium ion transport	biological_process	9	ANK3	1	1184	2	14132	0.160549
GO:0031849	olfactory receptor binding	molecular_function	7	REEP1	1	1184	2	14132	0.160549
GO:0004370	glycerol kinase activity	molecular_function	7	GK	1	1184	2	14132	0.160549
GO:0050925	negative regulation of negative chemotaxis	biological_process	9	ROBO1	1	1184	2	14132	0.160549
GO:0042351	'de novo' GDP-L-fucose biosynthetic process	biological_process	11	GFUS	1	1184	2	14132	0.160549
GO:0031390	Ctf18 RFC-like complex	cellular_component	4	CHTF8	1	1184	2	14132	0.160549
GO:0051155	positive regulation of striated muscle cell differentiation	biological_process	9	HOPX	1	1184	2	14132	0.160549
GO:0019534	toxin transmembrane transporter activity	molecular_function	5	ABCG1	1	1184	2	14132	0.160549
GO:0071930	negative regulation of transcription involved in G1/S transition of mitotic cell cycle	biological_process	10	E2F1	1	1184	2	14132	0.160549
GO:0032849	positive regulation of cellular pH reduction	biological_process	7	LOC106030632	1	1184	2	14132	0.160549
GO:0035174	histone serine kinase activity	molecular_function	9	AURKA	1	1184	2	14132	0.160549
GO:1903053	regulation of extracellular matrix organization	biological_process	7	ITGB3	1	1184	2	14132	0.160549
GO:0046683	response to organophosphorus	biological_process	6	TYMS	1	1184	2	14132	0.160549
GO:0071322	cellular response to carbohydrate stimulus	biological_process	7	RPS6KA2	1	1184	2	14132	0.160549
GO:0051051	negative regulation of transport	biological_process	6	LOC106039194	1	1184	2	14132	0.160549
GO:0051458	corticotropin secretion	biological_process	11	AQP1	1	1184	2	14132	0.160549
GO:0004314	[acyl-carrier-protein] S-malonyltransferase activity	molecular_function	8	FASN	1	1184	2	14132	0.160549
GO:0005997	xylulose metabolic process	biological_process	8	DCXR	1	1184	2	14132	0.160549
GO:2000312	regulation of kainate selective glutamate receptor activity	biological_process	10	NETO2	1	1184	2	14132	0.160549
GO:0045838	positive regulation of membrane potential	biological_process	6	ANK3	1	1184	2	14132	0.160549
GO:0055070	copper ion homeostasis	biological_process	11	CUTC	1	1184	2	14132	0.160549
GO:0016222	procollagen-proline 4-dioxygenase complex	cellular_component	7	P4HA1	1	1184	2	14132	0.160549
GO:0004965	G-protein coupled GABA receptor activity	molecular_function	7	GABBR1	1	1184	2	14132	0.160549
GO:0006534	cysteine metabolic process	biological_process	10	GCLC	1	1184	2	14132	0.160549
GO:0004613	phosphoenolpyruvate carboxykinase (GTP) activity	molecular_function	8	PCK1	1	1184	2	14132	0.160549
GO:1901390	positive regulation of transforming growth factor beta activation	biological_process	9	FSTL1	1	1184	2	14132	0.160549
GO:0021873	forebrain neuroblast division	biological_process	9	ASPM	1	1184	2	14132	0.160549
GO:0031726	CCR1 chemokine receptor binding	molecular_function	9	LOC106041040	1	1184	2	14132	0.160549
GO:0060338	regulation of type I interferon-mediated signaling pathway	biological_process	9	STAT2	1	1184	2	14132	0.160549
GO:1990403	embryonic brain development	biological_process	7	CC2D2A	1	1184	2	14132	0.160549
GO:0060486	Clara cell differentiation	biological_process	8	NFIB	1	1184	2	14132	0.160549
GO:0009088	threonine biosynthetic process	biological_process	12	THNSL1	1	1184	2	14132	0.160549
GO:1901858	regulation of mitochondrial DNA metabolic process	biological_process	9	STOX1	1	1184	2	14132	0.160549
GO:1902724	positive regulation of skeletal muscle satellite cell proliferation	biological_process	9	GPC1	1	1184	2	14132	0.160549
GO:1990879	CST complex	cellular_component	7	STN1	1	1184	2	14132	0.160549
GO:0032100	positive regulation of appetite	biological_process	11	FASN	1	1184	2	14132	0.160549
GO:0031697	beta-1 adrenergic receptor binding	molecular_function	8	RAPGEF2	1	1184	2	14132	0.160549
GO:0008401	retinoic acid 4-hydroxylase activity	molecular_function	6	LOC106043174	1	1184	2	14132	0.160549
GO:1900245	positive regulation of MDA-5 signaling pathway	biological_process	8	DHX58	1	1184	2	14132	0.160549
GO:0004473	malate dehydrogenase (decarboxylating) (NADP+) activity	molecular_function	8	ME1	1	1184	2	14132	0.160549
GO:0015837	amine transport	biological_process	7	SLC22A16	1	1184	2	14132	0.160549
GO:0006651	diacylglycerol biosynthetic process	biological_process	10	MOGAT1	1	1184	2	14132	0.160549
GO:0017040	N-acylsphingosine amidohydrolase activity	molecular_function	7	ASAH2	1	1184	2	14132	0.160549
GO:0060228	phosphatidylcholine-sterol O-acyltransferase activator activity	molecular_function	6	APOA4	1	1184	2	14132	0.160549
GO:0004356	glutamate-ammonia ligase activity	molecular_function	8	GLUL	1	1184	2	14132	0.160549
GO:0043587	tongue morphogenesis	biological_process	7	LOC106043174	1	1184	2	14132	0.160549
GO:0030505	inorganic diphosphate transport	biological_process	9	ENPP1	1	1184	2	14132	0.160549
GO:0004067	asparaginase activity	molecular_function	7	ASPG	1	1184	2	14132	0.160549
GO:2000791	negative regulation of mesenchymal cell proliferation involved in lung development	biological_process	7	NFIB	1	1184	2	14132	0.160549
GO:0032804	negative regulation of low-density lipoprotein particle receptor catabolic process	biological_process	10	ANXA2	1	1184	2	14132	0.160549
GO:2001225	regulation of chloride transport	biological_process	9	LOC106030632	1	1184	2	14132	0.160549
GO:0002455	humoral immune response mediated by circulating immunoglobulin	biological_process	6	EXO1	1	1184	2	14132	0.160549
GO:0000720	pyrimidine dimer repair by nucleotide-excision repair	biological_process	10	LOC125181835	1	1184	2	14132	0.160549
GO:0043271	negative regulation of ion transport	biological_process	8	PXK	1	1184	2	14132	0.160549
GO:0015827	tryptophan transport	biological_process	8	ACE2	1	1184	2	14132	0.160549
GO:0010664	negative regulation of striated muscle cell apoptotic process	biological_process	11	BAG3	1	1184	2	14132	0.160549
GO:0034421	post-translational protein acetylation	biological_process	11	ESCO2	1	1184	2	14132	0.160549
GO:0006266	DNA ligation	biological_process	8	TOP2A	1	1184	2	14132	0.160549
GO:0001640	adenylate cyclase inhibiting G-protein coupled glutamate receptor activity	molecular_function	8	GRIK3	1	1184	2	14132	0.160549
GO:0021796	cerebral cortex regionalization	biological_process	6	EOMES	1	1184	2	14132	0.160549
GO:0015111	iodide transmembrane transporter activity	molecular_function	8	ANO1	1	1184	2	14132	0.160549
GO:0003192	mitral valve formation	biological_process	7	ZFPM1	1	1184	2	14132	0.160549
GO:0071821	FANCM-MHF complex	cellular_component	4	CENPS	1	1184	2	14132	0.160549
GO:1900041	negative regulation of interleukin-2 secretion	biological_process	9	EZR	1	1184	2	14132	0.160549
GO:0036435	K48-linked polyubiquitin modification-dependent protein binding	molecular_function	7	IKBKE	1	1184	2	14132	0.160549
GO:0004345	glucose-6-phosphate dehydrogenase activity	molecular_function	7	G6PD	1	1184	2	14132	0.160549
GO:0031627	telomeric loop formation	biological_process	9	DCLRE1B	1	1184	2	14132	0.160549
GO:0010751	negative regulation of nitric oxide mediated signal transduction	biological_process	10	THBS1	1	1184	2	14132	0.160549
GO:0031315	extrinsic component of mitochondrial outer membrane	cellular_component	6	SARM1	1	1184	2	14132	0.160549
GO:0008531	riboflavin kinase activity	molecular_function	7	RFK	1	1184	2	14132	0.160549
GO:0048017	inositol lipid-mediated signaling	biological_process	6	PLD1	1	1184	2	14132	0.160549
GO:0003987	acetate-CoA ligase activity	molecular_function	7	ACSS2	1	1184	2	14132	0.160549
GO:0048304	positive regulation of isotype switching to IgG isotypes	biological_process	11	CD28	1	1184	2	14132	0.160549
GO:0047105	4-trimethylammoniobutyraldehyde dehydrogenase activity	molecular_function	7	ALDH1L2	1	1184	2	14132	0.160549
GO:0006740	NADPH regeneration	biological_process	6	G6PD	1	1184	2	14132	0.160549
GO:0030546	receptor activator activity	molecular_function	5	ANXA2	1	1184	2	14132	0.160549
GO:0033634	positive regulation of cell-cell adhesion mediated by integrin	biological_process	8	LOC106041040	1	1184	2	14132	0.160549
GO:2000354	regulation of ovarian follicle development	biological_process	9	UMODL1	1	1184	2	14132	0.160549
GO:0046951	ketone body biosynthetic process	biological_process	6	HMGCL	1	1184	2	14132	0.160549
GO:0017109	glutamate-cysteine ligase complex	cellular_component	6	GCLC	1	1184	2	14132	0.160549
GO:0047555	3',5'-cyclic-GMP phosphodiesterase activity	molecular_function	10	PDE9A	1	1184	2	14132	0.160549
GO:0071877	regulation of adenylate cyclase-inhibiting adrenergic receptor signaling pathway	biological_process	9	RGS2	1	1184	2	14132	0.160549
GO:0004419	hydroxymethylglutaryl-CoA lyase activity	molecular_function	7	HMGCL	1	1184	2	14132	0.160549
GO:1903595	positive regulation of histamine secretion by mast cell	biological_process	9	SNX4	1	1184	2	14132	0.160549
GO:0097632	extrinsic component of phagophore assembly site membrane	cellular_component	6	ATG14	1	1184	2	14132	0.160549
GO:0055129	L-proline biosynthetic process	biological_process	13	PYCR1	1	1184	2	14132	0.160549
GO:1902504	regulation of signal transduction involved in mitotic G2 DNA damage checkpoint	biological_process	10	EFCAB10	1	1184	2	14132	0.160549
GO:0071709	membrane assembly	biological_process	6	ANK3	1	1184	2	14132	0.160549
GO:0031508	pericentric heterochromatin assembly	biological_process	8	HELLS	1	1184	2	14132	0.160549
GO:2000170	positive regulation of peptidyl-cysteine S-nitrosylation	biological_process	10	LOC106040661	1	1184	2	14132	0.160549
GO:0090306	spindle assembly involved in meiosis	biological_process	10	ASPM	1	1184	2	14132	0.160549
GO:0004967	glucagon receptor activity	molecular_function	7	GLP1R	1	1184	2	14132	0.160549
GO:0002142	stereocilia ankle link complex	cellular_component	4	USH2A	1	1184	2	14132	0.160549
GO:1900220	semaphorin-plexin signaling pathway involved in bone trabecula morphogenesis	biological_process	7	PLXNB1	1	1184	2	14132	0.160549
GO:0044314	protein K27-linked ubiquitination	biological_process	13	UBE2T	1	1184	2	14132	0.160549
GO:0052596	phenethylamine:oxygen oxidoreductase (deaminating) activity	molecular_function	7	LOC106048001	1	1184	2	14132	0.160549
GO:0045343	regulation of MHC class I biosynthetic process	biological_process	8	LOC106044181	1	1184	2	14132	0.160549
GO:0007060	male meiosis chromosome segregation	biological_process	5	TEX11	1	1184	2	14132	0.160549
GO:0043218	compact myelin	cellular_component	4	LOC106033296	1	1184	2	14132	0.160549
GO:0072318	clathrin coat disassembly	biological_process	10	HSPA8	1	1184	2	14132	0.160549
GO:0071207	histone pre-mRNA stem-loop binding	molecular_function	8	LOC106034304	1	1184	2	14132	0.160549
GO:0015705	iodide transport	biological_process	9	ANO1	1	1184	2	14132	0.160549
GO:0065010	extracellular membrane-bounded organelle	cellular_component	5	PHOSPHO1	1	1184	2	14132	0.160549
GO:0071953	elastic fiber	cellular_component	5	FBLN1	1	1184	2	14132	0.160549
GO:0009826	unidimensional cell growth	biological_process	7	EPB41L5	1	1184	2	14132	0.160549
GO:0001714	endodermal cell fate specification	biological_process	6	EOMES	1	1184	2	14132	0.160549
GO:1990460	leptin receptor binding	molecular_function	6	SNX4	1	1184	2	14132	0.160549
GO:0060267	positive regulation of respiratory burst	biological_process	7	JCHAIN	1	1184	2	14132	0.160549
GO:0035939	microsatellite binding	molecular_function	10	HEY1	1	1184	2	14132	0.160549
GO:0043519	regulation of myosin II filament organization	biological_process	8	DAPK3	1	1184	2	14132	0.160549
GO:0033693	neurofilament bundle assembly	biological_process	7	NEFL	1	1184	2	14132	0.160549
GO:1904120	positive regulation of otic vesicle morphogenesis	biological_process	9	STOX1	1	1184	2	14132	0.160549
GO:0001604	urotensin II receptor activity	molecular_function	7	LOC106047107	1	1184	2	14132	0.160549
GO:2000820	negative regulation of transcription from RNA polymerase II promoter involved in smooth muscle cell differentiation	biological_process	11	HEY1	1	1184	2	14132	0.160549
GO:0021693	cerebellar Purkinje cell layer structural organization	biological_process	5	KIF14	1	1184	2	14132	0.160549
GO:0032819	positive regulation of natural killer cell proliferation	biological_process	10	IL15	1	1184	2	14132	0.160549
GO:0060171	stereocilium membrane	cellular_component	7	USH2A	1	1184	2	14132	0.160549
GO:0060809	mesodermal to mesenchymal transition involved in gastrulation	biological_process	8	EOMES	1	1184	2	14132	0.160549
GO:1904424	regulation of GTP binding	biological_process	6	LOC106044313	1	1184	2	14132	0.160549
GO:0002764	immune response-regulating signaling pathway	biological_process	5	LAT2	1	1184	2	14132	0.160549
GO:0002312	B cell activation involved in immune response	biological_process	8	GPR183	1	1184	2	14132	0.160549
GO:0003383	apical constriction	biological_process	7	EPB41L5	1	1184	2	14132	0.160549
GO:0004735	pyrroline-5-carboxylate reductase activity	molecular_function	7	PYCR1	1	1184	2	14132	0.160549
GO:0060058	positive regulation of apoptotic process involved in mammary gland involution	biological_process	9	LOC106044181	1	1184	2	14132	0.160549
GO:0030849	autosome	cellular_component	7	MAEL	1	1184	2	14132	0.160549
GO:0035175	histone kinase activity (H3-S10 specific	molecular_function	10	VRK1	1	1184	2	14132	0.160549
GO:0035360	positive regulation of peroxisome proliferator activated receptor signaling pathway	biological_process	9	STARD10	1	1184	2	14132	0.160549
GO:0005019	platelet-derived growth factor beta-receptor activity	molecular_function	11	PDGFRL	1	1184	2	14132	0.160549
GO:0043987	histone H3-S10 phosphorylation	biological_process	12	VRK1	1	1184	2	14132	0.160549
GO:0010792	DNA double-strand break processing involved in repair via single-strand annealing	biological_process	9	RBBP8	1	1184	2	14132	0.160549
GO:0015141	succinate transmembrane transporter activity	molecular_function	9	SLC13A5	1	1184	2	14132	0.160549
GO:0005927	muscle tendon junction	cellular_component	7	LOC106031895	1	1184	2	14132	0.160549
GO:1904724	tertiary granule lumen	cellular_component	7	QPCT	1	1184	2	14132	0.160549
GO:0035456	response to interferon-beta	biological_process	7	IKBKE	1	1184	2	14132	0.160549
GO:0004795	threonine synthase activity	molecular_function	7	THNSL1	1	1184	2	14132	0.160549
GO:0042978	ornithine decarboxylase activator activity	molecular_function	6	AZIN2	1	1184	2	14132	0.160549
GO:2000670	positive regulation of dendritic cell apoptotic process	biological_process	11	RAPGEF2	1	1184	2	14132	0.160549
GO:0043163	cell envelope organization	biological_process	6	LOC106047160	1	1184	2	14132	0.160549
GO:0032471	negative regulation of endoplasmic reticulum calcium ion concentration	biological_process	13	TGM2	1	1184	2	14132	0.160549
GO:0033624	negative regulation of integrin activation	biological_process	8	KIF14	1	1184	2	14132	0.160549
GO:1902882	regulation of response to oxidative stress	biological_process	7	STOX1	1	1184	2	14132	0.160549
GO:0036155	acylglycerol acyl-chain remodeling	biological_process	9	DGAT2	1	1184	2	14132	0.160549
GO:0042278	purine nucleoside metabolic process	biological_process	9	MACROD2	1	1184	2	14132	0.160549
GO:0032218	riboflavin transport	biological_process	9	LOC106033105	1	1184	2	14132	0.160549
GO:0070573	metallodipeptidase activity	molecular_function	9	DPEP1	1	1184	2	14132	0.160549
GO:2000860	positive regulation of aldosterone secretion	biological_process	12	C1QTNF6	1	1184	2	14132	0.160549
GO:0072092	ureteric bud invasion	biological_process	6	FMN1	1	1184	2	14132	0.160549
GO:0061097	regulation of protein tyrosine kinase activity	biological_process	11	ITGB3	1	1184	2	14132	0.160549
GO:1903751	negative regulation of intrinsic apoptotic signaling pathway in response to hydrogen peroxide	biological_process	10	HSPH1	1	1184	2	14132	0.160549
GO:0032386	regulation of intracellular transport	biological_process	7	REEP1	1	1184	2	14132	0.160549
GO:0032217	riboflavin transmembrane transporter activity	molecular_function	8	LOC106033105	1	1184	2	14132	0.160549
GO:0004421	hydroxymethylglutaryl-CoA synthase activity	molecular_function	7	HMGCS1	1	1184	2	14132	0.160549
GO:0046874	quinolinate metabolic process	biological_process	6	ACMSD	1	1184	2	14132	0.160549
GO:0046338	phosphatidylethanolamine catabolic process	biological_process	10	PNPLA8	1	1184	2	14132	0.160549
GO:0006766	vitamin metabolic process	biological_process	5	LRP2	1	1184	2	14132	0.160549
GO:0019673	GDP-mannose metabolic process	biological_process	9	GFUS	1	1184	2	14132	0.160549
GO:0031433	telethonin binding	molecular_function	6	BMP10	1	1184	2	14132	0.160549
GO:0045950	negative regulation of mitotic recombination	biological_process	11	ANKLE1	1	1184	2	14132	0.160549
GO:0010522	regulation of calcium ion transport into cytosol	biological_process	6	LOC106044181	1	1184	2	14132	0.160549
GO:0004174	electron-transferring-flavoprotein dehydrogenase activity	molecular_function	6	AIFM2	1	1184	2	14132	0.160549
GO:0019863	IgE binding	molecular_function	6	LOC106032695	1	1184	2	14132	0.160549
GO:0070086	ubiquitin-dependent endocytosis	biological_process	8	NEURL1B	1	1184	2	14132	0.160549
GO:0035630	bone mineralization involved in bone maturation	biological_process	8	PHOSPHO1	1	1184	2	14132	0.160549
GO:0004357	glutamate-cysteine ligase activity	molecular_function	7	GCLC	1	1184	2	14132	0.160549
GO:1904431	positive regulation of t-circle formation	biological_process	11	LOC125181835	1	1184	2	14132	0.160549
GO:0034041	sterol-transporting ATPase activity	molecular_function	6	ABCG1	1	1184	2	14132	0.160549
GO:0047369	succinate-hydroxymethylglutarate CoA-transferase activity	molecular_function	7	SUGCT	1	1184	2	14132	0.160549
GO:0002763	positive regulation of myeloid leukocyte differentiation	biological_process	9	KITLG	1	1184	2	14132	0.160549
GO:2000538	positive regulation of B cell chemotaxis	biological_process	10	LOC106038263	1	1184	2	14132	0.160549
GO:0010750	positive regulation of nitric oxide mediated signal transduction	biological_process	10	LOC106040661	1	1184	2	14132	0.160549
GO:0045182	translation regulator activity	molecular_function	3	IGF2BP1	1	1184	2	14132	0.160549
GO:1902117	positive regulation of organelle assembly	biological_process	9	CEP295	1	1184	2	14132	0.160549
GO:2000721	positive regulation of transcription from RNA polymerase II promoter involved in smooth muscle cell differentiation	biological_process	11	NPNT	1	1184	2	14132	0.160549
GO:0004459	L-lactate dehydrogenase activity	molecular_function	7	LDHB	1	1184	2	14132	0.160549
GO:0060337	type I interferon signaling pathway	biological_process	7	STAT2	1	1184	2	14132	0.160549
GO:0052595	aliphatic-amine oxidase activity	molecular_function	7	LOC106048001	1	1184	2	14132	0.160549
GO:0048294	negative regulation of isotype switching to IgE isotypes	biological_process	11	BCL6	1	1184	2	14132	0.160549
GO:0019563	glycerol catabolic process	biological_process	9	TPI1	1	1184	2	14132	0.160549
GO:0046322	negative regulation of fatty acid oxidation	biological_process	10	DGAT2	1	1184	2	14132	0.160549
GO:0034436	glycoprotein transport	biological_process	10	ABCG1	1	1184	2	14132	0.160549
GO:0019556	histidine catabolic process to glutamate and formamide	biological_process	12	HAL	1	1184	2	14132	0.160549
GO:0019695	choline metabolic process	biological_process	7	ENPP6	1	1184	2	14132	0.160549
GO:1990254	keratin filament binding	molecular_function	6	EPPK1	1	1184	2	14132	0.160549
GO:0051047	positive regulation of secretion	biological_process	8	ACSL3	1	1184	2	14132	0.160549
GO:0016231	beta-N-acetylglucosaminidase activity	molecular_function	9	LOC106043195	1	1184	2	14132	0.160549
GO:0010874	regulation of cholesterol efflux	biological_process	10	LOC106033303	1	1184	2	14132	0.160549
GO:0030200	heparan sulfate proteoglycan catabolic process	biological_process	10	GPC1	1	1184	2	14132	0.160549
GO:0005330	dopamine:sodium symporter activity	molecular_function	7	SLC6A2	1	1184	2	14132	0.160549
GO:1902990	mitotic telomere maintenance via semi-conservative replication	biological_process	10	DNA2	1	1184	2	14132	0.160549
GO:0045329	carnitine biosynthetic process	biological_process	8	BBOX1	1	1184	2	14132	0.160549
GO:0007621	negative regulation of female receptivity	biological_process	8	THRB	1	1184	2	14132	0.160549
GO:0086036	regulation of cardiac muscle cell membrane potential	biological_process	6	TRDN	1	1184	2	14132	0.160549
GO:0016811	hydrolase activity, acting on carbon-nitrogen (but not peptide) bonds, in linear amides	molecular_function	6	BTD	1	1184	2	14132	0.160549
GO:0050252	retinol O-fatty-acyltransferase activity	molecular_function	8	DGAT2	1	1184	2	14132	0.160549
GO:0030023	extracellular matrix constituent conferring elasticity	molecular_function	5	EMILIN1	1	1184	2	14132	0.160549
GO:0044205	'de novo' UMP biosynthetic process	biological_process	13	LOC106046605	1	1184	2	14132	0.160549
GO:0002035	brain renin-angiotensin system	biological_process	7	RPS6KA2	1	1184	2	14132	0.160549
GO:1903748	negative regulation of establishment of protein localization to mitochondrion	biological_process	9	HSPH1	1	1184	2	14132	0.160549
GO:2000779	regulation of double-strand break repair	biological_process	10	LOC106044181	1	1184	2	14132	0.160549
GO:0016321	female meiosis chromosome segregation	biological_process	5	PLK1	1	1184	2	14132	0.160549
GO:0033601	positive regulation of mammary gland epithelial cell proliferation	biological_process	9	IQGAP3	1	1184	2	14132	0.160549
GO:0004667	prostaglandin-D synthase activity	molecular_function	6	LOC106037158	1	1184	2	14132	0.160549
GO:0042701	progesterone secretion	biological_process	7	INHBA	1	1184	2	14132	0.160549
GO:0019441	tryptophan catabolic process to kynurenine	biological_process	12	AFMID	1	1184	2	14132	0.160549
GO:0071492	cellular response to UV-A	biological_process	9	MME	1	1184	2	14132	0.160549
GO:0070668	positive regulation of mast cell proliferation	biological_process	9	KITLG	1	1184	2	14132	0.160549
GO:0001547	antral ovarian follicle growth	biological_process	5	FOXO3	1	1184	2	14132	0.160549
GO:0043415	positive regulation of skeletal muscle tissue regeneration	biological_process	8	HOPX	1	1184	2	14132	0.160549
GO:2000138	positive regulation of cell proliferation involved in heart morphogenesis	biological_process	8	BMP10	1	1184	2	14132	0.160549
GO:0090308	regulation of methylation-dependent chromatin silencing	biological_process	10	UHRF1	1	1184	2	14132	0.160549
GO:0005588	collagen type V trimer	cellular_component	6	COL5A2	1	1184	2	14132	0.160549
GO:1990904	ribonucleoprotein complex	cellular_component	4	CBX5	1	1184	2	14132	0.160549
GO:0015375	glycine:sodium symporter activity	molecular_function	9	SLC6A9	1	1184	2	14132	0.160549
GO:0035539	8-oxo-7,8-dihydrodeoxyguanosine triphosphate pyrophosphatase activity	molecular_function	9	NUDT1	1	1184	2	14132	0.160549
GO:0046464	acylglycerol catabolic process	biological_process	9	ABHD6	1	1184	2	14132	0.160549
GO:0046885	regulation of hormone biosynthetic process	biological_process	8	STC2	1	1184	2	14132	0.160549
GO:0007549	dosage compensation	biological_process	9	LOC106030849	1	1184	2	14132	0.160549
GO:0032877	positive regulation of DNA endoreduplication	biological_process	9	E2F8	1	1184	2	14132	0.160549
GO:0019557	histidine catabolic process to glutamate and formate	biological_process	12	HAL	1	1184	2	14132	0.160549
GO:0006542	glutamine biosynthetic process	biological_process	12	GLUL	1	1184	2	14132	0.160549
GO:0019417	sulfur oxidation	biological_process	6	MICAL1	1	1184	2	14132	0.160549
GO:0004027	alcohol sulfotransferase activity	molecular_function	7	SULT1C4	1	1184	2	14132	0.160549
GO:0030300	regulation of intestinal cholesterol absorption	biological_process	10	APOA4	1	1184	2	14132	0.160549
GO:0002682	regulation of immune system process	biological_process	5	LOC106037038	1	1184	2	14132	0.160549
GO:0030261	chromosome condensation	biological_process	9	NCAPH2	1	1184	2	14132	0.160549
GO:0016603	glutaminyl-peptide cyclotransferase activity	molecular_function	7	QPCT	1	1184	2	14132	0.160549
GO:0090656	t-circle formation	biological_process	9	LOC125181835	1	1184	2	14132	0.160549
GO:1902531	regulation of intracellular signal transduction	biological_process	8	ABRACL	1	1184	2	14132	0.160549
GO:0009231	riboflavin biosynthetic process	biological_process	8	RFK	1	1184	2	14132	0.160549
GO:0097052	L-kynurenine metabolic process	biological_process	7	AADAT	1	1184	2	14132	0.160549
GO:0035710	CD4-positive, alpha-beta T cell activation	biological_process	9	IL18	1	1184	2	14132	0.160549
GO:0030485	smooth muscle contractile fiber	cellular_component	7	NPNT	1	1184	2	14132	0.160549
GO:0048403	brain-derived neurotrophic factor binding	molecular_function	7	NTRK2	1	1184	2	14132	0.160549
GO:0010716	negative regulation of extracellular matrix disassembly	biological_process	9	DPP4	1	1184	2	14132	0.160549
GO:0002313	mature B cell differentiation involved in immune response	biological_process	9	GPR183	1	1184	2	14132	0.160549
GO:0035189	Rb-E2F complex	cellular_component	7	E2F1	1	1184	2	14132	0.160549
GO:0045954	positive regulation of natural killer cell mediated cytotoxicity	biological_process	8	SH2D1A	1	1184	2	14132	0.160549
GO:0001542	ovulation from ovarian follicle	biological_process	5	FOXO3	1	1184	2	14132	0.160549
GO:0046104	thymidine metabolic process	biological_process	11	TK1	1	1184	2	14132	0.160549
GO:0061738	late endosomal microautophagy	biological_process	7	HSPA8	1	1184	2	14132	0.160549
GO:0030730	sequestering of triglyceride	biological_process	6	ENPP1	1	1184	2	14132	0.160549
GO:0035526	retrograde transport, plasma membrane to Golgi	biological_process	7	RAB43	1	1184	2	14132	0.160549
GO:0031547	brain-derived neurotrophic factor receptor signaling pathway	biological_process	8	NTRK2	1	1184	2	14132	0.160549
GO:0030858	positive regulation of epithelial cell differentiation	biological_process	8	DMBT1	1	1184	2	14132	0.160549
GO:0043394	proteoglycan binding	molecular_function	5	ADA2	1	1184	2	14132	0.160549
GO:0051106	positive regulation of DNA ligation	biological_process	9	RAD51	1	1184	2	14132	0.160549
GO:1902031	regulation of NADP metabolic process	biological_process	6	ME1	1	1184	2	14132	0.160549
GO:1902532	negative regulation of intracellular signal transduction	biological_process	9	DDIT4	1	1184	2	14132	0.160549
GO:2001202	negative regulation of transforming growth factor-beta secretion	biological_process	9	FBLN1	1	1184	2	14132	0.160549
GO:0021554	optic nerve development	biological_process	7	NAV2	1	1184	2	14132	0.160549
GO:0072378	blood coagulation, fibrin clot formation	biological_process	8	FBLN1	1	1184	2	14132	0.160549
GO:0019145	aminobutyraldehyde dehydrogenase activity	molecular_function	8	ALDH1L2	1	1184	2	14132	0.160549
GO:0014036	neural crest cell fate specification	biological_process	7	LOC125180432	1	1184	2	14132	0.160549
GO:0015137	citrate transmembrane transporter activity	molecular_function	8	SLC13A5	1	1184	2	14132	0.160549
GO:0005879	axonemal microtubule	cellular_component	9	CEP162	1	1184	2	14132	0.160549
GO:0004630	phospholipase D activity	molecular_function	8	PLD1	1	1184	2	14132	0.160549
GO:0046884	follicle-stimulating hormone secretion	biological_process	10	TBX3	1	1184	2	14132	0.160549
GO:0034626	fatty acid elongation, polyunsaturated fatty acid	biological_process	13	ELOVL7	1	1184	2	14132	0.160549
GO:0072112	glomerular visceral epithelial cell differentiation	biological_process	7	PTPRO	1	1184	2	14132	0.160549
GO:0050427	3'-phosphoadenosine 5'-phosphosulfate metabolic process	biological_process	6	ENPP1	1	1184	2	14132	0.160549
GO:0034770	histone H4-K20 methylation	biological_process	13	NSD2	1	1184	2	14132	0.160549
GO:0060923	cardiac muscle cell fate commitment	biological_process	7	TBX3	1	1184	2	14132	0.160549
GO:0015936	coenzyme A metabolic process	biological_process	7	HMGCR	1	1184	2	14132	0.160549
GO:0048332	mesoderm morphogenesis	biological_process	6	TBX3	1	1184	2	14132	0.160549
GO:0043139	5'-3' DNA helicase activity	molecular_function	11	DNA2	1	1184	2	14132	0.160549
GO:0032481	positive regulation of type I interferon production	biological_process	8	DHX58	1	1184	2	14132	0.160549
GO:0046685	response to arsenic-containing substance	biological_process	5	GCLC	1	1184	2	14132	0.160549
GO:0032800	receptor biosynthetic process	biological_process	7	ACE2	1	1184	2	14132	0.160549
GO:0043950	positive regulation of cAMP-mediated signaling	biological_process	10	RAPGEF2	1	1184	2	14132	0.160549
GO:0001552	ovarian follicle atresia	biological_process	5	CLU	1	1184	2	14132	0.160549
GO:2000615	regulation of histone H3-K9 acetylation	biological_process	11	CHEK1	1	1184	2	14132	0.160549
GO:0004739	pyruvate dehydrogenase (acetyl-transferring) activity	molecular_function	7	PDHA1	1	1184	2	14132	0.160549
GO:0002091	negative regulation of receptor internalization	biological_process	8	ANXA2	1	1184	2	14132	0.160549
GO:0033081	regulation of T cell differentiation in thymus	biological_process	10	ANKLE1	1	1184	2	14132	0.160549
GO:2000373	positive regulation of DNA topoisomerase (ATP-hydrolyzing) activity	biological_process	8	NCAPH	1	1184	2	14132	0.160549
GO:0090285	negative regulation of protein glycosylation in Golgi	biological_process	11	ACER2	1	1184	2	14132	0.160549
GO:0050849	negative regulation of calcium-mediated signaling	biological_process	10	SLA2	1	1184	2	14132	0.160549
GO:0021740	principal sensory nucleus of trigeminal nerve development	biological_process	7	NFIB	1	1184	2	14132	0.160549
GO:0031022	nuclear migration along microfilament	biological_process	8	SYNE2	1	1184	2	14132	0.160549
GO:0006739	NADP metabolic process	biological_process	4	G6PD	1	1184	2	14132	0.160549
GO:0002675	positive regulation of acute inflammatory response	biological_process	10	LOC106048001	1	1184	2	14132	0.160549
GO:0032461	positive regulation of protein oligomerization	biological_process	8	JCHAIN	1	1184	2	14132	0.160549
GO:0009303	rRNA transcription	biological_process	10	NPM3	1	1184	2	14132	0.160549
GO:0072239	metanephric glomerulus vasculature development	biological_process	7	AQP1	1	1184	2	14132	0.160549
GO:0017186	peptidyl-pyroglutamic acid biosynthetic process, using glutaminyl-peptide cyclotransferase	biological_process	11	QPCT	1	1184	2	14132	0.160549
GO:0048133	male germ-line stem cell asymmetric division	biological_process	8	ZBTB16	1	1184	2	14132	0.160549
GO:0021545	cranial nerve development	biological_process	6	LOC125181264	1	1184	2	14132	0.160549
GO:0051754	meiotic sister chromatid cohesion, centromeric	biological_process	7	LOC106030058	1	1184	2	14132	0.160549
GO:0016524	latrotoxin receptor activity	molecular_function	6	LOC125181646	1	1184	2	14132	0.160549
GO:0043651	linoleic acid metabolic process	biological_process	11	PNPLA8	1	1184	2	14132	0.160549
GO:0030298	receptor signaling protein tyrosine kinase activator activity	molecular_function	9	LOC106041040	1	1184	2	14132	0.160549
GO:0090521	glomerular visceral epithelial cell migration	biological_process	9	ANLN	1	1184	2	14132	0.160549
GO:0070234	positive regulation of T cell apoptotic process	biological_process	12	LOC106041040	1	1184	2	14132	0.160549
GO:0050778	positive regulation of immune response	biological_process	7	IL15	1	1184	2	14132	0.160549
GO:0031685	adenosine receptor binding	molecular_function	7	ADA2	1	1184	2	14132	0.160549
GO:0004797	thymidine kinase activity	molecular_function	10	TK1	1	1184	2	14132	0.160549
GO:0006533	aspartate catabolic process	biological_process	12	DDO	1	1184	2	14132	0.160549
GO:0006311	meiotic gene conversion	biological_process	10	TEX11	1	1184	2	14132	0.160549
GO:0003195	tricuspid valve formation	biological_process	7	ZFPM1	1	1184	2	14132	0.160549
GO:2001037	positive regulation of tongue muscle cell differentiation	biological_process	12	LOC106043174	1	1184	2	14132	0.160549
GO:0070052	collagen V binding	molecular_function	6	THBS1	1	1184	2	14132	0.160549
GO:0016212	kynurenine-oxoglutarate transaminase activity	molecular_function	8	AADAT	1	1184	2	14132	0.160549
GO:0007638	mechanosensory behavior	biological_process	4	ETV1	1	1184	2	14132	0.160549
GO:0031730	CCR5 chemokine receptor binding	molecular_function	9	LOC106041040	1	1184	2	14132	0.160549
GO:0010002	cardioblast differentiation	biological_process	7	EOMES	1	1184	2	14132	0.160549
GO:2000810	regulation of bicellular tight junction assembly	biological_process	7	PRKCH	1	1184	2	14132	0.160549
GO:0051661	maintenance of centrosome location	biological_process	7	ASPM	1	1184	2	14132	0.160549
GO:0031981	nuclear lumen	cellular_component	6	SYNE2	1	1184	2	14132	0.160549
GO:0034340	response to type I interferon	biological_process	7	IKBKE	1	1184	2	14132	0.160549
GO:0002158	osteoclast proliferation	biological_process	5	NPR3	1	1184	2	14132	0.160549
GO:0007320	insemination	biological_process	5	DDO	1	1184	2	14132	0.160549
GO:0050656	3'-phosphoadenosine 5'-phosphosulfate binding	molecular_function	9	ENPP1	1	1184	2	14132	0.160549
GO:1902894	negative regulation of pri-miRNA transcription by RNA polymerase II	biological_process	11	NFIB	1	1184	2	14132	0.160549
GO:0071500	cellular response to nitrosative stress	biological_process	6	STOX1	1	1184	2	14132	0.160549
GO:0010454	negative regulation of cell fate commitment	biological_process	8	LOC106037549	1	1184	2	14132	0.160549
GO:0019834	phospholipase A2 inhibitor activity	molecular_function	8	ANXA2	1	1184	2	14132	0.160549
GO:0097681	double-strand break repair via alternative nonhomologous end joining	biological_process	11	POLQ	1	1184	2	14132	0.160549
GO:0030917	midbrain-hindbrain boundary development	biological_process	5	LOC125180432	1	1184	2	14132	0.160549
GO:0052594	aminoacetone:oxygen oxidoreductase(deaminating) activity	molecular_function	7	LOC106048001	1	1184	2	14132	0.160549
GO:0001960	negative regulation of cytokine-mediated signaling pathway	biological_process	9	SIGIRR	1	1184	2	14132	0.160549
GO:0072697	protein localization to cell cortex	biological_process	8	EZR	1	1184	2	14132	0.160549
GO:0031618	nuclear pericentric heterochromatin	cellular_component	9	ESCO2	1	1184	2	14132	0.160549
GO:0005006	epidermal growth factor-activated receptor activity	molecular_function	10	EFEMP1	1	1184	2	14132	0.160549
GO:0045121	membrane raft	cellular_component	6	ANXA2;DAPK3;DPP4;FYB2;GPC1;GPRC5B;LCK;LDHB;LOC106033296;SLC6A4	10	1184	84	14132	0.163728
GO:0000132	establishment of mitotic spindle orientation	biological_process	10	NDC80;NDE1;SPDL1	3	1184	17	14132	0.165811
GO:0035904	aorta development	biological_process	7	LOC106029586;LRP2;LTBP1	3	1184	17	14132	0.165811
GO:0030863	cortical cytoskeleton	cellular_component	7	EPB42;TMOD1;TPM4	3	1184	17	14132	0.165811
GO:0048477	oogenesis	biological_process	6	ASPM;LOC125181835;TRIP13	3	1184	17	14132	0.165811
GO:0001786	phosphatidylserine binding	molecular_function	6	ANXA13;HSPA8;THBS1	3	1184	17	14132	0.165811
GO:0010971	positive regulation of G2/M transition of mitotic cell cycle	biological_process	10	CDC7;MTA3;STOX1	3	1184	17	14132	0.165811
GO:0006959	humoral immune response	biological_process	5	GPR183;JCHAIN;SH2D1A	3	1184	17	14132	0.165811
GO:0015701	bicarbonate transport	biological_process	9	CA4;SLC26A4;SLC26A6	3	1184	17	14132	0.165811
GO:0007528	neuromuscular junction development	biological_process	6	ANK3;CACNB4;NTRK2	3	1184	17	14132	0.165811
GO:1900026	positive regulation of substrate adhesion-dependent cell spreading	biological_process	10	CARMIL1;ITGB3;NET1	3	1184	17	14132	0.165811
GO:0048536	spleen development	biological_process	7	CACNB4;EPB42;JARID2;LOC106034685	4	1184	26	14132	0.168926
GO:0071230	cellular response to amino acid stimulus	biological_process	7	COL5A2;CPEB3;GLRA1;NTRK2	4	1184	26	14132	0.168926
GO:0008217	regulation of blood pressure	biological_process	5	LOC106047107;LOC106047519;LOC106048001;NPR3	4	1184	26	14132	0.168926
GO:0060041	retina development in camera-type eye	biological_process	5	CLCN2;IFT140;NTRK2;RD3	4	1184	26	14132	0.168926
GO:0048146	positive regulation of fibroblast proliferation	biological_process	8	E2F1;FBLN1;ITGB3;LOC106044181	4	1184	26	14132	0.168926
GO:0046718	viral entry into host cell	biological_process	9	ACE2;DPP4	2	1184	9	14132	0.170542
GO:0050910	detection of mechanical stimulus involved in sensory perception of sound	biological_process	6	COL11A1;LHFPL5	2	1184	9	14132	0.170542
GO:0006139	nucleobase-containing compound metabolic process	biological_process	6	DDX11;LOC106032673	2	1184	9	14132	0.170542
GO:0001890	placenta development	biological_process	6	CCNF;E2F8	2	1184	9	14132	0.170542
GO:0002224	toll-like receptor signaling pathway	biological_process	8	CD180;MAPKAPK3	2	1184	9	14132	0.170542
GO:0035879	plasma membrane lactate transport	biological_process	13	LOC106034709;SLC16A5	2	1184	9	14132	0.170542
GO:0000188	inactivation of MAPK activity	biological_process	13	DUSP16;DUSP4	2	1184	9	14132	0.170542
GO:0004185	serine-type carboxypeptidase activity	molecular_function	9	CPN1;CPXM2	2	1184	9	14132	0.170542
GO:0003376	sphingosine-1-phosphate signaling pathway	biological_process	6	EZR;LOC106041486	2	1184	9	14132	0.170542
GO:0060047	heart contraction	biological_process	7	RPS6KA2;TRDN	2	1184	9	14132	0.170542
GO:0051493	regulation of cytoskeleton organization	biological_process	8	PLXNB1;STMN1	2	1184	9	14132	0.170542
GO:0050998	nitric-oxide synthase binding	molecular_function	6	LOC106040661;SLC6A4	2	1184	9	14132	0.170542
GO:0071345	cellular response to cytokine stimulus	biological_process	7	CXCR4;MME	2	1184	9	14132	0.170542
GO:0051276	chromosome organization	biological_process	6	PTTG1;RAD54L	2	1184	9	14132	0.170542
GO:0000242	pericentriolar material	cellular_component	7	CEP192;LCK	2	1184	9	14132	0.170542
GO:0048020	CCR chemokine receptor binding	molecular_function	8	LOC106041089;LOC106041492	2	1184	9	14132	0.170542
GO:0044548	S100 protein binding	molecular_function	5	ANXA2;EZR	2	1184	9	14132	0.170542
GO:0042101	T cell receptor complex	cellular_component	6	CD6;LOC106039194	2	1184	9	14132	0.170542
GO:0045787	positive regulation of cell cycle	biological_process	7	SLC6A4;TBX3	2	1184	9	14132	0.170542
GO:0005657	replication fork	cellular_component	6	BCL6;PIF1	2	1184	9	14132	0.170542
GO:0000722	telomere maintenance via recombination	biological_process	9	POLE;RAD51	2	1184	9	14132	0.170542
GO:0031091	platelet alpha granule	cellular_component	9	THBS1;THBS2	2	1184	9	14132	0.170542
GO:1902358	sulfate transmembrane transport	biological_process	10	SLC26A4;SLC26A6	2	1184	9	14132	0.170542
GO:0090026	positive regulation of monocyte chemotaxis	biological_process	9	CXCL12;LOC106041040	2	1184	9	14132	0.170542
GO:0071333	cellular response to glucose stimulus	biological_process	10	LOC106039033;WDR35	2	1184	9	14132	0.170542
GO:0072488	ammonium transmembrane transport	biological_process	9	AQP1;RHAG	2	1184	9	14132	0.170542
GO:0048593	camera-type eye morphogenesis	biological_process	8	AQP1;EPHB2	2	1184	9	14132	0.170542
GO:0021670	lateral ventricle development	biological_process	5	AQP1;TSKU	2	1184	9	14132	0.170542
GO:0002244	hematopoietic progenitor cell differentiation	biological_process	6	ANLN;DACT2;ESCO2;INHBA;LOC106034685;LOC106044313	6	1184	45	14132	0.171631
GO:0010976	positive regulation of neuron projection development	biological_process	11	CNTN1;EPHA3;GPRC5B;IGF2BP1;LRRC7;NTRK2	6	1184	45	14132	0.171631
GO:0045087	innate immune response	biological_process	5	BLK;CGAS;JCHAIN;LOC106043396;LOC106044181;LOC106049914;LOC106049915;STYK1;TKFC;TRIM35;TRIM59;YES1	12	1184	106	14132	0.175861
GO:0006974	cellular response to DNA damage stimulus	biological_process	6	BCL6;CHEK1;FANCL;MACROD2;MCM7;MCM8;PARP4;POLQ;SUV39H1;TOP2A;UBE2T	11	1184	96	14132	0.178921
GO:0003690	double-stranded DNA binding	molecular_function	7	DDX11;MND1;NEIL3;RAD51AP1;RAD51	5	1184	36	14132	0.179681
GO:0005930	axoneme	cellular_component	6	ATG14;CENPF;DYNC2LI1;IFT140;WDR35	5	1184	36	14132	0.179681
GO:0007368	determination of left/right symmetry	biological_process	7	CC2D2A;DAW1;DYNC2LI1;IFT140;RTTN	5	1184	36	14132	0.179681
GO:0043005	neuron projection	cellular_component	5	ANK3;CPEB3;GLRA1;LOC106031043;LOC106041235;LOC106044313;MAP2;NRSN1;PTPRO;SLC6A2;SLC6A4;SSTR1;STMN1	13	1184	117	14132	0.180306
GO:0050853	B cell receptor signaling pathway	biological_process	8	BLK;LOC106043396;LOC106049914;LOC106049915	4	1184	27	14132	0.186051
GO:0050840	extracellular matrix binding	molecular_function	4	DMBT1;OLFML2A;OLFML2B	3	1184	18	14132	0.187341
GO:0043392	negative regulation of DNA binding	biological_process	7	E2F1;NEK2;NFIB	3	1184	18	14132	0.187341
GO:0007162	negative regulation of cell adhesion	biological_process	6	DACT2;LOC125181264;PLXNB1	3	1184	18	14132	0.187341
GO:0004386	helicase activity	molecular_function	9	MCM8;MOV10;NAV2	3	1184	18	14132	0.187341
GO:0050918	positive chemotaxis	biological_process	6	CXCL12;LOC106041040;LOC106041089	3	1184	18	14132	0.187341
GO:0014704	intercalated disc	cellular_component	6	ANK3;DSG2;LOC106034878	3	1184	18	14132	0.187341
GO:0051028	mRNA transport	biological_process	10	IGF2BP1;IGF2BP3;LOC106034304	3	1184	18	14132	0.187341
GO:0004016	adenylate cyclase activity	molecular_function	5	ADCY10;GUCY1B1;NPR3	3	1184	18	14132	0.187341
GO:0008092	cytoskeletal protein binding	molecular_function	5	ANK3;ANXA2;EPB41L5;EPPK1;PLEC	5	1184	37	14132	0.194473
GO:0042742	defense response to bacterium	biological_process	8	COCH;LOC106038139;LOC106043396;LOC106049914;LOC106049915	5	1184	37	14132	0.194473
GO:0043565	sequence-specific DNA binding	molecular_function	7	BCL6;CREBL2;E2F1;FOXM1;FOXO3;GATA4;GLI1;LOC106046568;LOC106048874;LOC125180420;MAEL;MTA3;NKX6-3;NSD2;RBPJ;TBX3;THRB;ZFHX4;ZNF516;ZNF831	20	1184	194	14132	0.195484
GO:0008301	DNA binding, bending	molecular_function	7	HMGB2;TOP2A	2	1184	10	14132	0.201919
GO:0000228	nuclear chromosome	cellular_component	7	RAD51;SMC2	2	1184	10	14132	0.201919
GO:0031226	intrinsic component of plasma membrane	cellular_component	5	CD6;TGM2	2	1184	10	14132	0.201919
GO:0008340	determination of adult lifespan	biological_process	4	ANKLE1;RAD54L	2	1184	10	14132	0.201919
GO:0009165	nucleotide biosynthetic process	biological_process	9	DCK;TK1	2	1184	10	14132	0.201919
GO:0000712	resolution of meiotic recombination intermediates	biological_process	7	TEX11;TOP2A	2	1184	10	14132	0.201919
GO:0050896	response to stimulus	biological_process	3	RIMS1;USH2A	2	1184	10	14132	0.201919
GO:1903959	regulation of anion transmembrane transport	biological_process	9	CLCN2;CLCN4	2	1184	10	14132	0.201919
GO:0030539	male genitalia development	biological_process	7	BMP5;TBX3	2	1184	10	14132	0.201919
GO:0015116	sulfate transmembrane transporter activity	molecular_function	8	SLC26A4;SLC26A6	2	1184	10	14132	0.201919
GO:0022857	transmembrane transporter activity	molecular_function	4	LOC106039496;SLC37A1	2	1184	10	14132	0.201919
GO:0005548	phospholipid transporter activity	molecular_function	5	ABCG1;LOC106033303	2	1184	10	14132	0.201919
GO:0035385	Roundabout signaling pathway	biological_process	6	OGN;ROBO1	2	1184	10	14132	0.201919
GO:0036297	interstrand cross-link repair	biological_process	9	DCLRE1B;LOC125181835	2	1184	10	14132	0.201919
GO:0021954	central nervous system neuron development	biological_process	7	MAP2;NTRK2	2	1184	10	14132	0.201919
GO:0007130	synaptonemal complex assembly	biological_process	6	TEX11;TRIP13	2	1184	10	14132	0.201919
GO:0035584	calcium-mediated signaling using intracellular calcium source	biological_process	8	LOC125184869;NTRK2	2	1184	10	14132	0.201919
GO:0006821	chloride transport	biological_process	9	CLCN2;GLRA1	2	1184	10	14132	0.201919
GO:0032006	regulation of TOR signaling	biological_process	9	GPAT3;LOC106043502	2	1184	10	14132	0.201919
GO:0051010	microtubule plus-end binding	molecular_function	8	KIF18A;KIF2C	2	1184	10	14132	0.201919
GO:0016446	somatic hypermutation of immunoglobulin genes	biological_process	6	EXO1;POLQ	2	1184	10	14132	0.201919
GO:0055010	ventricular cardiac muscle tissue morphogenesis	biological_process	8	BMP10;COL11A1	2	1184	10	14132	0.201919
GO:0009954	proximal/distal pattern formation	biological_process	6	LOC106043174;LOC125180432	2	1184	10	14132	0.201919
GO:0019531	oxalate transmembrane transporter activity	molecular_function	8	SLC26A4;SLC26A6	2	1184	10	14132	0.201919
GO:0007405	neuroblast proliferation	biological_process	5	ACSL6;NDE1	2	1184	10	14132	0.201919
GO:2000045	regulation of G1/S transition of mitotic cell cycle	biological_process	9	E2F1;KIF14	2	1184	10	14132	0.201919
GO:0015129	lactate transmembrane transporter activity	molecular_function	8	LOC106034709;SLC16A5	2	1184	10	14132	0.201919
GO:0015695	organic cation transport	biological_process	8	RHAG;SLC22A16	2	1184	10	14132	0.201919
GO:0034236	protein kinase A catalytic subunit binding	molecular_function	8	EZR;LOC125184869	2	1184	10	14132	0.201919
GO:0005212	structural constituent of eye lens	molecular_function	4	ASL;CRYBB2	2	1184	10	14132	0.201919
GO:0043296	apical junction complex	cellular_component	5	CCDC85C;SHROOM3	2	1184	10	14132	0.201919
GO:0000278	mitotic cell cycle	biological_process	5	CENPF;LOC125181724;LOC125181871	3	1184	19	14132	0.209536
GO:0005680	anaphase-promoting complex	cellular_component	7	CDC20;CDC26;UBE2C	3	1184	19	14132	0.209536
GO:0019915	lipid storage	biological_process	5	ABHD5;DGAT2;GM2A	3	1184	19	14132	0.209536
GO:0005637	nuclear inner membrane	cellular_component	6	FAM169A;LMNB1;LMNB2	3	1184	19	14132	0.209536
GO:0007131	reciprocal meiotic recombination	biological_process	10	MND1;RAD51;TRIP13	3	1184	19	14132	0.209536
GO:0071944	cell periphery	cellular_component	4	EPPK1;FABP7;KRT18	3	1184	19	14132	0.209536
GO:0016032	viral process	biological_process	6	KRT18;SND1;STAT2	3	1184	19	14132	0.209536
GO:0006810	transport	biological_process	5	AQP11;CACNB4;FABP6;FABP7;LOC106037038;LOC106037158;LOC106037939;LOC106041910;LOC106044932;PARP4	10	1184	89	14132	0.210174
GO:0030198	extracellular matrix organization	biological_process	6	COL18A1;ELF3;EMILIN1;FBLN1;NPNT;OLFML2A;OLFML2B;PXDN	8	1184	69	14132	0.218744
GO:0031490	chromatin DNA binding	molecular_function	7	ANKLE1;FOXO3;LOC106030849;THRB	4	1184	29	14132	0.221825
GO:0051496	positive regulation of stress fiber assembly	biological_process	8	CARMIL1;CCN2;LOC125181871;PPM1E	4	1184	29	14132	0.221825
GO:0045599	negative regulation of fat cell differentiation	biological_process	8	E2F1;ENPP1;INSIG1;ZFPM1	4	1184	29	14132	0.221825
GO:0000165	MAPK cascade	biological_process	11	EPGN;LOC106041040;MAP3K15;MAPK12;MAPK13;MAPK4;MAPKAPK3	7	1184	59	14132	0.222274
GO:0000226	microtubule cytoskeleton organization	biological_process	7	GAS2L3;LOC125181724;MAP2;TACC3;WEE1	5	1184	39	14132	0.225235
GO:0042127	regulation of cell proliferation	biological_process	6	BCL6;BLK;BRCA1;CDCA7;DHCR7;FANCA;FANCL;LOC125181264;STYK1;TBX3;TNFRSF18;YES1	12	1184	112	14132	0.227374
GO:0005923	bicellular tight junction	cellular_component	6	ANK3;CCDC85C;CLDN10;CLDN34;ECT2;EPCAM;EPPK1;RAPGEF2	8	1184	70	14132	0.230295
GO:0010759	positive regulation of macrophage chemotaxis	biological_process	9	LOC106041040	1	1184	3	14132	0.230889
GO:0048263	determination of dorsal identity	biological_process	7	GREM2	1	1184	3	14132	0.230889
GO:0032275	luteinizing hormone secretion	biological_process	10	TBX3	1	1184	3	14132	0.230889
GO:0007143	female meiotic nuclear division	biological_process	5	LOC106030058	1	1184	3	14132	0.230889
GO:0004949	cannabinoid receptor activity	molecular_function	7	CNR1	1	1184	3	14132	0.230889
GO:0010757	negative regulation of plasminogen activation	biological_process	11	THBS1	1	1184	3	14132	0.230889
GO:0043385	mycotoxin metabolic process	biological_process	6	LOC106044189	1	1184	3	14132	0.230889
GO:0007044	cell-substrate junction assembly	biological_process	7	ITGB3	1	1184	3	14132	0.230889
GO:0060054	positive regulation of epithelial cell proliferation involved in wound healing	biological_process	9	EPPK1	1	1184	3	14132	0.230889
GO:0004616	phosphogluconate dehydrogenase (decarboxylating) activity	molecular_function	7	PGD	1	1184	3	14132	0.230889
GO:0019853	L-ascorbic acid biosynthetic process	biological_process	8	LOC106049515	1	1184	3	14132	0.230889
GO:0010888	negative regulation of lipid storage	biological_process	6	ABCG1	1	1184	3	14132	0.230889
GO:0002829	negative regulation of type 2 immune response	biological_process	8	BCL6	1	1184	3	14132	0.230889
GO:0044877	protein-containing complex binding	molecular_function	4	CBX5	1	1184	3	14132	0.230889
GO:0051599	response to hydrostatic pressure	biological_process	5	COL18A1	1	1184	3	14132	0.230889
GO:0046325	negative regulation of glucose import	biological_process	10	ENPP1	1	1184	3	14132	0.230889
GO:0046068	cGMP metabolic process	biological_process	11	PDE9A	1	1184	3	14132	0.230889
GO:0098904	regulation of AV node cell action potential	biological_process	7	LOC125184869	1	1184	3	14132	0.230889
GO:0048170	positive regulation of long-term neuronal synaptic plasticity	biological_process	12	EPHB2	1	1184	3	14132	0.230889
GO:0002322	B cell proliferation involved in immune response	biological_process	9	CD180	1	1184	3	14132	0.230889
GO:0098592	cytoplasmic side of apical plasma membrane	cellular_component	6	EZR	1	1184	3	14132	0.230889
GO:0046061	dATP catabolic process	biological_process	12	NUDT1	1	1184	3	14132	0.230889
GO:0006857	oligopeptide transport	biological_process	9	SLC15A2	1	1184	3	14132	0.230889
GO:0061158	3'-UTR-mediated mRNA destabilization	biological_process	12	CPEB3	1	1184	3	14132	0.230889
GO:0034638	phosphatidylcholine catabolic process	biological_process	10	PNPLA8	1	1184	3	14132	0.230889
GO:0006032	chitin catabolic process	biological_process	8	LOC106045865	1	1184	3	14132	0.230889
GO:0004586	ornithine decarboxylase activity	molecular_function	7	AZIN2	1	1184	3	14132	0.230889
GO:0017159	pantetheine hydrolase activity	molecular_function	7	LOC106032502	1	1184	3	14132	0.230889
GO:0015939	pantothenate metabolic process	biological_process	6	LOC106032502	1	1184	3	14132	0.230889
GO:0051575	5'-deoxyribose-5-phosphate lyase activity	molecular_function	6	POLQ	1	1184	3	14132	0.230889
GO:0003093	regulation of glomerular filtration	biological_process	8	PTPRO	1	1184	3	14132	0.230889
GO:0010828	positive regulation of glucose transmembrane transport	biological_process	9	LOC106048001	1	1184	3	14132	0.230889
GO:0031102	neuron projection regeneration	biological_process	6	APOA4	1	1184	3	14132	0.230889
GO:0071732	cellular response to nitric oxide	biological_process	8	GUCY1B1	1	1184	3	14132	0.230889
GO:2000620	positive regulation of histone H4-K16 acetylation	biological_process	13	BRCA1	1	1184	3	14132	0.230889
GO:0090084	negative regulation of inclusion body assembly	biological_process	8	LOC125181512	1	1184	3	14132	0.230889
GO:0070236	negative regulation of activation-induced cell death of T cells	biological_process	7	TSC22D3	1	1184	3	14132	0.230889
GO:0071377	cellular response to glucagon stimulus	biological_process	8	GLP1R	1	1184	3	14132	0.230889
GO:0071294	cellular response to zinc ion	biological_process	8	GLRA1	1	1184	3	14132	0.230889
GO:0070988	demethylation	biological_process	4	LOC106039661	1	1184	3	14132	0.230889
GO:1901990	regulation of mitotic cell cycle phase transition	biological_process	8	NEK11	1	1184	3	14132	0.230889
GO:0010499	proteasomal ubiquitin-independent protein catabolic process	biological_process	9	ENC1	1	1184	3	14132	0.230889
GO:0002456	T cell mediated immunity	biological_process	7	LOC125181451	1	1184	3	14132	0.230889
GO:0008347	glial cell migration	biological_process	7	MATN2	1	1184	3	14132	0.230889
GO:0033631	cell-cell adhesion mediated by integrin	biological_process	6	NPNT	1	1184	3	14132	0.230889
GO:0051256	mitotic spindle midzone assembly	biological_process	6	KIF23	1	1184	3	14132	0.230889
GO:0009156	ribonucleoside monophosphate biosynthetic process	biological_process	10	LOC125181727	1	1184	3	14132	0.230889
GO:0033363	secretory granule organization	biological_process	7	AQP1	1	1184	3	14132	0.230889
GO:0033596	TSC1-TSC2 complex	cellular_component	4	NEFL	1	1184	3	14132	0.230889
GO:0046415	urate metabolic process	biological_process	6	CARMIL1	1	1184	3	14132	0.230889
GO:0036122	BMP binding	molecular_function	6	GREM2	1	1184	3	14132	0.230889
GO:0001706	endoderm formation	biological_process	6	DUSP1	1	1184	3	14132	0.230889
GO:2001206	positive regulation of osteoclast development	biological_process	9	GPR68	1	1184	3	14132	0.230889
GO:0036376	sodium ion export across plasma membrane	biological_process	11	ATP4A	1	1184	3	14132	0.230889
GO:0035032	phosphatidylinositol 3-kinase complex, class III	cellular_component	8	ATG14	1	1184	3	14132	0.230889
GO:0050921	positive regulation of chemotaxis	biological_process	8	THBS1	1	1184	3	14132	0.230889
GO:0071547	piP-body	cellular_component	9	MAEL	1	1184	3	14132	0.230889
GO:0060124	positive regulation of growth hormone secretion	biological_process	11	LOC106044313	1	1184	3	14132	0.230889
GO:0035312	5'-3' exodeoxyribonuclease activity	molecular_function	9	DCLRE1B	1	1184	3	14132	0.230889
GO:0072599	establishment of protein localization to endoplasmic reticulum	biological_process	9	LOC125184869	1	1184	3	14132	0.230889
GO:0004962	endothelin receptor activity	molecular_function	7	LOC106047519	1	1184	3	14132	0.230889
GO:2001032	regulation of double-strand break repair via nonhomologous end joining	biological_process	11	NSD2	1	1184	3	14132	0.230889
GO:0004487	methylenetetrahydrofolate dehydrogenase (NAD+) activity	molecular_function	7	MTHFD2L	1	1184	3	14132	0.230889
GO:0048339	paraxial mesoderm development	biological_process	7	EPB41L5	1	1184	3	14132	0.230889
GO:0050870	positive regulation of T cell activation	biological_process	9	LCK	1	1184	3	14132	0.230889
GO:1902115	regulation of organelle assembly	biological_process	8	EZR	1	1184	3	14132	0.230889
GO:0030540	female genitalia development	biological_process	7	TBX3	1	1184	3	14132	0.230889
GO:0032782	bile acid secretion	biological_process	11	STARD10	1	1184	3	14132	0.230889
GO:0061469	regulation of type B pancreatic cell proliferation	biological_process	8	BIRC5	1	1184	3	14132	0.230889
GO:0032052	bile acid binding	molecular_function	8	FABP6	1	1184	3	14132	0.230889
GO:0004351	glutamate decarboxylase activity	molecular_function	7	GLUL	1	1184	3	14132	0.230889
GO:0031848	protection from non-homologous end joining at telomere	biological_process	10	DCLRE1B	1	1184	3	14132	0.230889
GO:0044547	DNA topoisomerase binding	molecular_function	6	NCAPH	1	1184	3	14132	0.230889
GO:0061182	negative regulation of chondrocyte development	biological_process	9	RFLNA	1	1184	3	14132	0.230889
GO:0090287	regulation of cellular response to growth factor stimulus	biological_process	6	FBN3	1	1184	3	14132	0.230889
GO:0006029	proteoglycan metabolic process	biological_process	8	COL11A1	1	1184	3	14132	0.230889
GO:0043576	regulation of respiratory gaseous exchange	biological_process	6	PASK	1	1184	3	14132	0.230889
GO:0004740	pyruvate dehydrogenase (acetyl-transferring) kinase activity	molecular_function	8	PDK3	1	1184	3	14132	0.230889
GO:0009416	response to light stimulus	biological_process	6	SREBF1	1	1184	3	14132	0.230889
GO:0004124	cysteine synthase activity	molecular_function	6	LOC106036144	1	1184	3	14132	0.230889
GO:0000235	astral microtubule	cellular_component	9	LOC125181724	1	1184	3	14132	0.230889
GO:0032780	negative regulation of ATPase activity	biological_process	8	PXK	1	1184	3	14132	0.230889
GO:0043652	engulfment of apoptotic cell	biological_process	9	THBS1	1	1184	3	14132	0.230889
GO:0021891	olfactory bulb interneuron development	biological_process	9	ROBO1	1	1184	3	14132	0.230889
GO:0030219	megakaryocyte differentiation	biological_process	7	ZFPM1	1	1184	3	14132	0.230889
GO:0002067	glandular epithelial cell differentiation	biological_process	8	NKX6-3	1	1184	3	14132	0.230889
GO:0004471	malate dehydrogenase (decarboxylating) (NAD+) activity	molecular_function	8	ME1	1	1184	3	14132	0.230889
GO:0010724	regulation of definitive erythrocyte differentiation	biological_process	9	ZFPM1	1	1184	3	14132	0.230889
GO:0015018	galactosylgalactosylxylosylprotein 3-beta-glucuronosyltransferase activity	molecular_function	8	B3GAT1	1	1184	3	14132	0.230889
GO:0046813	receptor-mediated virion attachment to host cell	biological_process	7	ACE2	1	1184	3	14132	0.230889
GO:0046790	virion binding	molecular_function	4	ANXA2	1	1184	3	14132	0.230889
GO:0050713	negative regulation of interleukin-1 beta secretion	biological_process	10	LOC106044181	1	1184	3	14132	0.230889
GO:0002606	positive regulation of dendritic cell antigen processing and presentation	biological_process	8	NOD1	1	1184	3	14132	0.230889
GO:0005391	sodium:potassium-exchanging ATPase activity	molecular_function	11	ATP4A	1	1184	3	14132	0.230889
GO:0006555	methionine metabolic process	biological_process	10	GNMT	1	1184	3	14132	0.230889
GO:0009100	glycoprotein metabolic process	biological_process	7	LOC106043195	1	1184	3	14132	0.230889
GO:0070233	negative regulation of T cell apoptotic process	biological_process	12	LOC106041040	1	1184	3	14132	0.230889
GO:0046624	sphingolipid transporter activity	molecular_function	5	LOC106041486	1	1184	3	14132	0.230889
GO:0004720	protein-lysine 6-oxidase activity	molecular_function	7	LOXL3	1	1184	3	14132	0.230889
GO:0006203	dGTP catabolic process	biological_process	12	NUDT1	1	1184	3	14132	0.230889
GO:0061572	actin filament bundle organization	biological_process	7	RFLNA	1	1184	3	14132	0.230889
GO:0000322	storage vacuole	cellular_component	7	LOC106044313	1	1184	3	14132	0.230889
GO:0045851	pH reduction	biological_process	11	ATP4A	1	1184	3	14132	0.230889
GO:0060298	positive regulation of sarcomere organization	biological_process	9	BMP10	1	1184	3	14132	0.230889
GO:0005862	muscle thin filament tropomyosin	cellular_component	6	TPM4	1	1184	3	14132	0.230889
GO:0016509	long-chain-3-hydroxyacyl-CoA dehydrogenase activity	molecular_function	8	HADHB	1	1184	3	14132	0.230889
GO:0061049	cell growth involved in cardiac muscle cell development	biological_process	6	SORBS2	1	1184	3	14132	0.230889
GO:0071286	cellular response to magnesium ion	biological_process	8	ANK3	1	1184	3	14132	0.230889
GO:0010960	magnesium ion homeostasis	biological_process	10	ANK3	1	1184	3	14132	0.230889
GO:0039536	negative regulation of RIG-I signaling pathway	biological_process	9	DHX58	1	1184	3	14132	0.230889
GO:0004528	phosphodiesterase I activity	molecular_function	8	ENPP1	1	1184	3	14132	0.230889
GO:0072162	metanephric mesenchymal cell differentiation	biological_process	8	STAT4	1	1184	3	14132	0.230889
GO:0004551	nucleotide diphosphatase activity	molecular_function	8	ENPP1	1	1184	3	14132	0.230889
GO:0097381	photoreceptor disc membrane	cellular_component	4	RGS9	1	1184	3	14132	0.230889
GO:0042494	detection of bacterial lipoprotein	biological_process	8	DMBT1	1	1184	3	14132	0.230889
GO:0003149	membranous septum morphogenesis	biological_process	5	NSD2	1	1184	3	14132	0.230889
GO:0051284	positive regulation of sequestering of calcium ion	biological_process	7	LOC125184869	1	1184	3	14132	0.230889
GO:0000015	phosphopyruvate hydratase complex	cellular_component	7	ENO2	1	1184	3	14132	0.230889
GO:0009295	nucleoid	cellular_component	3	TOP2A	1	1184	3	14132	0.230889
GO:0042026	protein refolding	biological_process	5	HSPA8	1	1184	3	14132	0.230889
GO:1903912	negative regulation of endoplasmic reticulum stress-induced eIF2 alpha phosphorylation	biological_process	11	NCK2	1	1184	3	14132	0.230889
GO:0010994	free ubiquitin chain polymerization	biological_process	9	UBE2C	1	1184	3	14132	0.230889
GO:0042541	hemoglobin biosynthetic process	biological_process	8	INHBA	1	1184	3	14132	0.230889
GO:0005223	intracellular cGMP activated cation channel activity	molecular_function	10	CNGB1	1	1184	3	14132	0.230889
GO:0071169	establishment of protein localization to chromatin	biological_process	10	LOC106030849	1	1184	3	14132	0.230889
GO:0014051	gamma-aminobutyric acid secretion	biological_process	8	CACNB4	1	1184	3	14132	0.230889
GO:0006900	vesicle budding from membrane	biological_process	7	ANXA2	1	1184	3	14132	0.230889
GO:1903598	positive regulation of gap junction assembly	biological_process	8	ACE2	1	1184	3	14132	0.230889
GO:0019166	trans-2-enoyl-CoA reductase (NADPH) activity	molecular_function	7	PECR	1	1184	3	14132	0.230889
GO:0044241	lipid digestion	biological_process	5	AQP1	1	1184	3	14132	0.230889
GO:0035137	hindlimb morphogenesis	biological_process	7	FMN1	1	1184	3	14132	0.230889
GO:0019478	D-amino acid catabolic process	biological_process	11	DDO	1	1184	3	14132	0.230889
GO:0021631	optic nerve morphogenesis	biological_process	6	EPHB2	1	1184	3	14132	0.230889
GO:0045110	intermediate filament bundle assembly	biological_process	6	EPPK1	1	1184	3	14132	0.230889
GO:0033157	regulation of intracellular protein transport	biological_process	8	SH3TC2	1	1184	3	14132	0.230889
GO:0090382	phagosome maturation	biological_process	6	RAB43	1	1184	3	14132	0.230889
GO:0086029	Purkinje myocyte to ventricular cardiac muscle cell signaling	biological_process	7	LOC125184869	1	1184	3	14132	0.230889
GO:0097151	positive regulation of inhibitory postsynaptic potential	biological_process	9	RIMS1	1	1184	3	14132	0.230889
GO:0070891	lipoteichoic acid binding	molecular_function	5	CD6	1	1184	3	14132	0.230889
GO:0060546	negative regulation of necroptotic process	biological_process	10	SLC25A4	1	1184	3	14132	0.230889
GO:0010248	establishment or maintenance of transmembrane electrochemical gradient	biological_process	8	ATP4A	1	1184	3	14132	0.230889
GO:0043047	single-stranded telomeric DNA binding	molecular_function	9	STN1	1	1184	3	14132	0.230889
GO:0072574	hepatocyte proliferation	biological_process	6	MKI67	1	1184	3	14132	0.230889
GO:0070084	protein initiator methionine removal	biological_process	9	METAP1D	1	1184	3	14132	0.230889
GO:0005173	stem cell factor receptor binding	molecular_function	7	KITLG	1	1184	3	14132	0.230889
GO:0003220	left ventricular cardiac muscle tissue morphogenesis	biological_process	9	LOC125184869	1	1184	3	14132	0.230889
GO:0045576	mast cell activation	biological_process	7	CUNH5orf58	1	1184	3	14132	0.230889
GO:0006154	adenosine catabolic process	biological_process	7	ADA2	1	1184	3	14132	0.230889
GO:0008595	anterior/posterior axis specification, embryo	biological_process	7	TBX3	1	1184	3	14132	0.230889
GO:0000320	re-entry into mitotic cell cycle	biological_process	5	CCNF	1	1184	3	14132	0.230889
GO:0016202	regulation of striated muscle tissue development	biological_process	8	CENPF	1	1184	3	14132	0.230889
GO:0033629	negative regulation of cell adhesion mediated by integrin	biological_process	7	ACER2	1	1184	3	14132	0.230889
GO:0001920	negative regulation of receptor recycling	biological_process	7	LOC106039194	1	1184	3	14132	0.230889
GO:0050878	regulation of body fluid levels	biological_process	5	EPHB2	1	1184	3	14132	0.230889
GO:1900122	positive regulation of receptor binding	biological_process	8	PLCL1	1	1184	3	14132	0.230889
GO:1904031	positive regulation of cyclin-dependent protein kinase activity	biological_process	12	STOX1	1	1184	3	14132	0.230889
GO:0006535	cysteine biosynthetic process from serine	biological_process	12	LOC106036144	1	1184	3	14132	0.230889
GO:0014701	junctional sarcoplasmic reticulum membrane	cellular_component	7	TRDN	1	1184	3	14132	0.230889
GO:0016462	pyrophosphatase activity	molecular_function	7	PRUNE2	1	1184	3	14132	0.230889
GO:0070197	meiotic attachment of telomere to nuclear envelope	biological_process	6	ANKLE1	1	1184	3	14132	0.230889
GO:0061326	renal tubule development	biological_process	6	STAT4	1	1184	3	14132	0.230889
GO:0042171	lysophosphatidic acid acyltransferase activity	molecular_function	8	ABHD5	1	1184	3	14132	0.230889
GO:0055009	atrial cardiac muscle tissue morphogenesis	biological_process	8	BMP10	1	1184	3	14132	0.230889
GO:0034767	positive regulation of ion transmembrane transport	biological_process	9	PDZK1	1	1184	3	14132	0.230889
GO:1903762	positive regulation of voltage-gated potassium channel activity involved in ventricular cardiac muscle cell action potential repolarization	biological_process	10	LOC106040661	1	1184	3	14132	0.230889
GO:0016004	phospholipase activator activity	molecular_function	7	LOC106041040	1	1184	3	14132	0.230889
GO:0035749	myelin sheath adaxonal region	cellular_component	4	ANXA2	1	1184	3	14132	0.230889
GO:0007182	common-partner SMAD protein phosphorylation	biological_process	10	LOC106044181	1	1184	3	14132	0.230889
GO:0001302	replicative cell aging	biological_process	6	LOC125181835	1	1184	3	14132	0.230889
GO:1990239	steroid hormone binding	molecular_function	6	NR3C2	1	1184	3	14132	0.230889
GO:0044030	regulation of DNA methylation	biological_process	9	BRCA1	1	1184	3	14132	0.230889
GO:0032970	regulation of actin filament-based process	biological_process	6	ABRACL	1	1184	3	14132	0.230889
GO:0016934	extracellularly glycine-gated chloride channel activity	molecular_function	10	GLRA1	1	1184	3	14132	0.230889
GO:0017034	Rap guanyl-nucleotide exchange factor activity	molecular_function	9	RAPGEF2	1	1184	3	14132	0.230889
GO:0000309	nicotinamide-nucleotide adenylyltransferase activity	molecular_function	8	NMNAT3	1	1184	3	14132	0.230889
GO:0060113	inner ear receptor cell differentiation	biological_process	8	USH2A	1	1184	3	14132	0.230889
GO:0044375	regulation of peroxisome size	biological_process	6	PEX11A	1	1184	3	14132	0.230889
GO:1902603	carnitine transmembrane transport	biological_process	12	SLC22A16	1	1184	3	14132	0.230889
GO:2001027	negative regulation of endothelial cell chemotaxis	biological_process	11	THBS1	1	1184	3	14132	0.230889
GO:0006346	methylation-dependent chromatin silencing	biological_process	6	HELLS	1	1184	3	14132	0.230889
GO:0006561	proline biosynthetic process	biological_process	12	LOC125181429	1	1184	3	14132	0.230889
GO:0070857	regulation of bile acid biosynthetic process	biological_process	8	LOC106039033	1	1184	3	14132	0.230889
GO:0016641	oxidoreductase activity, acting on the CH-NH2 group of donors, oxygen as acceptor	molecular_function	6	LOXL3	1	1184	3	14132	0.230889
GO:0035092	sperm chromatin condensation	biological_process	9	SYCP1	1	1184	3	14132	0.230889
GO:0019958	C-X-C chemokine binding	molecular_function	7	CXCR6	1	1184	3	14132	0.230889
GO:0033993	response to lipid	biological_process	6	ABCG1	1	1184	3	14132	0.230889
GO:0034628	'de novo' NAD biosynthetic process from aspartate	biological_process	13	NMNAT3	1	1184	3	14132	0.230889
GO:0004634	phosphopyruvate hydratase activity	molecular_function	7	ENO2	1	1184	3	14132	0.230889
GO:1903214	regulation of protein targeting to mitochondrion	biological_process	9	SREBF1	1	1184	3	14132	0.230889
GO:0016595	glutamate binding	molecular_function	8	GCLC	1	1184	3	14132	0.230889
GO:0022614	membrane to membrane docking	biological_process	5	EZR	1	1184	3	14132	0.230889
GO:1900158	negative regulation of bone mineralization involved in bone maturation	biological_process	9	RFLNA	1	1184	3	14132	0.230889
GO:0052697	xenobiotic glucuronidation	biological_process	6	LOC106034449	1	1184	3	14132	0.230889
GO:0046339	diacylglycerol metabolic process	biological_process	9	DGAT2	1	1184	3	14132	0.230889
GO:0086100	endothelin receptor signaling pathway	biological_process	6	LOC106047519	1	1184	3	14132	0.230889
GO:0090207	regulation of triglyceride metabolic process	biological_process	8	ATG14	1	1184	3	14132	0.230889
GO:0045656	negative regulation of monocyte differentiation	biological_process	10	GPR68	1	1184	3	14132	0.230889
GO:0035356	cellular triglyceride homeostasis	biological_process	6	DGAT2	1	1184	3	14132	0.230889
GO:1901222	regulation of NIK/NF-kappaB signaling	biological_process	9	AKIP1	1	1184	3	14132	0.230889
GO:2001259	positive regulation of cation channel activity	biological_process	8	ANK3	1	1184	3	14132	0.230889
GO:0033387	putrescine biosynthetic process from ornithine	biological_process	11	AZIN2	1	1184	3	14132	0.230889
GO:1902261	positive regulation of delayed rectifier potassium channel activity	biological_process	10	LOC106040661	1	1184	3	14132	0.230889
GO:0004568	chitinase activity	molecular_function	7	LOC106045865	1	1184	3	14132	0.230889
GO:0097050	type B pancreatic cell apoptotic process	biological_process	8	LOC125184869	1	1184	3	14132	0.230889
GO:1990459	transferrin receptor binding	molecular_function	6	SNX4	1	1184	3	14132	0.230889
GO:0019158	mannokinase activity	molecular_function	8	LOC106030908	1	1184	3	14132	0.230889
GO:1901837	negative regulation of transcription of nucleolar large rRNA by RNA polymerase I	biological_process	11	LOC106030849	1	1184	3	14132	0.230889
GO:1902283	negative regulation of primary amine oxidase activity	biological_process	8	LOC106048001	1	1184	3	14132	0.230889
GO:0010748	negative regulation of plasma membrane long-chain fatty acid transport	biological_process	11	THBS1	1	1184	3	14132	0.230889
GO:0097629	extrinsic component of omegasome membrane	cellular_component	6	ATG14	1	1184	3	14132	0.230889
GO:0005337	nucleoside transmembrane transporter activity	molecular_function	6	SLC29A3	1	1184	3	14132	0.230889
GO:0042998	positive regulation of Golgi to plasma membrane protein transport	biological_process	10	ACSL3	1	1184	3	14132	0.230889
GO:0042987	amyloid precursor protein catabolic process	biological_process	8	ABCG1	1	1184	3	14132	0.230889
GO:0070934	CRD-mediated mRNA stabilization	biological_process	12	IGF2BP1	1	1184	3	14132	0.230889
GO:0008278	cohesin complex	cellular_component	4	MTA3	1	1184	3	14132	0.230889
GO:0016941	natriuretic peptide receptor activity	molecular_function	6	NPR3	1	1184	3	14132	0.230889
GO:0032026	response to magnesium ion	biological_process	7	THBS1	1	1184	3	14132	0.230889
GO:0001652	granular component	cellular_component	7	CLEC3B	1	1184	3	14132	0.230889
GO:0006287	base-excision repair, gap-filling	biological_process	8	POLE	1	1184	3	14132	0.230889
GO:0070858	negative regulation of bile acid biosynthetic process	biological_process	11	FGF19	1	1184	3	14132	0.230889
GO:1902937	inward rectifier potassium channel complex	cellular_component	10	LOC106040661	1	1184	3	14132	0.230889
GO:0061371	determination of heart left/right asymmetry	biological_process	8	TTC36	1	1184	3	14132	0.230889
GO:1990696	USH2 complex	cellular_component	4	USH2A	1	1184	3	14132	0.230889
GO:0033553	rDNA heterochromatin	cellular_component	8	SUV39H1	1	1184	3	14132	0.230889
GO:0043101	purine-containing compound salvage	biological_process	8	LOC125181624	1	1184	3	14132	0.230889
GO:0001696	gastric acid secretion	biological_process	6	ATP4A	1	1184	3	14132	0.230889
GO:0051896	regulation of protein kinase B signaling	biological_process	9	NTRK2	1	1184	3	14132	0.230889
GO:0045428	regulation of nitric oxide biosynthetic process	biological_process	6	LOC106040661	1	1184	3	14132	0.230889
GO:0004064	arylesterase activity	molecular_function	7	LOC106030632	1	1184	3	14132	0.230889
GO:0005826	actomyosin contractile ring	cellular_component	5	ANLN	1	1184	3	14132	0.230889
GO:0032740	positive regulation of interleukin-17 production	biological_process	8	IL15	1	1184	3	14132	0.230889
GO:0008241	peptidyl-dipeptidase activity	molecular_function	8	ACE2	1	1184	3	14132	0.230889
GO:0044772	mitotic cell cycle phase transition	biological_process	6	NEK11	1	1184	3	14132	0.230889
GO:0006928	movement of cell or subcellular component	biological_process	4	TPM4	1	1184	3	14132	0.230889
GO:0006085	acetyl-CoA biosynthetic process	biological_process	9	ACSS2	1	1184	3	14132	0.230889
GO:0042406	extrinsic component of endoplasmic reticulum membrane	cellular_component	6	LOC106044181	1	1184	3	14132	0.230889
GO:0001833	inner cell mass cell proliferation	biological_process	4	DMBT1	1	1184	3	14132	0.230889
GO:0015226	carnitine transmembrane transporter activity	molecular_function	9	SLC22A16	1	1184	3	14132	0.230889
GO:0032286	central nervous system myelin maintenance	biological_process	8	MYRF	1	1184	3	14132	0.230889
GO:0051048	negative regulation of secretion	biological_process	8	LOC125181264	1	1184	3	14132	0.230889
GO:0009330	DNA topoisomerase complex (ATP-hydrolyzing	cellular_component	4	TOP2A	1	1184	3	14132	0.230889
GO:0035279	mRNA cleavage involved in gene silencing by miRNA	biological_process	12	MOV10	1	1184	3	14132	0.230889
GO:1901642	nucleoside transmembrane transport	biological_process	9	SLC29A3	1	1184	3	14132	0.230889
GO:0051005	negative regulation of lipoprotein lipase activity	biological_process	9	ANGPTL3	1	1184	3	14132	0.230889
GO:0019068	virion assembly	biological_process	7	RAB43	1	1184	3	14132	0.230889
GO:0046578	regulation of Ras protein signal transduction	biological_process	10	FOXM1	1	1184	3	14132	0.230889
GO:0004515	nicotinate-nucleotide adenylyltransferase activity	molecular_function	8	NMNAT3	1	1184	3	14132	0.230889
GO:0008499	UDP-galactose:beta-N-acetylglucosamine beta-1,3-galactosyltransferase activity	molecular_function	8	B3GALNT1	1	1184	3	14132	0.230889
GO:0042535	positive regulation of tumor necrosis factor biosynthetic process	biological_process	10	THBS1	1	1184	3	14132	0.230889
GO:0060613	fat pad development	biological_process	8	DGAT2	1	1184	3	14132	0.230889
GO:0070939	Dsl1/NZR complex	cellular_component	7	EFCAB10	1	1184	3	14132	0.230889
GO:0004691	cAMP-dependent protein kinase activity	molecular_function	10	PRKX	1	1184	3	14132	0.230889
GO:0004711	ribosomal protein S6 kinase activity	molecular_function	9	RPS6KA2	1	1184	3	14132	0.230889
GO:0043504	mitochondrial DNA repair	biological_process	9	DNA2	1	1184	3	14132	0.230889
GO:0010936	negative regulation of macrophage cytokine production	biological_process	9	CUEDC2	1	1184	3	14132	0.230889
GO:0015645	fatty acid ligase activity	molecular_function	7	LOC106033473	1	1184	3	14132	0.230889
GO:2000048	negative regulation of cell-cell adhesion mediated by cadherin	biological_process	8	EPCAM	1	1184	3	14132	0.230889
GO:0002438	acute inflammatory response to antigenic stimulus	biological_process	8	CD6	1	1184	3	14132	0.230889
GO:0004536	deoxyribonuclease activity	molecular_function	7	DNASE1L3	1	1184	3	14132	0.230889
GO:0072136	metanephric mesenchymal cell proliferation involved in metanephros development	biological_process	6	STAT4	1	1184	3	14132	0.230889
GO:0004350	glutamate-5-semialdehyde dehydrogenase activity	molecular_function	7	LOC125181429	1	1184	3	14132	0.230889
GO:0032392	DNA geometric change	biological_process	8	HMGB2	1	1184	3	14132	0.230889
GO:0098901	regulation of cardiac muscle cell action potential	biological_process	7	LOC106040661	1	1184	3	14132	0.230889
GO:0015277	kainate selective glutamate receptor activity	molecular_function	8	GRIK3	1	1184	3	14132	0.230889
GO:0045723	positive regulation of fatty acid biosynthetic process	biological_process	9	APOA4	1	1184	3	14132	0.230889
GO:1904237	positive regulation of substrate-dependent cell migration, cell attachment to substrate	biological_process	8	FBLN1	1	1184	3	14132	0.230889
GO:0048642	negative regulation of skeletal muscle tissue development	biological_process	10	TSC22D3	1	1184	3	14132	0.230889
GO:0048245	eosinophil chemotaxis	biological_process	7	LOC106041040	1	1184	3	14132	0.230889
GO:0023027	MHC class I protein binding, via antigen binding groove	molecular_function	8	CUNH5orf58	1	1184	3	14132	0.230889
GO:1902514	regulation of calcium ion transmembrane transport via high voltage-gated calcium channel	biological_process	11	LOC106040661	1	1184	3	14132	0.230889
GO:1900454	positive regulation of long term synaptic depression	biological_process	6	CNR1	1	1184	3	14132	0.230889
GO:0043924	suramin binding	molecular_function	5	LOC125184869	1	1184	3	14132	0.230889
GO:0032937	SREBP-SCAP-Insig complex	cellular_component	7	INSIG1	1	1184	3	14132	0.230889
GO:0033260	nuclear DNA replication	biological_process	11	LOC106034304	1	1184	3	14132	0.230889
GO:0004563	beta-N-acetylhexosaminidase activity	molecular_function	8	GM2A	1	1184	3	14132	0.230889
GO:0090166	Golgi disassembly	biological_process	7	VRK1	1	1184	3	14132	0.230889
GO:0055131	C3HC4-type RING finger domain binding	molecular_function	6	HSPA8	1	1184	3	14132	0.230889
GO:0007565	female pregnancy	biological_process	5	PLEC	1	1184	3	14132	0.230889
GO:0001839	neural plate morphogenesis	biological_process	8	EPB41L5	1	1184	3	14132	0.230889
GO:0004784	superoxide dismutase activity	molecular_function	4	SOD3	1	1184	3	14132	0.230889
GO:0050833	pyruvate transmembrane transporter activity	molecular_function	8	MPC1	1	1184	3	14132	0.230889
GO:1900016	negative regulation of cytokine production involved in inflammatory response	biological_process	8	CUEDC2	1	1184	3	14132	0.230889
GO:0004040	amidase activity	molecular_function	7	LOC106033086	1	1184	3	14132	0.230889
GO:0052866	phosphatidylinositol phosphate phosphatase activity	molecular_function	8	MTMR7	1	1184	3	14132	0.230889
GO:0008865	fructokinase activity	molecular_function	8	LOC106030908	1	1184	3	14132	0.230889
GO:0051454	intracellular pH elevation	biological_process	12	SLC26A6	1	1184	3	14132	0.230889
GO:0071156	regulation of cell cycle arrest	biological_process	8	FOXM1	1	1184	3	14132	0.230889
GO:0040001	establishment of mitotic spindle localization	biological_process	9	NUSAP1	1	1184	3	14132	0.230889
GO:0010756	positive regulation of plasminogen activation	biological_process	11	PLGRKT	1	1184	3	14132	0.230889
GO:0032755	positive regulation of interleukin-6 production	biological_process	8	MAPK13;NOD1;ZBTB20	3	1184	20	14132	0.232266
GO:0048705	skeletal system morphogenesis	biological_process	6	FMN1;IFT140;RFLNA	3	1184	20	14132	0.232266
GO:0005634	nucleus	cellular_component	6	ABHD5;ABTB2;ADCY10;AFMID;ANKLE1;ANKRD6;ANXA2;APBB3;ASPM;ATG14;AZIN2;BCL2L15;BCL6;BHLHE41;BIRC5;CAMKMT;CAPN3;CARMIL1;CASP2;CBX5;CCNB2;CCNB3;CCNF;CDC7;CDCA8;CDKN2C;CDT1;CENPE;CENPH;CENPI;CENPK;CENPL;CENPM;CENPN;CENPO;CENPU;CHD5;CHEK1;CLU;CPEB3;DAPK3;DCK;DCXR;DEPDC1;DLGAP5;DMRTA2;DNASE1L3;DONSON;E2F2;E2F8;ECT2;ELF3;EOMES;EPB41L5;ESPL1;ETV1;EYA2;FBXO5;FIGNL1;FMN1;FOXI1;FOXM1;FOXO3;FOXP4;G6PD;GAMT;GAT…	192	1184	2183	14132	0.233689
GO:0030552	cAMP binding	molecular_function	7	RAPGEF2;RAPGEF4	2	1184	11	14132	0.233864
GO:0048814	regulation of dendrite morphogenesis	biological_process	9	ROBO1;SARM1	2	1184	11	14132	0.233864
GO:0007129	synapsis	biological_process	8	FANCD2;MAEL	2	1184	11	14132	0.233864
GO:0038166	angiotensin-activated signaling pathway	biological_process	6	LOC106030632;SLC26A6	2	1184	11	14132	0.233864
GO:0042176	regulation of protein catabolic process	biological_process	7	LOC106034685;LOC106043502	2	1184	11	14132	0.233864
GO:0030220	platelet formation	biological_process	7	MFAP2;ZFPM1	2	1184	11	14132	0.233864
GO:0021772	olfactory bulb development	biological_process	5	EOMES;KIF14	2	1184	11	14132	0.233864
GO:0045597	positive regulation of cell differentiation	biological_process	7	CCN2;EOMES	2	1184	11	14132	0.233864
GO:0048496	maintenance of animal organ identity	biological_process	8	LOC106043698;USH2A	2	1184	11	14132	0.233864
GO:0045178	basal part of cell	cellular_component	4	ACVR2B;EPPK1	2	1184	11	14132	0.233864
GO:0034237	protein kinase A regulatory subunit binding	molecular_function	6	EZR;LOC125184869	2	1184	11	14132	0.233864
GO:0097711	ciliary basal body-plasma membrane docking	biological_process	6	CEP135;CKAP5	2	1184	11	14132	0.233864
GO:1902042	negative regulation of extrinsic apoptotic signaling pathway via death domain receptors	biological_process	11	BMP5;BRCA1	2	1184	11	14132	0.233864
GO:0045662	negative regulation of myoblast differentiation	biological_process	8	NMRK2;TBX3	2	1184	11	14132	0.233864
GO:0070182	DNA polymerase binding	molecular_function	6	FANCD2;RAD51	2	1184	11	14132	0.233864
GO:0043395	heparan sulfate proteoglycan binding	molecular_function	6	COL5A1;GPC1	2	1184	11	14132	0.233864
GO:0045618	positive regulation of keratinocyte differentiation	biological_process	10	LOC106030849;PRKCH	2	1184	11	14132	0.233864
GO:0010906	regulation of glucose metabolic process	biological_process	9	C1QTNF6;PDK3	2	1184	11	14132	0.233864
GO:0015106	bicarbonate transmembrane transporter activity	molecular_function	8	SLC26A4;SLC26A6	2	1184	11	14132	0.233864
GO:0003382	epithelial cell morphogenesis	biological_process	8	DACT2;PALLD	2	1184	11	14132	0.233864
GO:0030425	dendrite	cellular_component	6	ANK3;AZIN2;CHRFAM7A;EPHA5;EPHB2;GLRA1;MLPH;MME;PPP1R9A;SARM1;SORBS2;STAT4	12	1184	113	14132	0.236506
GO:0055085	transmembrane transport	biological_process	6	LOC106031043;LOC106031439;LOC106036011;LOC106039496;LOC106041486;LOC125182805;SLC12A8;SLC13A2;SLC22A15;SLC25A4;SLC37A1;SLC41A2;SLC6A2;SLC6A4	14	1184	135	14132	0.23998
GO:0045111	intermediate filament cytoskeleton	cellular_component	7	EPPK1;PLEC;STN1;SYNE2	4	1184	30	14132	0.240343
GO:0050839	cell adhesion molecule binding	molecular_function	5	CADM3;DSG2;EZR;LOC106034878	4	1184	30	14132	0.240343
GO:0030139	endocytic vesicle	cellular_component	7	DPP4;LRP2;PLD1;RAPGEF2	4	1184	30	14132	0.240343
GO:0043231	intracellular membrane-bounded organelle	cellular_component	5	FAM72A;G6PD;GLRA1;GUCY1B1;LOC106029463;LOC106030553;LOC106034449;LOC106034685;LOC106039033;LOC106044189;LOC106048001;LOC125184504;PDHA1;RPS6KL1;SERTM1	15	1184	146	14132	0.240992
GO:0006919	activation of cysteine-type endopeptidase activity involved in apoptotic process	biological_process	11	ACER2;LCK;LOC106044181;NOD1;ROBO1	5	1184	40	14132	0.241128
GO:0005694	chromosome	cellular_component	6	CBX5;CDCA2;NCAPH2;NCAPH;RECQL4	5	1184	40	14132	0.241128
GO:0005884	actin filament	cellular_component	7	DAPK3;EZR;FMN1;PALLD;YES1	5	1184	40	14132	0.241128
GO:0006898	receptor-mediated endocytosis	biological_process	8	CD5;CD6;ENPP1;LMBR1L;LOC106031434;LRP2;TFRC	7	1184	61	14132	0.247812
GO:0006508	proteolysis	biological_process	7	ACE2;ADAM23;ADAMTS18;ADAMTSL3;AGBL1;CAPN3;CAPN5;CASP2;CFD;DPP4;HABP2;LOC106034120;LOC106035583;LOC106038930;LOC106043254;LOC106046605;METAP1D;MME;MMP7;MYRF;NLN;PAPLN;PHEX;UFSP2	24	1184	247	14132	0.252043
GO:0006096	glycolytic process	biological_process	10	ENO2;LOC106030908;TPI1	3	1184	21	14132	0.255408
GO:0045785	positive regulation of cell adhesion	biological_process	6	CXCL12;TGM2;TNFRSF18	3	1184	21	14132	0.255408
GO:0008219	cell death	biological_process	4	EMP1;PARP4;PNPLA8	3	1184	21	14132	0.255408
GO:0019216	regulation of lipid metabolic process	biological_process	7	HNF4A;IRS1;LOC106039033	3	1184	21	14132	0.255408
GO:0070979	protein K11-linked ubiquitination	biological_process	13	CDC26;UBE2C;UBE2T	3	1184	21	14132	0.255408
GO:0006633	fatty acid biosynthetic process	biological_process	10	FASN;LOC106033473;MSMO1	3	1184	21	14132	0.255408
GO:0090307	mitotic spindle assembly	biological_process	10	BIRC5;KIF11;NEK2	3	1184	21	14132	0.255408
GO:0097110	scaffold protein binding	molecular_function	5	CIT;KRT18;LOC106034878;NCK2	4	1184	31	14132	0.259197
GO:0043154	negative regulation of cysteine-type endopeptidase activity involved in apoptotic process	biological_process	10	DPEP1;MICAL1;SH3RF1;THBS1	4	1184	31	14132	0.259197
GO:0050679	positive regulation of epithelial cell proliferation	biological_process	8	BMP5;EPGN;LOC106041040;STOX1	4	1184	31	14132	0.259197
GO:0072686	mitotic spindle	cellular_component	7	AURKA;ESPL1;MAD2L1;SPAG5	4	1184	31	14132	0.259197
GO:0007169	transmembrane receptor protein tyrosine kinase signaling pathway	biological_process	7	BLK;CUNH5orf58;LOC125181264;LOC125181265;SHC4;STYK1;YES1	7	1184	62	14132	0.260906
GO:0051601	exocyst localization	biological_process	8	EXOC3L4;LOC106047013	2	1184	12	14132	0.266062
GO:0050431	transforming growth factor beta binding	molecular_function	6	LOC106029586;LTBP1	2	1184	12	14132	0.266062
GO:0071539	protein localization to centrosome	biological_process	11	AURKA;STIL	2	1184	12	14132	0.266062
GO:0045055	regulated exocytosis	biological_process	8	RIMS1;STEAP2	2	1184	12	14132	0.266062
GO:0002377	immunoglobulin production	biological_process	5	IGLL1;LOC125181606	2	1184	12	14132	0.266062
GO:0000400	four-way junction DNA binding	molecular_function	8	HMGB2;RAD51	2	1184	12	14132	0.266062
GO:0048821	erythrocyte development	biological_process	7	BCL6;RHAG	2	1184	12	14132	0.266062
GO:0030057	desmosome	cellular_component	5	DSG2;LOC106034878	2	1184	12	14132	0.266062
GO:0030247	polysaccharide binding	molecular_function	5	ENPP1;LOC106031434	2	1184	12	14132	0.266062
GO:0001709	cell fate determination	biological_process	5	LOC106043174;NKX6-3	2	1184	12	14132	0.266062
GO:0006952	defense response	biological_process	5	CD6;DMBT1	2	1184	12	14132	0.266062
GO:0060997	dendritic spine morphogenesis	biological_process	8	CNR1;EPHB2	2	1184	12	14132	0.266062
GO:0043525	positive regulation of neuron apoptotic process	biological_process	10	ACVR2B;FOXO3	2	1184	12	14132	0.266062
GO:0004519	endonuclease activity	molecular_function	7	ANKLE1;DNASE1L3	2	1184	12	14132	0.266062
GO:0010765	positive regulation of sodium ion transport	biological_process	10	ANK3;CNTN1	2	1184	12	14132	0.266062
GO:0050953	sensory perception of light stimulus	biological_process	7	LOC106043698;USH2A	2	1184	12	14132	0.266062
GO:0015301	anion:anion antiporter activity	molecular_function	8	SLC26A4;SLC26A6	2	1184	12	14132	0.266062
GO:0030511	positive regulation of transforming growth factor beta receptor signaling pathway	biological_process	10	NPNT;THBS1	2	1184	12	14132	0.266062
GO:0005639	integral component of nuclear inner membrane	cellular_component	7	ANKLE1;P2RX2	2	1184	12	14132	0.266062
GO:0060412	ventricular septum morphogenesis	biological_process	6	TBX3;ZFPM1	2	1184	12	14132	0.266062
GO:0014850	response to muscle activity	biological_process	5	CAPN3;LOC125184869	2	1184	12	14132	0.266062
GO:0010719	negative regulation of epithelial to mesenchymal transition	biological_process	8	BMP5;PBLD	2	1184	12	14132	0.266062
GO:0071949	FAD binding	molecular_function	7	DDO;MICAL1	2	1184	12	14132	0.266062
GO:0070062	extracellular exosome	cellular_component	7	ABAT;ABHD6;ACE2;ACMSD;ACTR3B;AKR1D1;ANO1;ANXA13;ANXA2;APOA4;AQP1;BBOX1;BTD;C7;CA4;CARMIL1;CDHR2;CLEC3B;CNTN1;COCH;COL15A1;COL18A1;COL6A3;COLEC12;CXCL12;DCTD;DCXR;DDX11;DPP4;DSG2;DUT;EFEMP1;ELAPOR1;ENO2;ENPP6;EPCAM;EZR;FBLN1;FETUB;FSTL1;G6PD;GALE;GATM;GDA;GFUS;GIPC2;GM2A;GNG4;GPC1;GPRC5B;HADHB;HMCN1;HPX;HSPA8;HSPH1;IGF2;JCHAIN;KNL1;KRT18;LCK;LDHB;LOC106030632;LOC106030849;LOC106033296;LOC106033303…	135	1184	1530	14132	0.26646
GO:0022008	neurogenesis	biological_process	6	CHAC1;FABP7;LOC125180432;WDR62	4	1184	32	14132	0.278325
GO:0005902	microvillus	cellular_component	7	CRB1;EZR;LOC106048001;STARD10	4	1184	32	14132	0.278325
GO:0033209	tumor necrosis factor-mediated signaling pathway	biological_process	7	FOXO3;KRT18;TNFRSF18	3	1184	22	14132	0.278845
GO:0007193	adenylate cyclase-inhibiting G-protein coupled receptor signaling pathway	biological_process	8	GABBR1;NPB;NPR3	3	1184	22	14132	0.278845
GO:0006956	complement activation	biological_process	5	LOC106043254;LOC106049913;LOC125181846	3	1184	22	14132	0.278845
GO:0060021	palate development	biological_process	5	CPLANE1;EPHB2;INHBA;INSIG1;LOXL3;TBX3	6	1184	53	14132	0.28235
GO:0003677	DNA binding	molecular_function	6	AIFM2;BHLHE41;CDT1;CENPS;CGAS;CHD5;DHX58;DNA2;EXO1;FEN1;HOPX;LOC106030849;LOC106035866;LOC106044620;LOC106045886;LOC125180904;LOC125182477;LOC125182686;MCM3;MCM6;MCM7;MCM8;MIS18BP1;MND1;MPG;MXD3;MYBL1;MYRF;NFIB;NUSAP1;ONECUT1;PARP4;POLD2;POLE;POLQ;PRIM2;RECQL4;STAT2;STAT4;TBX3;THRB;TOP2A;WDHD1;ZBTB20	44	1184	480	14132	0.285827
GO:0014068	positive regulation of phosphatidylinositol 3-kinase signaling	biological_process	10	CD28;LOC106041040;NTRK2;PLXNB1;UNC5B	5	1184	43	14132	0.290379
GO:0045252	oxoglutarate dehydrogenase complex	cellular_component	6	OGDHL	1	1184	4	14132	0.29534
GO:0009313	oligosaccharide catabolic process	biological_process	7	GM2A	1	1184	4	14132	0.29534
GO:0008823	cupric reductase activity	molecular_function	7	STEAP2	1	1184	4	14132	0.29534
GO:0004591	oxoglutarate dehydrogenase (succinyl-transferring) activity	molecular_function	7	OGDHL	1	1184	4	14132	0.29534
GO:0019217	regulation of fatty acid metabolic process	biological_process	8	SREBF1	1	1184	4	14132	0.29534
GO:0004849	uridine kinase activity	molecular_function	9	UCK2	1	1184	4	14132	0.29534
GO:2000647	negative regulation of stem cell proliferation	biological_process	8	FBLN1	1	1184	4	14132	0.29534
GO:0008061	chitin binding	molecular_function	5	LOC106045865	1	1184	4	14132	0.29534
GO:0006048	UDP-N-acetylglucosamine biosynthetic process	biological_process	8	GNPNAT1	1	1184	4	14132	0.29534
GO:0019388	galactose catabolic process	biological_process	9	GALE	1	1184	4	14132	0.29534
GO:0031936	negative regulation of chromatin silencing	biological_process	10	LOC106046470	1	1184	4	14132	0.29534
GO:0008324	cation transmembrane transporter activity	molecular_function	6	SLC41A2	1	1184	4	14132	0.29534
GO:0006086	acetyl-CoA biosynthetic process from pyruvate	biological_process	10	PDHA1	1	1184	4	14132	0.29534
GO:0014037	Schwann cell differentiation	biological_process	7	LOC125181264	1	1184	4	14132	0.29534
GO:0043141	ATP-dependent 5'-3' DNA helicase activity	molecular_function	12	PIF1	1	1184	4	14132	0.29534
GO:0003906	DNA-(apurinic or apyrimidinic site) lyase activity	molecular_function	5	NEIL3	1	1184	4	14132	0.29534
GO:0032534	regulation of microvillus assembly	biological_process	10	PLD1	1	1184	4	14132	0.29534
GO:1902237	positive regulation of endoplasmic reticulum stress-induced intrinsic apoptotic signaling pathway	biological_process	9	NCK2	1	1184	4	14132	0.29534
GO:0060628	regulation of ER to Golgi vesicle-mediated transport	biological_process	8	EFCAB10	1	1184	4	14132	0.29534
GO:0072757	cellular response to camptothecin	biological_process	7	RAD51	1	1184	4	14132	0.29534
GO:0001957	intramembranous ossification	biological_process	6	MN1	1	1184	4	14132	0.29534
GO:0006526	arginine biosynthetic process	biological_process	12	ASL	1	1184	4	14132	0.29534
GO:0016199	axon midline choice point recognition	biological_process	7	ROBO1	1	1184	4	14132	0.29534
GO:0050658	RNA transport	biological_process	9	CKAP5	1	1184	4	14132	0.29534
GO:0048763	calcium-induced calcium release activity	molecular_function	10	LOC125184869	1	1184	4	14132	0.29534
GO:0004656	procollagen-proline 4-dioxygenase activity	molecular_function	9	P4HA1	1	1184	4	14132	0.29534
GO:0090181	regulation of cholesterol metabolic process	biological_process	9	DGAT2	1	1184	4	14132	0.29534
GO:0060770	negative regulation of epithelial cell proliferation involved in prostate gland development	biological_process	9	SERPINF1	1	1184	4	14132	0.29534
GO:0051099	positive regulation of binding	biological_process	6	ANXA2	1	1184	4	14132	0.29534
GO:0048609	multicellular organismal reproductive process	biological_process	4	UMODL1	1	1184	4	14132	0.29534
GO:0030252	growth hormone secretion	biological_process	11	NR3C2	1	1184	4	14132	0.29534
GO:0051451	myoblast migration	biological_process	8	NET1	1	1184	4	14132	0.29534
GO:0047617	acyl-CoA hydrolase activity	molecular_function	8	ACSBG2	1	1184	4	14132	0.29534
GO:0047499	calcium-independent phospholipase A2 activity	molecular_function	9	PNPLA8	1	1184	4	14132	0.29534
GO:0048096	chromatin-mediated maintenance of transcription	biological_process	7	CHEK1	1	1184	4	14132	0.29534
GO:0031052	chromosome breakage	biological_process	7	BRCA1	1	1184	4	14132	0.29534
GO:0030990	intraciliary transport particle	cellular_component	4	DYNC2LI1	1	1184	4	14132	0.29534
GO:0017145	stem cell division	biological_process	5	LOC106034685	1	1184	4	14132	0.29534
GO:0033147	negative regulation of intracellular estrogen receptor signaling pathway	biological_process	10	BRCA1	1	1184	4	14132	0.29534
GO:0097411	hypoxia-inducible factor-1alpha signaling pathway	biological_process	5	PDK3	1	1184	4	14132	0.29534
GO:0030204	chondroitin sulfate metabolic process	biological_process	6	B3GAT1	1	1184	4	14132	0.29534
GO:2000059	negative regulation of ubiquitin-dependent protein catabolic process	biological_process	11	LOC106044181	1	1184	4	14132	0.29534
GO:0035166	post-embryonic hemopoiesis	biological_process	8	LOC125181835	1	1184	4	14132	0.29534
GO:0051294	establishment of spindle orientation	biological_process	9	SPAG5	1	1184	4	14132	0.29534
GO:0005344	oxygen carrier activity	molecular_function	4	LOC106048582	1	1184	4	14132	0.29534
GO:0050700	CARD domain binding	molecular_function	6	NOD1	1	1184	4	14132	0.29534
GO:0048617	embryonic foregut morphogenesis	biological_process	6	EPB41L5	1	1184	4	14132	0.29534
GO:0035094	response to nicotine	biological_process	6	CHRFAM7A	1	1184	4	14132	0.29534
GO:0031643	positive regulation of myelination	biological_process	7	MYRF	1	1184	4	14132	0.29534
GO:0061073	ciliary body morphogenesis	biological_process	5	TSKU	1	1184	4	14132	0.29534
GO:0035722	interleukin-12-mediated signaling pathway	biological_process	7	STAT4	1	1184	4	14132	0.29534
GO:1900452	regulation of long term synaptic depression	biological_process	10	SORCS3	1	1184	4	14132	0.29534
GO:0008142	oxysterol binding	molecular_function	7	GPR183	1	1184	4	14132	0.29534
GO:0034351	negative regulation of glial cell apoptotic process	biological_process	10	PRKCH	1	1184	4	14132	0.29534
GO:0035088	establishment or maintenance of apical/basal cell polarity	biological_process	6	EZR	1	1184	4	14132	0.29534
GO:0051900	regulation of mitochondrial depolarization	biological_process	7	GCLC	1	1184	4	14132	0.29534
GO:0060363	cranial suture morphogenesis	biological_process	6	INSIG1	1	1184	4	14132	0.29534
GO:0032421	stereocilium bundle	cellular_component	5	USH2A	1	1184	4	14132	0.29534
GO:0070307	lens fiber cell development	biological_process	7	TMOD1	1	1184	4	14132	0.29534
GO:0016125	sterol metabolic process	biological_process	7	LOC106039033	1	1184	4	14132	0.29534
GO:0030879	mammary gland development	biological_process	7	TBX3	1	1184	4	14132	0.29534
GO:0009584	detection of visible light	biological_process	8	RRH	1	1184	4	14132	0.29534
GO:0001765	membrane raft assembly	biological_process	7	ANXA2	1	1184	4	14132	0.29534
GO:0098907	regulation of SA node cell action potential	biological_process	7	LOC125184869	1	1184	4	14132	0.29534
GO:0004675	transmembrane receptor protein serine/threonine kinase activity	molecular_function	9	ACVR2B	1	1184	4	14132	0.29534
GO:0097237	cellular response to toxic substance	biological_process	6	ABTB2	1	1184	4	14132	0.29534
GO:0042834	peptidoglycan binding	molecular_function	6	JCHAIN	1	1184	4	14132	0.29534
GO:0071236	cellular response to antibiotic	biological_process	6	PLA2G4F	1	1184	4	14132	0.29534
GO:0000774	adenyl-nucleotide exchange factor activity	molecular_function	8	BAG3	1	1184	4	14132	0.29534
GO:0035609	C-terminal protein deglutamylation	biological_process	11	AGBL1	1	1184	4	14132	0.29534
GO:0061732	mitochondrial acetyl-CoA biosynthetic process from pyruvate	biological_process	11	MPC1	1	1184	4	14132	0.29534
GO:0019206	nucleoside kinase activity	molecular_function	8	LOC106032673	1	1184	4	14132	0.29534
GO:0046069	cGMP catabolic process	biological_process	12	PDE9A	1	1184	4	14132	0.29534
GO:0047035	testosterone dehydrogenase (NAD+) activity	molecular_function	7	HSD17B2	1	1184	4	14132	0.29534
GO:0051653	spindle localization	biological_process	5	ASPM	1	1184	4	14132	0.29534
GO:0071397	cellular response to cholesterol	biological_process	9	LOC106039033	1	1184	4	14132	0.29534
GO:0051983	regulation of chromosome segregation	biological_process	6	KIF2C	1	1184	4	14132	0.29534
GO:0042119	neutrophil activation	biological_process	8	LOC106041040	1	1184	4	14132	0.29534
GO:0016233	telomere capping	biological_process	9	STN1	1	1184	4	14132	0.29534
GO:0050774	negative regulation of dendrite morphogenesis	biological_process	10	RAPGEF2	1	1184	4	14132	0.29534
GO:0043622	cortical microtubule organization	biological_process	8	EZR	1	1184	4	14132	0.29534
GO:0006164	purine nucleotide biosynthetic process	biological_process	10	LOC125181727	1	1184	4	14132	0.29534
GO:0006297	nucleotide-excision repair, DNA gap filling	biological_process	8	POLE	1	1184	4	14132	0.29534
GO:0060417	yolk	cellular_component	6	LOC106037570	1	1184	4	14132	0.29534
GO:0045647	negative regulation of erythrocyte differentiation	biological_process	9	KLF13	1	1184	4	14132	0.29534
GO:0042308	negative regulation of protein import into nucleus	biological_process	10	MDFIC	1	1184	4	14132	0.29534
GO:0034197	triglyceride transport	biological_process	9	LOC106033303	1	1184	4	14132	0.29534
GO:0044774	mitotic DNA integrity checkpoint	biological_process	6	TOP2A	1	1184	4	14132	0.29534
GO:1902766	skeletal muscle satellite cell migration	biological_process	7	SDC4	1	1184	4	14132	0.29534
GO:1901896	positive regulation of calcium-transporting ATPase activity	biological_process	9	LOC125184869	1	1184	4	14132	0.29534
GO:0051918	negative regulation of fibrinolysis	biological_process	9	THBS1	1	1184	4	14132	0.29534
GO:0003300	cardiac muscle hypertrophy	biological_process	8	LOC125184869	1	1184	4	14132	0.29534
GO:0000733	DNA strand renaturation	biological_process	8	RAD54L	1	1184	4	14132	0.29534
GO:0061419	positive regulation of transcription from RNA polymerase II promoter in response to hypoxia	biological_process	12	RBPJ	1	1184	4	14132	0.29534
GO:0005005	transmembrane-ephrin receptor activity	molecular_function	11	EPHB2	1	1184	4	14132	0.29534
GO:0000183	chromatin silencing at rDNA	biological_process	6	SUV39H1	1	1184	4	14132	0.29534
GO:2000107	negative regulation of leukocyte apoptotic process	biological_process	10	CXCL12	1	1184	4	14132	0.29534
GO:0000405	bubble DNA binding	molecular_function	8	NEIL3	1	1184	4	14132	0.29534
GO:1902035	positive regulation of hematopoietic stem cell proliferation	biological_process	9	KITLG	1	1184	4	14132	0.29534
GO:0060126	somatotropin secreting cell differentiation	biological_process	6	NR3C2	1	1184	4	14132	0.29534
GO:1990001	inhibition of cysteine-type endopeptidase activity involved in apoptotic process	biological_process	11	BIRC5	1	1184	4	14132	0.29534
GO:0032237	activation of store-operated calcium channel activity	biological_process	10	CRACR2A	1	1184	4	14132	0.29534
GO:0003417	growth plate cartilage development	biological_process	8	LOC106034120	1	1184	4	14132	0.29534
GO:0050999	regulation of nitric-oxide synthase activity	biological_process	8	LOC106040661	1	1184	4	14132	0.29534
GO:0006090	pyruvate metabolic process	biological_process	9	LDHB	1	1184	4	14132	0.29534
GO:0002042	cell migration involved in sprouting angiogenesis	biological_process	11	ROBO1	1	1184	4	14132	0.29534
GO:0036035	osteoclast development	biological_process	7	ANXA2	1	1184	4	14132	0.29534
GO:0040016	embryonic cleavage	biological_process	5	KIF20A	1	1184	4	14132	0.29534
GO:0048265	response to pain	biological_process	6	SLC6A2	1	1184	4	14132	0.29534
GO:0016884	carbon-nitrogen ligase activity, with glutamine as amido-N-donor	molecular_function	6	LOC106033086	1	1184	4	14132	0.29534
GO:2000553	positive regulation of T-helper 2 cell cytokine production	biological_process	12	LOC106038263	1	1184	4	14132	0.29534
GO:0016494	C-X-C chemokine receptor activity	molecular_function	9	CXCR6	1	1184	4	14132	0.29534
GO:0016038	absorption of visible light	biological_process	5	LOC106041235	1	1184	4	14132	0.29534
GO:0060510	Type II pneumocyte differentiation	biological_process	9	NFIB	1	1184	4	14132	0.29534
GO:0051583	dopamine uptake involved in synaptic transmission	biological_process	11	SLC6A2	1	1184	4	14132	0.29534
GO:0043569	negative regulation of insulin-like growth factor receptor signaling pathway	biological_process	9	BMP5	1	1184	4	14132	0.29534
GO:2000481	positive regulation of cAMP-dependent protein kinase activity	biological_process	13	RAPGEF2	1	1184	4	14132	0.29534
GO:0001555	oocyte growth	biological_process	5	LOC106037570	1	1184	4	14132	0.29534
GO:0003896	DNA primase activity	molecular_function	10	PRIM2	1	1184	4	14132	0.29534
GO:0006564	L-serine biosynthetic process	biological_process	12	PSAT1	1	1184	4	14132	0.29534
GO:0032205	negative regulation of telomere maintenance	biological_process	10	LOC125181835	1	1184	4	14132	0.29534
GO:0034380	high-density lipoprotein particle assembly	biological_process	9	APOA4	1	1184	4	14132	0.29534
GO:0051138	positive regulation of NK T cell differentiation	biological_process	12	ZBTB16	1	1184	4	14132	0.29534
GO:0016528	sarcoplasm	cellular_component	6	PLEC	1	1184	4	14132	0.29534
GO:0008199	ferric iron binding	molecular_function	9	MIOX	1	1184	4	14132	0.29534
GO:0031584	activation of phospholipase D activity	biological_process	10	LOC106041040	1	1184	4	14132	0.29534
GO:0010243	response to organonitrogen compound	biological_process	6	LOC106048003	1	1184	4	14132	0.29534
GO:0004994	somatostatin receptor activity	molecular_function	8	SSTR1	1	1184	4	14132	0.29534
GO:0009308	amine metabolic process	biological_process	6	LOC106048001	1	1184	4	14132	0.29534
GO:0001931	uropod	cellular_component	6	EZR	1	1184	4	14132	0.29534
GO:0060316	positive regulation of ryanodine-sensitive calcium-release channel activity	biological_process	11	TRDN	1	1184	4	14132	0.29534
GO:0030578	PML body organization	biological_process	8	LOC106044181	1	1184	4	14132	0.29534
GO:1900748	positive regulation of vascular endothelial growth factor signaling pathway	biological_process	9	ROBO1	1	1184	4	14132	0.29534
GO:0030275	LRR domain binding	molecular_function	6	ROBO1	1	1184	4	14132	0.29534
GO:0097211	cellular response to gonadotropin-releasing hormone	biological_process	8	UMODL1	1	1184	4	14132	0.29534
GO:0004128	cytochrome-b5 reductase activity, acting on NAD(P)H	molecular_function	7	LOC106033848	1	1184	4	14132	0.29534
GO:0070937	CRD-mediated mRNA stability complex	cellular_component	4	IGF2BP1	1	1184	4	14132	0.29534
[truncated: 1,710 more rows]
