# Supplementary material for: Transcriptome-Wide Analysis of N6-Methyladenosine Modification in the Liver of Geese at Different Growth Stages
Source: Animals (Basel). 2026 Mar 20;16(6):981. doi: 10.3390/ani16060981 (PMC13023336; doi:10.3390/ani16060981)
Supplement: Supplementary file 1 [file animals-16-00981-s001.zip › Supplementary files/Table S7.xlsx]

## Sheet: Sheet1
S input vs. F input GO enrichment
GO_ID	GO_Term	GO_function	GO_class	Genes	S gene number	TS gene number	B gene number	TB gene number	pvalue
GO:0006171	cAMP biosynthetic process	biological_process	12	ADCY10;ADCY3;ADCY5;ADCY7;NPR3	5	520	13	14132	6.66264e-05
GO:0005581	collagen trimer	cellular_component	4	C1QA;C1QB;C1QTNF6;COL1A1;COL24A1;COL3A1;COLEC12;EMILIN1	8	520	45	14132	0.000206386
GO:0004016	adenylate cyclase activity	molecular_function	5	ADCY10;ADCY3;ADCY5;ADCY7;NPR3	5	520	18	14132	0.000380665
GO:0001768	establishment of T cell polarity	biological_process	7	CCL19;LOC106043174;LOC106043193	3	520	5	14132	0.000468634
GO:0055114	oxidation-reduction process	biological_process	4	AGMO;BCO1;CDO1;DEGS2;DHCR7;DIO3;FASN;GMPR;HTATIP2;LOC106032913;LOC106033532;LOC106033870;LOC106033871;LOC106038129;LOC106043174;LOC106045559;LOC106046243;LOC106049643;LOC125181622;LOC125184050;MICAL3;MTHFD2;OSGIN1;P4HA1;PYCR1;RFESD;SCD;TBXAS1;TP53I3;TXNRD1	30	520	440	14132	0.000884492
GO:0045071	negative regulation of viral genome replication	biological_process	10	EIF2AK2;RNASEL;RSAD2;ZC3HAV1L	4	520	13	14132	0.000993875
GO:0007189	adenylate cyclase-activating G-protein coupled receptor signaling pathway	biological_process	8	ADCY3;ADCY5;ADCY7;ADM2;NPR3	5	520	22	14132	0.00103581
GO:0005667	transcription factor complex	cellular_component	4	ASCC1;CREM;E2F3;E2F7;FOS;GATA6;LOC106035824;NR1I3;NR4A3;PITX2;RXRG;TBX3	12	520	116	14132	0.00115373
GO:0005576	extracellular region	cellular_component	3	ADM2;APOLD1;C1QA;C1QB;COL24A1;COL3A1;EFEMP1;EMILIN2;IGSF10;LOC106034799;LOC106036308;LOC106036393;LOC106038139;LOC106038172;LOC106045865;LOC106047378;LOC125184050;LOC125184756;MEGF6;MSMB;NRXN3;SIGLEC1;VSTM2L;ZP1	24	520	333	14132	0.00135002
GO:0005981	regulation of glycogen catabolic process	biological_process	10	LOC106033162;PPP1R3B	2	520	2	14132	0.00135143
GO:1904322	cellular response to forskolin	biological_process	7	ADCY3;ADCY5	2	520	2	14132	0.00135143
GO:0016620	oxidoreductase activity, acting on the aldehyde or oxo group of donors, NAD or NADP as acceptor	molecular_function	6	HTATIP2;LOC125181622	2	520	2	14132	0.00135143
GO:0034142	toll-like receptor 4 signaling pathway	biological_process	9	LOC106043112;LOC106049641;TNIP3	3	520	7	14132	0.00155183
GO:0006953	acute-phase response	biological_process	8	AHSG;SIGIRR;TF	3	520	8	14132	0.00241529
GO:0001085	RNA polymerase II transcription factor binding	molecular_function	6	GATA6;ID4;PITX2;SPI1;TBX3	5	520	27	14132	0.0027287
GO:0019432	triglyceride biosynthetic process	biological_process	10	GPAT2;LPIN1;LPIN2	3	520	9	14132	0.00352443
GO:0008392	arachidonic acid epoxygenase activity	molecular_function	7	LOC106033532;LOC106046243;LOC125181736	3	520	9	14132	0.00352443
GO:0006006	glucose metabolic process	biological_process	8	CREM;GALM;IGFBP5;LOC125181622;PGM5	5	520	29	14132	0.00377858
GO:0035136	forelimb morphogenesis	biological_process	7	TBX3;ZBTB16	2	520	3	14132	0.00395521
GO:0045723	positive regulation of fatty acid biosynthetic process	biological_process	9	APOA4;MID1IP1	2	520	3	14132	0.00395521
GO:0007017	microtubule-based process	biological_process	4	LOC106043857;LOC106043858;LOC106045884;LOC106046847;LOC125183762	5	520	31	14132	0.00508986
GO:0005615	extracellular space	cellular_component	4	ADAMTS9;AMN;C1QTNF6;CCL19;CCN2;CD109;CPN1;EFEMP1;F3;FLRT3;GPRC5B;HSPB1;IGFBP1;IGFBP2;IGFBP5;KITLG;LOC106032697;LOC106033760;LOC106037038;LOC106037570;LOC106038263;LOC106041492;LOC106045567;LOC125180557;LOC125181180;LOC125184722;MCF2L;NRG2;OLFM4;PDGFC;SEMA3A;STC2;TFPI;TF;TSKU	35	520	603	14132	0.00521439
GO:0005506	iron ion binding	molecular_function	8	AGMO;CDO1;LOC106032913;LOC106033532;LOC106043174;LOC106046243;P4HA1;SCD;TBXAS1	9	520	91	14132	0.00622744
GO:0016021	integral component of membrane	cellular_component	5	ABCG1;ADCY3;ADCY5;ADCY7;AGMO;AMN;APOLD1;BET1;CACNA1C;CDH17;CDHR5;CLCN2;COLEC12;CPT1B;CR1;CRHR1;CRHR2;CX3CR1;DEGS2;DIO3;DSE;ECE2;ENDOD1;EVA1B;EVC;F3;FAT1;GALNT12;GJB2;GPR82;GPRC5B;HHAT;HTATIP2;JPH1;KCNE4;KEL;KIAA0040;KIAA0319;KITLG;LMBR1L;LOC106030344;LOC106032855;LOC106032913;LOC106033870;LOC106033871;LOC106034164;LOC106034449;LOC106035572;LOC106035754;LOC106035756;LOC106036011;LOC106036023;LOC10…	118	520	2592	14132	0.00623398
GO:0001158	enhancer sequence-specific DNA binding	molecular_function	9	GATA5;NR1I3;RXRG	3	520	11	14132	0.00655268
GO:0045662	negative regulation of myoblast differentiation	biological_process	8	ID3;NMRK2;TBX3	3	520	11	14132	0.00655268
GO:0010906	regulation of glucose metabolic process	biological_process	9	C1QTNF6;IGFBP5;PDK3	3	520	11	14132	0.00655268
GO:0006633	fatty acid biosynthetic process	biological_process	10	AGMO;FASN;LOC106033478;LOC106040417	4	520	21	14132	0.00658704
GO:0009887	animal organ morphogenesis	biological_process	5	GATA6;LOC106035824;PDGFC;PHLDA2;TBX3	5	520	33	14132	0.00669437
GO:0034134	toll-like receptor 2 signaling pathway	biological_process	9	LOC106043112;TNIP2	2	520	4	14132	0.00771769
GO:0060575	intestinal epithelial cell differentiation	biological_process	8	GATA5;GATA6	2	520	4	14132	0.00771769
GO:2000553	positive regulation of T-helper 2 cell cytokine production	biological_process	12	LOC106038263;RSAD2	2	520	4	14132	0.00771769
GO:0031995	insulin-like growth factor II binding	molecular_function	7	IGFBP1;IGFBP5	2	520	4	14132	0.00771769
GO:1901031	regulation of response to reactive oxygen species	biological_process	8	LOC106037440;SESN2	2	520	4	14132	0.00771769
GO:0035634	response to stilbenoid	biological_process	7	APOA4;USP18	2	520	4	14132	0.00771769
GO:0007193	adenylate cyclase-inhibiting G-protein coupled receptor signaling pathway	biological_process	8	ADCY3;ADCY5;ADCY7;NPR3	4	520	22	14132	0.00782064
GO:0009615	response to virus	biological_process	7	DHX58;EIF2AK2;HSPB1;LOC106037570;ZC3HAV1L	5	520	35	14132	0.00862291
GO:0046330	positive regulation of JNK cascade	biological_process	13	CCL19;CCN2;GADD45B;GADD45G;LOC106043112	5	520	35	14132	0.00862291
GO:0019933	cAMP-mediated signaling	biological_process	8	ADCY3;ADCY5;ADCY7;NPR3	4	520	23	14132	0.0091968
GO:0042593	glucose homeostasis	biological_process	8	ASPSCR1;FOXO3;GPRC5B;HNF1A;IGFBP5;LOC125180678	6	520	50	14132	0.00971027
GO:0045028	G-protein coupled purinergic nucleotide receptor activity	molecular_function	8	GPR171;GPR34;P2RY4	3	520	13	14132	0.0107528
GO:0010811	positive regulation of cell-substrate adhesion	biological_process	7	CCN1;EMILIN1;FOXF1;NDNF	4	520	25	14132	0.0124003
GO:0045636	positive regulation of melanocyte differentiation	biological_process	9	ADAMTS9;KITLG	2	520	5	14132	0.0125504
GO:0042157	lipoprotein metabolic process	biological_process	7	APOA4;APOLD1	2	520	5	14132	0.0125504
GO:0060402	calcium ion transport into cytosol	biological_process	14	CACNA1C;JPH1	2	520	5	14132	0.0125504
GO:0071376	cellular response to corticotropin-releasing hormone stimulus	biological_process	8	CRHR1;NR4A3	2	520	5	14132	0.0125504
GO:0035726	common myeloid progenitor cell proliferation	biological_process	4	LOC106034685;NR4A3	2	520	5	14132	0.0125504
GO:0034138	toll-like receptor 3 signaling pathway	biological_process	9	COLEC12;TNIP2	2	520	5	14132	0.0125504
GO:0048715	negative regulation of oligodendrocyte differentiation	biological_process	12	DLX1;ID4	2	520	5	14132	0.0125504
GO:1902715	positive regulation of interferon-gamma secretion	biological_process	9	CARMIL2;IL18	2	520	5	14132	0.0125504
GO:0045104	intermediate filament cytoskeleton organization	biological_process	7	FAM83H;INA	2	520	5	14132	0.0125504
GO:0042627	chylomicron	cellular_component	5	APOA4;LOC106040417	2	520	5	14132	0.0125504
GO:0043567	regulation of insulin-like growth factor receptor signaling pathway	biological_process	8	IGFBP1;IGFBP5	2	520	5	14132	0.0125504
GO:0051897	positive regulation of protein kinase B signaling	biological_process	10	C1QTNF6;CCL19;CD28;F3;IGFBP5;LOC125184580	6	520	53	14132	0.0127958
GO:0070328	triglyceride homeostasis	biological_process	9	APOA4;LOC106040417;SESN2	3	520	14	14132	0.0133168
GO:0004866	endopeptidase inhibitor activity	molecular_function	7	AHSG;CD109;LOC125184722	3	520	14	14132	0.0133168
GO:0045444	fat cell differentiation	biological_process	6	ID4;LOC106035824;NR4A3;RNASEL;TTC8	5	520	39	14132	0.0135675
GO:0072562	blood microparticle	cellular_component	4	AHSG;APOA4;C1QB;LOC106029812;LOC125181180;LOC125184410	6	520	54	14132	0.0139614
GO:1990830	cellular response to leukemia inhibitory factor	biological_process	8	INA;LOC125181633	2	520	6	14132	0.0183698
GO:0034372	very-low-density lipoprotein particle remodeling	biological_process	10	APOA4;LOC106040417	2	520	6	14132	0.0183698
GO:0044194	cytolytic granule	cellular_component	9	LOC106032697;LOC125181787	2	520	6	14132	0.0183698
GO:0009062	fatty acid catabolic process	biological_process	10	LPIN1;LPIN2	2	520	6	14132	0.0183698
GO:0019373	epoxygenase P450 pathway	biological_process	12	LOC106033532;LOC125181736	2	520	6	14132	0.0183698
GO:1900745	positive regulation of p38MAPK cascade	biological_process	13	GADD45B;GADD45G	2	520	6	14132	0.0183698
GO:0046641	positive regulation of alpha-beta T cell proliferation	biological_process	12	CD28;LOC106043112	2	520	6	14132	0.0183698
GO:0008395	steroid hydroxylase activity	molecular_function	6	LOC106033532;LOC106046243;LOC125181736	3	520	16	14132	0.0194021
GO:0043021	ribonucleoprotein complex binding	molecular_function	5	PITX2;RNASEL;RNF135	3	520	16	14132	0.0194021
GO:0007623	circadian rhythm	biological_process	4	ID3;ID4;LOC106035824;NFIL3	4	520	29	14132	0.0207502
GO:0008009	chemokine activity	molecular_function	8	CCL19;LOC106038263;LOC106041492	3	520	17	14132	0.0229291
GO:0004497	monooxygenase activity	molecular_function	5	BCO1;LOC106032913;TBXAS1	3	520	17	14132	0.0229291
GO:0050839	cell adhesion molecule binding	molecular_function	5	CRTAM;LOC106034878;LOC106039396;LOC125180557	4	520	30	14132	0.0232657
GO:0017148	negative regulation of translation	biological_process	10	BTG2;EIF2AK2;ENC1;IGFBP5	4	520	30	14132	0.0232657
GO:0006898	receptor-mediated endocytosis	biological_process	8	AMN;LMBR1L;LOC106048719;LOC125181180;MARCO;MICALL1	6	520	61	14132	0.0242455
GO:0042446	hormone biosynthetic process	biological_process	5	DIO3;LOC106045559	2	520	7	14132	0.0250969
GO:0033700	phospholipid efflux	biological_process	9	ABCG1;APOA4	2	520	7	14132	0.0250969
GO:0005865	striated muscle thin filament	cellular_component	6	LMOD1;LOC106029845	2	520	7	14132	0.0250969
GO:0008195	phosphatidate phosphatase activity	molecular_function	8	LPIN1;LPIN2	2	520	7	14132	0.0250969
GO:0019369	arachidonic acid metabolic process	biological_process	11	LOC106046243;PNPLA8	2	520	7	14132	0.0250969
GO:1900246	positive regulation of RIG-I signaling pathway	biological_process	8	DHX58;ZC3HAV1L	2	520	7	14132	0.0250969
GO:0043691	reverse cholesterol transport	biological_process	10	ABCG1;APOA4	2	520	7	14132	0.0250969
GO:0042581	specific granule	cellular_component	9	LOC125181787;OLFM4	2	520	7	14132	0.0250969
GO:0046323	glucose import	biological_process	12	SESN2;SLC2A6	2	520	7	14132	0.0250969
GO:0035005	1-phosphatidylinositol-4-phosphate 3-kinase activity	molecular_function	8	PIK3C2G;PIK3CB	2	520	7	14132	0.0250969
GO:0031994	insulin-like growth factor I binding	molecular_function	7	IGFBP1;IGFBP5	2	520	7	14132	0.0250969
GO:0001973	adenosine receptor signaling pathway	biological_process	7	ADCY5;LOC106041380	2	520	7	14132	0.0250969
GO:0034361	very-low-density lipoprotein particle	cellular_component	6	APOA4;LOC106040417	2	520	7	14132	0.0250969
GO:0040015	negative regulation of multicellular organism growth	biological_process	8	LOC106041938;STC2	2	520	7	14132	0.0250969
GO:0016239	positive regulation of macroautophagy	biological_process	10	LOC125181314;LOC125183079;SQSTM1	3	520	18	14132	0.0267799
GO:0007155	cell adhesion	biological_process	4	CCN2;CNTN1;CX3CR1;GPNMB;KITLG;LOC106029475;LOC106042529;LOC106045149;LOC125180557;NRXN3;TGFBI	11	520	154	14132	0.027006
GO:0007411	axon guidance	biological_process	6	BOC;CNTN1;FLRT3;LOC106042354;NR4A3;ROBO2;TTC8	7	520	81	14132	0.0293628
GO:0048839	inner ear development	biological_process	5	C1QB;LGR5;LOC125184580	3	520	19	14132	0.0309535
GO:0021542	dentate gyrus development	biological_process	5	BTG2;MDK	2	520	8	14132	0.0326575
GO:0042594	response to starvation	biological_process	5	LRP11;ULK2	2	520	8	14132	0.0326575
GO:0000185	activation of MAPKKK activity	biological_process	13	GADD45B;GADD45G	2	520	8	14132	0.0326575
GO:0002320	lymphoid progenitor cell differentiation	biological_process	7	LOC106042177;SPI1	2	520	8	14132	0.0326575
GO:0045060	negative thymic T cell selection	biological_process	6	CD28;LOC106043193	2	520	8	14132	0.0326575
GO:0019433	triglyceride catabolic process	biological_process	10	APOA4;LOC106040417	2	520	8	14132	0.0326575
GO:0009607	response to biotic stimulus	biological_process	4	LOC125182926;LOC125183345	2	520	8	14132	0.0326575
GO:0032722	positive regulation of chemokine production	biological_process	8	EIF2AK2;LOC106043112	2	520	8	14132	0.0326575
GO:0001228	transcriptional activator activity, RNA polymerase II transcription regulatory region sequence-specific DNA binding	molecular_function	6	FOXF1;FOXO3;GATA6;GLIS1;LOC106035824	5	520	49	14132	0.033388
GO:0005776	autophagosome	cellular_component	7	ATG14;SQSTM1;TP53INP1;TP53INP2	4	520	34	14132	0.0351195
GO:0030513	positive regulation of BMP signaling pathway	biological_process	11	CCN1;GATA6;RNF165	3	520	20	14132	0.0354471
GO:0045766	positive regulation of angiogenesis	biological_process	8	ADM2;F3;GATA6;HSPB1;LOC125184722	5	520	50	14132	0.0360189
GO:0050129	N-formylglutamate deformylase activity	molecular_function	7	LOC106034164	1	520	1	14132	0.0367959
GO:0015056	corticotrophin-releasing factor receptor activity	molecular_function	7	CRHR1	1	520	1	14132	0.0367959
GO:0046539	histamine N-methyltransferase activity	molecular_function	8	LOC106039378	1	520	1	14132	0.0367959
GO:0045016	mitochondrial magnesium ion transmembrane transport	biological_process	12	MRS2	1	520	1	14132	0.0367959
GO:0004320	oleoyl-[acyl-carrier-protein] hydrolase activity	molecular_function	9	FASN	1	520	1	14132	0.0367959
GO:0071890	bicarbonate binding	molecular_function	6	ADCY10	1	520	1	14132	0.0367959
GO:0002863	positive regulation of inflammatory response to antigenic stimulus	biological_process	10	CD28	1	520	1	14132	0.0367959
GO:0060931	sinoatrial node cell development	biological_process	10	TBX3	1	520	1	14132	0.0367959
GO:0004317	3-hydroxypalmitoyl-[acyl-carrier-protein] dehydratase activity	molecular_function	8	FASN	1	520	1	14132	0.0367959
GO:0046688	response to copper ion	biological_process	7	ATP7B	1	520	1	14132	0.0367959
GO:0015227	acyl carnitine transmembrane transporter activity	molecular_function	9	SLC25A29	1	520	1	14132	0.0367959
GO:0031177	phosphopantetheine binding	molecular_function	6	FASN	1	520	1	14132	0.0367959
GO:1902033	regulation of hematopoietic stem cell proliferation	biological_process	8	EIF2AK2	1	520	1	14132	0.0367959
GO:2000108	positive regulation of leukocyte apoptotic process	biological_process	10	NR4A3	1	520	1	14132	0.0367959
GO:0035886	vascular smooth muscle cell differentiation	biological_process	8	PITX2	1	520	1	14132	0.0367959
GO:0061577	calcium ion transmembrane transport via high voltage-gated calcium channel	biological_process	12	CACNA1C	1	520	1	14132	0.0367959
GO:0006580	ethanolamine metabolic process	biological_process	7	CHKA	1	520	1	14132	0.0367959
GO:1904681	response to 3-methylcholanthrene	biological_process	8	CHKA	1	520	1	14132	0.0367959
GO:0021761	limbic system development	biological_process	6	TBX3	1	520	1	14132	0.0367959
GO:0097323	B cell adhesion	biological_process	7	LOC106049456	1	520	1	14132	0.0367959
GO:0060741	prostate gland stromal morphogenesis	biological_process	5	ID4	1	520	1	14132	0.0367959
GO:1901233	negative regulation of convergent extension involved in axis elongation	biological_process	8	NKD1	1	520	1	14132	0.0367959
GO:0098626	methylseleninic acid reductase activity	molecular_function	6	TXNRD1	1	520	1	14132	0.0367959
GO:0043568	positive regulation of insulin-like growth factor receptor signaling pathway	biological_process	9	IGFBP5	1	520	1	14132	0.0367959
GO:0003345	proepicardium cell migration involved in pericardium morphogenesis	biological_process	8	FLRT3	1	520	1	14132	0.0367959
GO:0048371	lateral mesodermal cell differentiation	biological_process	7	FOXF1	1	520	1	14132	0.0367959
GO:1904984	regulation of quinolinate biosynthetic process	biological_process	8	ACMSD	1	520	1	14132	0.0367959
GO:0071870	cellular response to catecholamine stimulus	biological_process	8	NR4A3	1	520	1	14132	0.0367959
GO:0014822	detection of wounding	biological_process	6	FOXF1	1	520	1	14132	0.0367959
GO:0002355	detection of tumor cell	biological_process	6	CRTAM	1	520	1	14132	0.0367959
GO:0047598	7-dehydrocholesterol reductase activity	molecular_function	7	DHCR7	1	520	1	14132	0.0367959
GO:0008942	nitrite reductase [NAD(P)H] activity	molecular_function	7	RFESD	1	520	1	14132	0.0367959
GO:0019785	ISG15-specific protease activity	molecular_function	9	USP18	1	520	1	14132	0.0367959
GO:0006437	tyrosyl-tRNA aminoacylation	biological_process	13	YARS1	1	520	1	14132	0.0367959
GO:0060392	negative regulation of SMAD protein import into nucleus	biological_process	10	PBLD	1	520	1	14132	0.0367959
GO:0006667	sphinganine metabolic process	biological_process	8	DEGS2	1	520	1	14132	0.0367959
GO:0008705	methionine synthase activity	molecular_function	8	MTR	1	520	1	14132	0.0367959
GO:0009444	pyruvate oxidation	biological_process	10	NR4A3	1	520	1	14132	0.0367959
GO:0008426	protein kinase C inhibitor activity	molecular_function	9	HSPB1	1	520	1	14132	0.0367959
GO:0021893	cerebral cortex GABAergic interneuron fate commitment	biological_process	7	DLX1	1	520	1	14132	0.0367959
GO:0016817	hydrolase activity, acting on acid anhydrides	molecular_function	5	DHX58	1	520	1	14132	0.0367959
GO:0033091	positive regulation of immature T cell proliferation	biological_process	12	LOC106043112	1	520	1	14132	0.0367959
GO:0003834	beta-carotene 15,15'-monooxygenase activity	molecular_function	7	BCO1	1	520	1	14132	0.0367959
GO:1903975	regulation of glial cell migration	biological_process	10	EFEMP1	1	520	1	14132	0.0367959
GO:0070669	response to interleukin-2	biological_process	7	CRTAM	1	520	1	14132	0.0367959
GO:1902616	acyl carnitine transmembrane transport	biological_process	11	SLC25A29	1	520	1	14132	0.0367959
GO:1900225	regulation of NLRP3 inflammasome complex assembly	biological_process	7	EIF2AK2	1	520	1	14132	0.0367959
GO:0003350	pulmonary myocardium development	biological_process	8	PITX2	1	520	1	14132	0.0367959
GO:0043435	response to corticotropin-releasing hormone	biological_process	7	CRHR2	1	520	1	14132	0.0367959
GO:0045066	regulatory T cell differentiation	biological_process	9	CD28	1	520	1	14132	0.0367959
GO:0001760	aminocarboxymuconate-semialdehyde decarboxylase activity	molecular_function	7	ACMSD	1	520	1	14132	0.0367959
GO:0016295	myristoyl-[acyl-carrier-protein] hydrolase activity	molecular_function	9	FASN	1	520	1	14132	0.0367959
GO:0006982	response to lipid hydroperoxide	biological_process	6	APOA4	1	520	1	14132	0.0367959
GO:0030421	defecation	biological_process	6	MDK	1	520	1	14132	0.0367959
GO:0042558	pteridine-containing compound metabolic process	biological_process	6	MTR	1	520	1	14132	0.0367959
GO:0002282	microglial cell activation involved in immune response	biological_process	8	CX3CR1	1	520	1	14132	0.0367959
GO:0098625	methylselenol reductase activity	molecular_function	6	TXNRD1	1	520	1	14132	0.0367959
GO:0031346	positive regulation of cell projection organization	biological_process	8	EFEMP1	1	520	1	14132	0.0367959
GO:0060578	superior vena cava morphogenesis	biological_process	8	PITX2	1	520	1	14132	0.0367959
GO:0007493	endodermal cell fate determination	biological_process	6	GATA6	1	520	1	14132	0.0367959
GO:1901707	leptomycin B binding	molecular_function	6	ID3	1	520	1	14132	0.0367959
GO:0043404	corticotropin-releasing hormone receptor activity	molecular_function	6	CRHR2	1	520	1	14132	0.0367959
GO:0060461	right lung morphogenesis	biological_process	7	FOXF1	1	520	1	14132	0.0367959
GO:0032458	slow endocytic recycling	biological_process	9	MICALL1	1	520	1	14132	0.0367959
GO:2000563	positive regulation of CD4-positive, alpha-beta T cell proliferation	biological_process	13	LOC106038263	1	520	1	14132	0.0367959
GO:2000412	positive regulation of thymocyte migration	biological_process	10	LOC106038263	1	520	1	14132	0.0367959
GO:0004373	glycogen (starch) synthase activity	molecular_function	8	GYS2	1	520	1	14132	0.0367959
GO:0016495	C-X3-C chemokine receptor activity	molecular_function	9	CX3CR1	1	520	1	14132	0.0367959
GO:2000852	regulation of corticosterone secretion	biological_process	11	CRHR1	1	520	1	14132	0.0367959
GO:0036091	positive regulation of transcription from RNA polymerase II promoter in response to oxidative stress	biological_process	12	ATF4	1	520	1	14132	0.0367959
GO:0004828	serine-tRNA ligase activity	molecular_function	7	SARS1	1	520	1	14132	0.0367959
GO:0000097	sulfur amino acid biosynthetic process	biological_process	10	CDO1	1	520	1	14132	0.0367959
GO:0002041	intussusceptive angiogenesis	biological_process	6	CCN1	1	520	1	14132	0.0367959
GO:0008355	olfactory learning	biological_process	7	ADCY3	1	520	1	14132	0.0367959
GO:0009994	oocyte differentiation	biological_process	5	LGR5	1	520	1	14132	0.0367959
GO:2000558	positive regulation of immunoglobulin production in mucosal tissue	biological_process	10	LOC106038263	1	520	1	14132	0.0367959
GO:0015327	cystine:glutamate antiporter activity	molecular_function	9	SLC7A11	1	520	1	14132	0.0367959
GO:0002541	activation of plasma proteins involved in acute inflammatory response	biological_process	9	F3	1	520	1	14132	0.0367959
GO:0005165	neurotrophin receptor binding	molecular_function	7	NTF3	1	520	1	14132	0.0367959
GO:0034445	negative regulation of plasma lipoprotein oxidation	biological_process	8	APOA4	1	520	1	14132	0.0367959
GO:0070671	response to interleukin-12	biological_process	7	LOC106043112	1	520	1	14132	0.0367959
GO:0061030	epithelial cell differentiation involved in mammary gland alveolus development	biological_process	8	FOXF1	1	520	1	14132	0.0367959
GO:0090537	CERF complex	cellular_component	9	LOC106030928	1	520	1	14132	0.0367959
GO:0046485	ether lipid metabolic process	biological_process	7	AGMO	1	520	1	14132	0.0367959
GO:0023035	CD40 signaling pathway	biological_process	6	TNIP2	1	520	1	14132	0.0367959
GO:0048613	embryonic ectodermal digestive tract morphogenesis	biological_process	6	FOXF1	1	520	1	14132	0.0367959
GO:0033862	UMP kinase activity	molecular_function	9	CMPK2	1	520	1	14132	0.0367959
GO:1901475	pyruvate transmembrane transport	biological_process	12	SLC16A7	1	520	1	14132	0.0367959
GO:1904205	negative regulation of skeletal muscle hypertrophy	biological_process	10	IGFBP5	1	520	1	14132	0.0367959
GO:0003167	atrioventricular bundle cell differentiation	biological_process	9	TBX3	1	520	1	14132	0.0367959
GO:0002760	positive regulation of antimicrobial humoral response	biological_process	8	ACOD1	1	520	1	14132	0.0367959
GO:0009414	response to water deprivation	biological_process	5	LRP11	1	520	1	14132	0.0367959
GO:0010045	response to nickel cation	biological_process	7	CACNA1G	1	520	1	14132	0.0367959
GO:0051867	general adaptation syndrome, behavioral process	biological_process	4	CRHR1	1	520	1	14132	0.0367959
GO:0072750	cellular response to leptomycin B	biological_process	7	ID3	1	520	1	14132	0.0367959
GO:0097310	cap2 mRNA methylation	biological_process	13	CMTR2	1	520	1	14132	0.0367959
GO:0047451	3-hydroxyoctanoyl-[acyl-carrier-protein] dehydratase activity	molecular_function	8	FASN	1	520	1	14132	0.0367959
GO:0004977	melanocortin receptor activity	molecular_function	7	MC5R	1	520	1	14132	0.0367959
GO:0045589	regulation of regulatory T cell differentiation	biological_process	10	CD28	1	520	1	14132	0.0367959
GO:0047117	enoyl-[acyl-carrier-protein] reductase (NADPH, A-specific) activity	molecular_function	7	FASN	1	520	1	14132	0.0367959
GO:0004092	carnitine O-acetyltransferase activity	molecular_function	9	CRAT	1	520	1	14132	0.0367959
GO:0050479	glyceryl-ether monooxygenase activity	molecular_function	7	AGMO	1	520	1	14132	0.0367959
GO:0060947	cardiac vascular smooth muscle cell differentiation	biological_process	7	GATA6	1	520	1	14132	0.0367959
GO:0021763	subthalamic nucleus development	biological_process	6	PITX2	1	520	1	14132	0.0367959
GO:0033026	negative regulation of mast cell apoptotic process	biological_process	7	KITLG	1	520	1	14132	0.0367959
GO:0002227	innate immune response in mucosa	biological_process	7	APOA4	1	520	1	14132	0.0367959
GO:0035993	deltoid tuberosity development	biological_process	5	PITX2	1	520	1	14132	0.0367959
GO:0061537	glycine secretion, neurotransmission	biological_process	7	SLC6A9	1	520	1	14132	0.0367959
GO:1901231	positive regulation of non-canonical Wnt signaling pathway via JNK cascade	biological_process	11	NKD1	1	520	1	14132	0.0367959
GO:0004104	cholinesterase activity	molecular_function	7	CHKA	1	520	1	14132	0.0367959
GO:0017172	cysteine dioxygenase activity	molecular_function	7	CDO1	1	520	1	14132	0.0367959
GO:0021544	subpallium development	biological_process	5	DLX1	1	520	1	14132	0.0367959
GO:0006238	CMP salvage	biological_process	13	UCK2	1	520	1	14132	0.0367959
GO:0030241	skeletal muscle myosin thick filament assembly	biological_process	8	LOC106029845	1	520	1	14132	0.0367959
GO:0034164	negative regulation of toll-like receptor 9 signaling pathway	biological_process	8	RAB7B	1	520	1	14132	0.0367959
GO:0010623	programmed cell death involved in cell development	biological_process	6	DNASE1L3	1	520	1	14132	0.0367959
GO:0071241	cellular response to inorganic substance	biological_process	6	ADCY10	1	520	1	14132	0.0367959
GO:0010159	specification of animal organ position	biological_process	6	TBX3	1	520	1	14132	0.0367959
GO:0038097	positive regulation of mast cell activation by Fc-epsilon receptor signaling pathway	biological_process	8	NR4A3	1	520	1	14132	0.0367959
GO:0070673	response to interleukin-18	biological_process	7	LOC106043112	1	520	1	14132	0.0367959
GO:0003223	ventricular compact myocardium morphogenesis	biological_process	9	LOC106034878	1	520	1	14132	0.0367959
GO:0005979	regulation of glycogen biosynthetic process	biological_process	10	LOC106033162	1	520	1	14132	0.0367959
GO:0035782	mature natural killer cell chemotaxis	biological_process	8	LOC106038263	1	520	1	14132	0.0367959
GO:0060596	mammary placode formation	biological_process	6	TBX3	1	520	1	14132	0.0367959
GO:0004796	thromboxane-A synthase activity	molecular_function	6	TBXAS1	1	520	1	14132	0.0367959
GO:0033688	regulation of osteoblast proliferation	biological_process	7	NPR3	1	520	1	14132	0.0367959
GO:0004319	enoyl-[acyl-carrier-protein] reductase (NADPH, B-specific) activity	molecular_function	8	FASN	1	520	1	14132	0.0367959
GO:0009991	response to extracellular stimulus	biological_process	5	NOCT	1	520	1	14132	0.0367959
GO:0016296	palmitoyl-[acyl-carrier-protein] hydrolase activity	molecular_function	9	FASN	1	520	1	14132	0.0367959
GO:0006568	tryptophan metabolic process	biological_process	10	ACMSD	1	520	1	14132	0.0367959
GO:0031735	CCR10 chemokine receptor binding	molecular_function	9	CCL19	1	520	1	14132	0.0367959
GO:0019451	L-cysteine catabolic process to pyruvate, using cysteine dioxygenase	biological_process	11	CDO1	1	520	1	14132	0.0367959
GO:0006949	syncytium formation	biological_process	4	LOC125181835	1	520	1	14132	0.0367959
GO:0060127	prolactin secreting cell differentiation	biological_process	6	PITX2	1	520	1	14132	0.0367959
GO:0032765	positive regulation of mast cell cytokine production	biological_process	9	NR4A3	1	520	1	14132	0.0367959
GO:0035229	positive regulation of glutamate-cysteine ligase activity	biological_process	8	GCLM	1	520	1	14132	0.0367959
GO:0042412	taurine biosynthetic process	biological_process	7	CDO1	1	520	1	14132	0.0367959
GO:0000170	sphingosine hydroxylase activity	molecular_function	5	DEGS2	1	520	1	14132	0.0367959
GO:0021681	cerebellar granular layer development	biological_process	5	MDK	1	520	1	14132	0.0367959
GO:0003026	regulation of systemic arterial blood pressure by aortic arch baroreceptor feedback	biological_process	7	ASIC2	1	520	1	14132	0.0367959
GO:0034695	response to prostaglandin E	biological_process	7	CCL19	1	520	1	14132	0.0367959
GO:0001544	initiation of primordial ovarian follicle growth	biological_process	5	FOXO3	1	520	1	14132	0.0367959
GO:0006434	seryl-tRNA aminoacylation	biological_process	13	SARS1	1	520	1	14132	0.0367959
GO:0008251	tRNA-specific adenosine deaminase activity	molecular_function	8	ADAT1	1	520	1	14132	0.0367959
GO:0032912	negative regulation of transforming growth factor beta2 production	biological_process	9	GATA6	1	520	1	14132	0.0367959
GO:2000556	positive regulation of T-helper 1 cell cytokine production	biological_process	12	LOC106038263	1	520	1	14132	0.0367959
GO:0005859	muscle myosin complex	cellular_component	6	LOC106029845	1	520	1	14132	0.0367959
GO:0070427	nucleotide-binding oligomerization domain containing 1 signaling pathway	biological_process	10	LOC106043112	1	520	1	14132	0.0367959
GO:1904356	regulation of telomere maintenance via telomere lengthening	biological_process	10	TEN1	1	520	1	14132	0.0367959
GO:0004034	aldose 1-epimerase activity	molecular_function	7	GALM	1	520	1	14132	0.0367959
GO:0035239	tube morphogenesis	biological_process	5	GATA6	1	520	1	14132	0.0367959
GO:0008743	L-threonine 3-dehydrogenase activity	molecular_function	7	LOC106038129	1	520	1	14132	0.0367959
GO:0004343	glucosamine 6-phosphate N-acetyltransferase activity	molecular_function	9	GNPNAT1	1	520	1	14132	0.0367959
GO:0004313	[acyl-carrier-protein] S-acetyltransferase activity	molecular_function	8	FASN	1	520	1	14132	0.0367959
GO:1902560	GMP reductase complex	cellular_component	5	GMPR	1	520	1	14132	0.0367959
GO:1990535	neuron projection maintenance	biological_process	8	SEMA3A	1	520	1	14132	0.0367959
GO:0061682	seminal vesicle morphogenesis	biological_process	5	ID4	1	520	1	14132	0.0367959
GO:0051170	nuclear import	biological_process	9	HTATIP2	1	520	1	14132	0.0367959
GO:0003171	atrioventricular valve development	biological_process	6	PITX2	1	520	1	14132	0.0367959
GO:0003920	GMP reductase activity	molecular_function	7	GMPR	1	520	1	14132	0.0367959
GO:1901810	beta-carotene metabolic process	biological_process	11	BCO1	1	520	1	14132	0.0367959
GO:0035226	glutamate-cysteine ligase catalytic subunit binding	molecular_function	6	GCLM	1	520	1	14132	0.0367959
GO:0034199	activation of protein kinase A activity	biological_process	13	ADCY5	1	520	1	14132	0.0367959
GO:0060481	lobar bronchus epithelium development	biological_process	8	ADAMTSL2	1	520	1	14132	0.0367959
GO:0004316	3-oxoacyl-[acyl-carrier-protein] reductase (NADPH) activity	molecular_function	8	FASN	1	520	1	14132	0.0367959
GO:0045079	negative regulation of chemokine biosynthetic process	biological_process	9	SIGIRR	1	520	1	14132	0.0367959
GO:0006643	membrane lipid metabolic process	biological_process	7	AGMO	1	520	1	14132	0.0367959
GO:0021855	hypothalamus cell migration	biological_process	7	PITX2	1	520	1	14132	0.0367959
GO:0005200	structural constituent of cytoskeleton	molecular_function	4	LOC106043857;LOC106043858;LOC106045884;LOC106046847;LOC125183762	5	520	51	14132	0.0387739
GO:0008201	heparin binding	molecular_function	6	CCN2;GPNMB;LOC106040417;LOC106045149;LOC125180557;MDK;NDNF	7	520	86	14132	0.0388937
GO:0010628	positive regulation of gene expression	biological_process	8	ADM2;C1QTNF6;CNTN1;LOC106043174;LOC125184580;NR1I3;PIK3CB;RIMS1;WNT11	9	520	124	14132	0.0394229
GO:0034599	cellular response to oxidative stress	biological_process	6	FOXO3;LOC125180713;TXNRD1	3	520	21	14132	0.0402571
GO:0042102	positive regulation of T cell proliferation	biological_process	11	CARMIL2;JAK3;LOC106049456	3	520	21	14132	0.0402571
GO:0071346	cellular response to interferon-gamma	biological_process	8	CCL19;LOC106041492;LOC125181787	3	520	21	14132	0.0402571
GO:0001890	placenta development	biological_process	6	E2F7;PHLDA2	2	520	9	14132	0.0409812
GO:0005513	detection of calcium ion	biological_process	6	KCNMB1;LOC125184869	2	520	9	14132	0.0409812
GO:0006878	cellular copper ion homeostasis	biological_process	12	ATP7B;LOC125180764	2	520	9	14132	0.0409812
GO:0045995	regulation of embryonic development	biological_process	7	NOCT;PHLDA2	2	520	9	14132	0.0409812
GO:0008037	cell recognition	biological_process	4	CRTAM;LOC106039396	2	520	9	14132	0.0409812
GO:0098911	regulation of ventricular cardiac muscle cell action potential	biological_process	12	LOC106034878;LOC125184869	2	520	9	14132	0.0409812
GO:0016339	calcium-dependent cell-cell adhesion via plasma membrane cell adhesion molecules	biological_process	7	ARVCF;CDH17	2	520	9	14132	0.0409812
GO:0010839	negative regulation of keratinocyte proliferation	biological_process	9	CD109;LOC125180067	2	520	9	14132	0.0409812
GO:0007586	digestion	biological_process	4	ADM2;CLPS	2	520	9	14132	0.0409812
GO:0017127	cholesterol transporter activity	molecular_function	6	ABCG1;APOA4	2	520	9	14132	0.0409812
GO:0048020	CCR chemokine receptor binding	molecular_function	8	CCL19;LOC106041492	2	520	9	14132	0.0409812
GO:0045787	positive regulation of cell cycle	biological_process	7	NR4A3;TBX3	2	520	9	14132	0.0409812
GO:0071360	cellular response to exogenous dsRNA	biological_process	9	COLEC12;ZC3HAV1L	2	520	9	14132	0.0409812
GO:0035589	G-protein coupled purinergic nucleotide receptor signaling pathway	biological_process	7	GPR34;P2RY4	2	520	9	14132	0.0409812
GO:0034045	phagophore assembly site membrane	cellular_component	6	ATG14;ULK2	2	520	9	14132	0.0409812
GO:0045333	cellular respiration	biological_process	7	LOC125180625;NR4A3	2	520	9	14132	0.0409812
GO:0031012	extracellular matrix	cellular_component	4	AHSG;CCN1;EFEMP1;EMILIN2;F3;LOC106047378;TF	7	520	87	14132	0.0410164
GO:0030198	extracellular matrix organization	biological_process	6	ADAMTSL2;CCN1;EMILIN1;FOXF1;LOC125180557;NDNF	6	520	69	14132	0.0410819
GO:0007224	smoothened signaling pathway	biological_process	6	BOC;EVC;FOXF1;HHAT;IFT52	5	520	52	14132	0.0416541
GO:0051607	defense response to virus	biological_process	5	LOC106042804;LOC106044214;LOC125181314;RNASEL;RSAD2	5	520	52	14132	0.0416541
GO:0035116	embryonic hindlimb morphogenesis	biological_process	8	PITX2;TBX3;ZBTB16	3	520	22	14132	0.0453786
GO:0050829	defense response to Gram-negative bacterium	biological_process	9	LEAP2;LOC125180958;LOC125184756	3	520	22	14132	0.0453786
GO:0007156	homophilic cell adhesion via plasma membrane adhesion molecules	biological_process	7	CDH17;CDHR5;CRTAM;FAT1;LOC106039396;PIK3CB;ROBO2	7	520	89	14132	0.0454842
GO:0004222	metalloendopeptidase activity	molecular_function	8	ADAM12;ADAMTS17;ADAMTS9;ADAMTSL2;ECE2;KEL;LOC106038930	7	520	89	14132	0.0454842
GO:0050731	positive regulation of peptidyl-tyrosine phosphorylation	biological_process	11	KITLG;LOC106042354;LOC106043112;NTF3	4	520	37	14132	0.0459272
GO:0008083	growth factor activity	molecular_function	7	EFEMP1;KITLG;MDK;NTF3;OSGIN1;PDGFC	6	520	72	14132	0.0489161
GO:0005770	late endosome	cellular_component	8	ATP7B;GNPNAT1;MICALL1;NMNAT2;RAB7B;ZC3HAV1L	6	520	72	14132	0.0489161
GO:2000377	regulation of reactive oxygen species metabolic process	biological_process	7	FOXO3;PDK3	2	520	10	14132	0.050002
GO:0044319	wound healing, spreading of cells	biological_process	7	CCN1;SDC4	2	520	10	14132	0.050002
GO:0048247	lymphocyte chemotaxis	biological_process	6	CCL19;LOC106041492	2	520	10	14132	0.050002
GO:0009954	proximal/distal pattern formation	biological_process	6	DLX1;LOC106043174	2	520	10	14132	0.050002
GO:0030330	DNA damage response, signal transduction by p53 class mediator	biological_process	8	E2F7;FOXO3	2	520	10	14132	0.050002
GO:0060548	negative regulation of cell death	biological_process	7	CCN2;LOC106045149;WNT11	3	520	23	14132	0.0508059
GO:0000186	activation of MAPKK activity	biological_process	13	EIF2AK2;GADD45B;MAP3K6	3	520	23	14132	0.0508059
GO:0001227	transcriptional repressor activity, RNA polymerase II transcription regulatory region sequence-specific DNA binding	molecular_function	6	E2F7;FOXO3;GLIS1	3	520	23	14132	0.0508059
GO:0070374	positive regulation of ERK1 and ERK2 cascade	biological_process	12	CCL19;CCN2;GPR55;LOC106041492;LOC106043112;LOC125181249;PDGFC	7	520	94	14132	0.0579784
GO:0005201	extracellular matrix structural constituent	molecular_function	4	COL1A1;COL24A1;COL3A1;ELN	4	520	40	14132	0.0583818
GO:0071773	cellular response to BMP stimulus	biological_process	8	GATA5;GATA6	2	520	11	14132	0.0596574
GO:0008484	sulfuric ester hydrolase activity	molecular_function	6	LOC106035754;LOC106035756	2	520	11	14132	0.0596574
GO:0005942	phosphatidylinositol 3-kinase complex	cellular_component	7	PIK3C2G;PIK3CB	2	520	11	14132	0.0596574
GO:0035988	chondrocyte proliferation	biological_process	4	CCN2;MUSTN1	2	520	11	14132	0.0596574
GO:0050715	positive regulation of cytokine secretion	biological_process	8	CRTAM;LOC106049456	2	520	11	14132	0.0596574
GO:0020037	heme binding	molecular_function	6	LOC106032913;LOC106033532;LOC106043174;LOC106046243;STC2;TBXAS1	6	520	76	14132	0.0607014
GO:0005178	integrin binding	molecular_function	6	CCN1;CCN2;GPNMB;LOC106045149;TGFBI	5	520	58	14132	0.0615923
GO:0001102	RNA polymerase II activating transcription factor binding	molecular_function	8	LOC106035824;PITX2;TBX3	3	520	25	14132	0.0625503
GO:0031225	anchored component of membrane	cellular_component	5	CNTN1;LOC106040417;LOC106042177	3	520	25	14132	0.0625503
GO:0008584	male gonad development	biological_process	7	GATA6;KITLG;LOC125181835;PITX2	4	520	41	14132	0.0628948
GO:0030246	carbohydrate binding	molecular_function	4	CNTN1;CRYBG2;EVA1A;GALM;GALNT12;SIGLEC1	6	520	78	14132	0.0671733
GO:0045668	negative regulation of osteoblast differentiation	biological_process	8	ID3;IGFBP5;NOCT	3	520	26	14132	0.0688518
GO:0030512	negative regulation of transforming growth factor beta receptor signaling pathway	biological_process	10	ADAMTSL2;CD109;PBLD	3	520	26	14132	0.0688518
GO:0000977	RNA polymerase II regulatory region sequence-specific DNA binding	molecular_function	9	ATF4;DLX1;E2F7;FOXF1;GATA6;GLIS1;LOC125184580	7	520	98	14132	0.0693617
GO:2000251	positive regulation of actin cytoskeleton reorganization	biological_process	10	BAIAP2L2;NTF3	2	520	12	14132	0.0698887
GO:0055007	cardiac muscle cell differentiation	biological_process	7	GATA6;TBX3	2	520	12	14132	0.0698887
GO:0008045	motor neuron axon guidance	biological_process	7	RNF165;SEMA3A	2	520	12	14132	0.0698887
GO:0036092	phosphatidylinositol-3-phosphate biosynthetic process	biological_process	11	PIK3C2G;PIK3CB	2	520	12	14132	0.0698887
GO:0015293	symporter activity	molecular_function	7	SLC16A9;SLC38A2	2	520	12	14132	0.0698887
GO:0060412	ventricular septum morphogenesis	biological_process	6	PITX2;TBX3	2	520	12	14132	0.0698887
GO:0006695	cholesterol biosynthetic process	biological_process	9	APOA4;DHCR7	2	520	12	14132	0.0698887
GO:0031290	retinal ganglion cell axon guidance	biological_process	7	LOC106042354;ROBO2	2	520	12	14132	0.0698887
GO:0001887	selenium compound metabolic process	biological_process	5	TXNRD1	1	520	2	14132	0.0722404
GO:0010641	positive regulation of platelet-derived growth factor receptor signaling pathway	biological_process	9	F3	1	520	2	14132	0.0722404
GO:0010872	regulation of cholesterol esterification	biological_process	9	ABCG1	1	520	2	14132	0.0722404
GO:0043969	histone H2B acetylation	biological_process	11	LOC106035824	1	520	2	14132	0.0722404
GO:0044342	type B pancreatic cell proliferation	biological_process	5	IGFBP5	1	520	2	14132	0.0722404
GO:0047613	aconitate decarboxylase activity	molecular_function	7	ACOD1	1	520	2	14132	0.0722404
GO:0004087	carbamoyl-phosphate synthase (ammonia) activity	molecular_function	6	CAD	1	520	2	14132	0.0722404
GO:0060841	venous blood vessel development	biological_process	6	FOXF1	1	520	2	14132	0.0722404
GO:0034162	toll-like receptor 9 signaling pathway	biological_process	9	TNIP2	1	520	2	14132	0.0722404
GO:0004088	carbamoyl-phosphate synthase (glutamine-hydrolyzing) activity	molecular_function	7	CAD	1	520	2	14132	0.0722404
GO:0032367	intracellular cholesterol transport	biological_process	10	ABCG1	1	520	2	14132	0.0722404
GO:0010998	regulation of translational initiation by eIF2 alpha phosphorylation	biological_process	10	EIF2AK2	1	520	2	14132	0.0722404
GO:0051891	positive regulation of cardioblast differentiation	biological_process	9	GATA6	1	520	2	14132	0.0722404
GO:0060438	trachea development	biological_process	6	FOXF1	1	520	2	14132	0.0722404
GO:0060033	anatomical structure regression	biological_process	4	SPI1	1	520	2	14132	0.0722404
GO:0032480	negative regulation of type I interferon production	biological_process	8	DHX58	1	520	2	14132	0.0722404
GO:0042567	insulin-like growth factor ternary complex	cellular_component	6	IGFBP5	1	520	2	14132	0.0722404
GO:0035672	oligopeptide transmembrane transport	biological_process	10	CDH17	1	520	2	14132	0.0722404
GO:0050925	negative regulation of negative chemotaxis	biological_process	9	ROBO2	1	520	2	14132	0.0722404
GO:0019534	toxin transmembrane transporter activity	molecular_function	5	ABCG1	1	520	2	14132	0.0722404
GO:0071930	negative regulation of transcription involved in G1/S transition of mitotic cell cycle	biological_process	10	E2F7	1	520	2	14132	0.0722404
GO:0004798	thymidylate kinase activity	molecular_function	8	CMPK2	1	520	2	14132	0.0722404
GO:0007190	activation of adenylate cyclase activity	biological_process	6	ADCY5	1	520	2	14132	0.0722404
GO:0015718	monocarboxylic acid transport	biological_process	10	SLC16A9	1	520	2	14132	0.0722404
GO:0051458	corticotropin secretion	biological_process	11	CRHR1	1	520	2	14132	0.0722404
GO:0004314	[acyl-carrier-protein] S-malonyltransferase activity	molecular_function	8	FASN	1	520	2	14132	0.0722404
GO:0004830	tryptophan-tRNA ligase activity	molecular_function	7	WARS1	1	520	2	14132	0.0722404
GO:0016222	procollagen-proline 4-dioxygenase complex	cellular_component	7	P4HA1	1	520	2	14132	0.0722404
GO:0033265	choline binding	molecular_function	5	CHKA	1	520	2	14132	0.0722404
GO:0045591	positive regulation of regulatory T cell differentiation	biological_process	11	CARMIL2	1	520	2	14132	0.0722404
GO:0006534	cysteine metabolic process	biological_process	10	GCLM	1	520	2	14132	0.0722404
GO:0004483	mRNA (nucleoside-2'-O-)-methyltransferase activity	molecular_function	8	CMTR2	1	520	2	14132	0.0722404
GO:0004103	choline kinase activity	molecular_function	7	CHKA	1	520	2	14132	0.0722404
GO:0003181	atrioventricular valve morphogenesis	biological_process	6	CCN1	1	520	2	14132	0.0722404
GO:0045347	negative regulation of MHC class II biosynthetic process	biological_process	9	SPI1	1	520	2	14132	0.0722404
GO:0060486	Clara cell differentiation	biological_process	8	GATA6	1	520	2	14132	0.0722404
GO:0060689	cell differentiation involved in salivary gland development	biological_process	6	CLCN2	1	520	2	14132	0.0722404
GO:1901858	regulation of mitochondrial DNA metabolic process	biological_process	9	LOC125184580	1	520	2	14132	0.0722404
GO:0061325	cell proliferation involved in outflow tract morphogenesis	biological_process	5	PITX2	1	520	2	14132	0.0722404
GO:1990879	CST complex	cellular_component	7	TEN1	1	520	2	14132	0.0722404
GO:2000479	regulation of cAMP-dependent protein kinase activity	biological_process	12	SESN2	1	520	2	14132	0.0722404
GO:0032100	positive regulation of appetite	biological_process	11	FASN	1	520	2	14132	0.0722404
GO:0008401	retinoic acid 4-hydroxylase activity	molecular_function	6	LOC106043174	1	520	2	14132	0.0722404
GO:1900245	positive regulation of MDA-5 signaling pathway	biological_process	8	DHX58	1	520	2	14132	0.0722404
GO:0051351	positive regulation of ligase activity	biological_process	7	MID1IP1	1	520	2	14132	0.0722404
GO:0006436	tryptophanyl-tRNA aminoacylation	biological_process	13	WARS1	1	520	2	14132	0.0722404
GO:0044027	hypermethylation of CpG island	biological_process	11	SPI1	1	520	2	14132	0.0722404
GO:0006529	asparagine biosynthetic process	biological_process	12	ASNS	1	520	2	14132	0.0722404
GO:0006651	diacylglycerol biosynthetic process	biological_process	10	MOGAT1	1	520	2	14132	0.0722404
GO:0060228	phosphatidylcholine-sterol O-acyltransferase activator activity	molecular_function	6	APOA4	1	520	2	14132	0.0722404
GO:0004768	stearoyl-CoA 9-desaturase activity	molecular_function	8	SCD	1	520	2	14132	0.0722404
GO:0043587	tongue morphogenesis	biological_process	7	LOC106043174	1	520	2	14132	0.0722404
GO:0034455	t-UTP complex	cellular_component	4	UTP4	1	520	2	14132	0.0722404
GO:0004647	phosphoserine phosphatase activity	molecular_function	8	PSPH	1	520	2	14132	0.0722404
GO:0004070	aspartate carbamoyltransferase activity	molecular_function	7	CAD	1	520	2	14132	0.0722404
GO:0006227	dUDP biosynthetic process	biological_process	12	CMPK2	1	520	2	14132	0.0722404
GO:0061101	neuroendocrine cell differentiation	biological_process	9	WNT11	1	520	2	14132	0.0722404
GO:0000720	pyrimidine dimer repair by nucleotide-excision repair	biological_process	10	LOC125181835	1	520	2	14132	0.0722404
GO:0004365	glyceraldehyde-3-phosphate dehydrogenase (NAD+) (phosphorylating) activity	molecular_function	8	LOC125181622	1	520	2	14132	0.0722404
GO:0007195	adenylate cyclase-inhibiting dopamine receptor signaling pathway	biological_process	9	ADCY5	1	520	2	14132	0.0722404
GO:1903208	negative regulation of hydrogen peroxide-induced neuron death	biological_process	10	NR4A3	1	520	2	14132	0.0722404
GO:0005427	proton-dependent oligopeptide secondary active transmembrane transporter activity	molecular_function	8	CDH17	1	520	2	14132	0.0722404
GO:0008898	S-adenosylmethionine-homocysteine S-methyltransferase activity	molecular_function	8	MTR	1	520	2	14132	0.0722404
GO:0031315	extrinsic component of mitochondrial outer membrane	cellular_component	6	SARM1	1	520	2	14132	0.0722404
GO:0048304	positive regulation of isotype switching to IgG isotypes	biological_process	11	CD28	1	520	2	14132	0.0722404
GO:0002934	desmosome organization	biological_process	7	LOC106034878	1	520	2	14132	0.0722404
GO:0042128	nitrate assimilation	biological_process	8	RFESD	1	520	2	14132	0.0722404
GO:0017109	glutamate-cysteine ligase complex	cellular_component	6	GCLM	1	520	2	14132	0.0722404
GO:0097208	alveolar lamellar body	cellular_component	10	LOC106045567	1	520	2	14132	0.0722404
GO:0097632	extrinsic component of phagophore assembly site membrane	cellular_component	6	ATG14	1	520	2	14132	0.0722404
GO:0021882	regulation of transcription from RNA polymerase II promoter involved in forebrain neuron fate commitment	biological_process	11	DLX1	1	520	2	14132	0.0722404
GO:0055129	L-proline biosynthetic process	biological_process	13	PYCR1	1	520	2	14132	0.0722404
GO:1990418	response to insulin-like growth factor stimulus	biological_process	6	IGF1	1	520	2	14132	0.0722404
GO:0097493	structural molecule activity conferring elasticity	molecular_function	4	LOC106029845	1	520	2	14132	0.0722404
GO:0042851	L-alanine metabolic process	biological_process	12	LOC125181640	1	520	2	14132	0.0722404
GO:0097156	fasciculation of motor neuron axon	biological_process	7	SEMA3A	1	520	2	14132	0.0722404
GO:1904120	positive regulation of otic vesicle morphogenesis	biological_process	9	LOC125184580	1	520	2	14132	0.0722404
GO:0000828	inositol hexakisphosphate kinase activity	molecular_function	7	LOC125180385	1	520	2	14132	0.0722404
GO:0004831	tyrosine-tRNA ligase activity	molecular_function	7	YARS1	1	520	2	14132	0.0722404
GO:0004735	pyrroline-5-carboxylate reductase activity	molecular_function	7	PYCR1	1	520	2	14132	0.0722404
GO:0004008	copper-exporting ATPase activity	molecular_function	12	ATP7B	1	520	2	14132	0.0722404
GO:0000064	L-ornithine transmembrane transporter activity	molecular_function	7	SLC7A3	1	520	2	14132	0.0722404
GO:0009190	cyclic nucleotide biosynthetic process	biological_process	10	NPR3	1	520	2	14132	0.0722404
GO:0004021	L-alanine:2-oxoglutarate aminotransferase activity	molecular_function	8	LOC125181640	1	520	2	14132	0.0722404
GO:0001842	neural fold formation	biological_process	8	LOC106030928	1	520	2	14132	0.0722404
GO:0006677	glycosylceramide metabolic process	biological_process	10	ST6GALNAC6	1	520	2	14132	0.0722404
GO:0032731	positive regulation of interleukin-1 beta production	biological_process	9	HSPB1	1	520	2	14132	0.0722404
GO:0042287	MHC protein binding	molecular_function	6	MARCHF1	1	520	2	14132	0.0722404
GO:1902882	regulation of response to oxidative stress	biological_process	7	LOC125184580	1	520	2	14132	0.0722404
GO:0005914	spot adherens junction	cellular_component	6	PGM5	1	520	2	14132	0.0722404
GO:0004878	complement component C5a receptor activity	molecular_function	7	LOC125181249	1	520	2	14132	0.0722404
GO:2000860	positive regulation of aldosterone secretion	biological_process	12	C1QTNF6	1	520	2	14132	0.0722404
GO:0098903	regulation of membrane repolarization during action potential	biological_process	10	CACNA1C	1	520	2	14132	0.0722404
GO:0060005	vestibular reflex	biological_process	6	NR4A3	1	520	2	14132	0.0722404
GO:0022839	ion gated channel activity	molecular_function	6	ASIC2	1	520	2	14132	0.0722404
GO:0046874	quinolinate metabolic process	biological_process	6	ACMSD	1	520	2	14132	0.0722404
GO:0046338	phosphatidylethanolamine catabolic process	biological_process	10	PNPLA8	1	520	2	14132	0.0722404
GO:0002074	extraocular skeletal muscle development	biological_process	9	PITX2	1	520	2	14132	0.0722404
GO:0004095	carnitine O-palmitoyltransferase activity	molecular_function	9	CPT1B	1	520	2	14132	0.0722404
GO:0004066	asparagine synthase (glutamine-hydrolyzing) activity	molecular_function	7	ASNS	1	520	2	14132	0.0722404
GO:0004357	glutamate-cysteine ligase activity	molecular_function	7	GCLM	1	520	2	14132	0.0722404
GO:0015680	intracellular copper ion transport	biological_process	8	ATP7B	1	520	2	14132	0.0722404
GO:1904431	positive regulation of t-circle formation	biological_process	11	LOC125181835	1	520	2	14132	0.0722404
GO:0034041	sterol-transporting ATPase activity	molecular_function	6	ABCG1	1	520	2	14132	0.0722404
GO:0090241	negative regulation of histone H4 acetylation	biological_process	12	SPI1	1	520	2	14132	0.0722404
GO:0002763	positive regulation of myeloid leukocyte differentiation	biological_process	9	KITLG	1	520	2	14132	0.0722404
GO:2000538	positive regulation of B cell chemotaxis	biological_process	10	LOC106038263	1	520	2	14132	0.0722404
GO:0031262	Ndc80 complex	cellular_component	4	SPC25	1	520	2	14132	0.0722404
GO:0035745	T-helper 2 cell cytokine production	biological_process	8	LOC106035572	1	520	2	14132	0.0722404
GO:2000287	positive regulation of myotome development	biological_process	9	PITX2	1	520	2	14132	0.0722404
GO:0050915	sensory perception of sour taste	biological_process	9	ASIC2	1	520	2	14132	0.0722404
GO:0048645	animal organ formation	biological_process	5	GATA6	1	520	2	14132	0.0722404
GO:1903352	L-ornithine transmembrane transport	biological_process	8	SLC7A3	1	520	2	14132	0.0722404
GO:2000253	positive regulation of feeding behavior	biological_process	7	NR4A3	1	520	2	14132	0.0722404
GO:0051150	regulation of smooth muscle cell differentiation	biological_process	8	FOXF1	1	520	2	14132	0.0722404
GO:0034436	glycoprotein transport	biological_process	10	ABCG1	1	520	2	14132	0.0722404
GO:0019695	choline metabolic process	biological_process	7	CHKA	1	520	2	14132	0.0722404
GO:0007494	midgut development	biological_process	7	FOXF1	1	520	2	14132	0.0722404
GO:0032042	mitochondrial DNA metabolic process	biological_process	8	SESN2	1	520	2	14132	0.0722404
GO:0046709	IDP catabolic process	biological_process	12	LOC125184050	1	520	2	14132	0.0722404
GO:0038033	positive regulation of endothelial cell chemotaxis by VEGF-activated vascular endothelial growth factor receptor signaling pathway	biological_process	10	HSPB1	1	520	2	14132	0.0722404
GO:0002495	antigen processing and presentation of peptide antigen via MHC class II	biological_process	6	MARCHF1	1	520	2	14132	0.0722404
GO:0044736	acid-sensing ion channel activity	molecular_function	10	ASIC2	1	520	2	14132	0.0722404
GO:0060460	left lung morphogenesis	biological_process	7	PITX2	1	520	2	14132	0.0722404
GO:0030023	extracellular matrix constituent conferring elasticity	molecular_function	5	EMILIN1	1	520	2	14132	0.0722404
GO:0034157	positive regulation of toll-like receptor 7 signaling pathway	biological_process	10	RSAD2	1	520	2	14132	0.0722404
GO:0030348	syntaxin-3 binding	molecular_function	7	LOC125181787	1	520	2	14132	0.0722404
GO:1901862	negative regulation of muscle tissue development	biological_process	7	IGFBP5	1	520	2	14132	0.0722404
GO:0030240	skeletal muscle thin filament assembly	biological_process	7	LOC106029845	1	520	2	14132	0.0722404
GO:0072189	ureter development	biological_process	6	FOXF1	1	520	2	14132	0.0722404
GO:0070668	positive regulation of mast cell proliferation	biological_process	9	KITLG	1	520	2	14132	0.0722404
GO:0001547	antral ovarian follicle growth	biological_process	5	FOXO3	1	520	2	14132	0.0722404
GO:0038171	cannabinoid signaling pathway	biological_process	6	GPR55	1	520	2	14132	0.0722404
GO:0016920	pyroglutamyl-peptidase activity	molecular_function	9	PGPEP1L	1	520	2	14132	0.0722404
GO:0003091	renal water homeostasis	biological_process	6	ADCY5	1	520	2	14132	0.0722404
GO:0030011	maintenance of cell polarity	biological_process	5	CARMIL2	1	520	2	14132	0.0722404
GO:0015375	glycine:sodium symporter activity	molecular_function	9	SLC6A9	1	520	2	14132	0.0722404
GO:0060577	pulmonary vein morphogenesis	biological_process	8	PITX2	1	520	2	14132	0.0722404
GO:0046885	regulation of hormone biosynthetic process	biological_process	8	STC2	1	520	2	14132	0.0722404
GO:0032877	positive regulation of DNA endoreduplication	biological_process	9	E2F7	1	520	2	14132	0.0722404
GO:0030300	regulation of intestinal cholesterol absorption	biological_process	10	APOA4	1	520	2	14132	0.0722404
GO:0001909	leukocyte mediated cytotoxicity	biological_process	4	LOC125181787	1	520	2	14132	0.0722404
GO:0002682	regulation of immune system process	biological_process	5	LOC106037038	1	520	2	14132	0.0722404
GO:0090656	t-circle formation	biological_process	9	LOC125181835	1	520	2	14132	0.0722404
GO:0035710	CD4-positive, alpha-beta T cell activation	biological_process	9	IL18	1	520	2	14132	0.0722404
GO:0003960	NADPH:quinone reductase activity	molecular_function	7	TP53I3	1	520	2	14132	0.0722404
GO:0004315	3-oxoacyl-[acyl-carrier-protein] synthase activity	molecular_function	8	FASN	1	520	2	14132	0.0722404
GO:0061031	endodermal digestive tract morphogenesis	biological_process	7	PITX2	1	520	2	14132	0.0722404
GO:0051208	sequestering of calcium ion	biological_process	5	ATP7B	1	520	2	14132	0.0722404
GO:0001542	ovulation from ovarian follicle	biological_process	5	FOXO3	1	520	2	14132	0.0722404
GO:0042596	fear response	biological_process	6	CRHR1	1	520	2	14132	0.0722404
GO:0003278	apoptotic process involved in heart morphogenesis	biological_process	9	CCN1	1	520	2	14132	0.0722404
GO:0006233	dTDP biosynthetic process	biological_process	12	CMPK2	1	520	2	14132	0.0722404
GO:0046884	follicle-stimulating hormone secretion	biological_process	10	TBX3	1	520	2	14132	0.0722404
GO:0008028	monocarboxylic acid transmembrane transporter activity	molecular_function	7	SLC16A9	1	520	2	14132	0.0722404
GO:0016500	protein-hormone receptor activity	molecular_function	5	LGR5	1	520	2	14132	0.0722404
GO:2000288	positive regulation of myoblast proliferation	biological_process	8	PITX2	1	520	2	14132	0.0722404
GO:0060923	cardiac muscle cell fate commitment	biological_process	7	TBX3	1	520	2	14132	0.0722404
GO:0048332	mesoderm morphogenesis	biological_process	6	TBX3	1	520	2	14132	0.0722404
GO:0032481	positive regulation of type I interferon production	biological_process	8	DHX58	1	520	2	14132	0.0722404
GO:0034165	positive regulation of toll-like receptor 9 signaling pathway	biological_process	10	RSAD2	1	520	2	14132	0.0722404
GO:0033540	fatty acid beta-oxidation using acyl-CoA oxidase	biological_process	12	CRAT	1	520	2	14132	0.0722404
GO:0042587	glycogen granule	cellular_component	6	LOC106033162	1	520	2	14132	0.0722404
GO:0006739	NADP metabolic process	biological_process	4	TP53I3	1	520	2	14132	0.0722404
GO:1900625	positive regulation of monocyte aggregation	biological_process	9	NR4A3	1	520	2	14132	0.0722404
GO:0015949	nucleobase-containing small molecule interconversion	biological_process	8	TXNRD1	1	520	2	14132	0.0722404
GO:2000503	positive regulation of natural killer cell chemotaxis	biological_process	10	LOC106038263	1	520	2	14132	0.0722404
GO:0048133	male germ-line stem cell asymmetric division	biological_process	8	ZBTB16	1	520	2	14132	0.0722404
GO:0047757	chondroitin-glucuronate 5-epimerase activity	molecular_function	7	DSE	1	520	2	14132	0.0722404
GO:0045187	regulation of circadian sleep/wake cycle, sleep	biological_process	7	PER3	1	520	2	14132	0.0722404
GO:0008483	transaminase activity	molecular_function	6	PHYKPL	1	520	2	14132	0.0722404
GO:0043651	linoleic acid metabolic process	biological_process	11	PNPLA8	1	520	2	14132	0.0722404
GO:0071731	response to nitric oxide	biological_process	7	CCL19	1	520	2	14132	0.0722404
GO:0072573	tolerance induction to lipopolysaccharide	biological_process	5	ACOD1	1	520	2	14132	0.0722404
GO:0042284	sphingolipid delta-4 desaturase activity	molecular_function	6	DEGS2	1	520	2	14132	0.0722404
GO:2001037	positive regulation of tongue muscle cell differentiation	biological_process	12	LOC106043174	1	520	2	14132	0.0722404
GO:0038018	Wnt receptor catabolic process	biological_process	8	RNF43	1	520	2	14132	0.0722404
GO:0060003	copper ion export	biological_process	12	ATP7B	1	520	2	14132	0.0722404
GO:0046032	ADP catabolic process	biological_process	12	LOC125184050	1	520	2	14132	0.0722404
GO:0002158	osteoclast proliferation	biological_process	5	NPR3	1	520	2	14132	0.0722404
GO:0051525	NFAT protein binding	molecular_function	8	SPI1	1	520	2	14132	0.0722404
GO:1902262	apoptotic process involved in blood vessel morphogenesis	biological_process	9	SPI1	1	520	2	14132	0.0722404
GO:0045030	UTP-activated nucleotide receptor activity	molecular_function	10	P2RY4	1	520	2	14132	0.0722404
GO:0071500	cellular response to nitrosative stress	biological_process	6	LOC125184580	1	520	2	14132	0.0722404
GO:0060046	regulation of acrosome reaction	biological_process	7	LOC106047378	1	520	2	14132	0.0722404
GO:0004151	dihydroorotase activity	molecular_function	7	CAD	1	520	2	14132	0.0722404
GO:0001960	negative regulation of cytokine-mediated signaling pathway	biological_process	9	SIGIRR	1	520	2	14132	0.0722404
GO:0005006	epidermal growth factor-activated receptor activity	molecular_function	10	EFEMP1	1	520	2	14132	0.0722404
GO:0006508	proteolysis	biological_process	7	ADAM12;ADAMTS17;ADAMTS9;ADAMTSL2;AGBL1;KEL;LOC106029812;LOC106034164;LOC106038930;LOC106045567;LOC106045683;PAMR1;PGPEP1L;PRSS35	14	520	247	14132	0.0727941
GO:0043524	negative regulation of neuron apoptotic process	biological_process	10	DLX1;MDK;NDNF;NR4A3;VSTM2L	5	520	61	14132	0.0732708
GO:0010951	negative regulation of endopeptidase activity	biological_process	11	AHSG;CD109;LOC106033760;LOC106034799;LOC125184722;TFPI	6	520	80	14132	0.0740316
GO:0021766	hippocampus development	biological_process	5	DLX1;ID4;NR4A3	3	520	27	14132	0.0754283
GO:0016757	transferase activity, transferring glycosyl groups	molecular_function	5	B3GNTL1;GALNT12;LOC125180678	3	520	27	14132	0.0754283
GO:0006629	lipid metabolic process	biological_process	5	CHKA;CPT1B;LOC106033870;LOC106033871;NAAA	5	520	62	14132	0.0774139
GO:0016311	dephosphorylation	biological_process	7	LOC125180385;LPIN1;LPIN2;PSPH	4	520	44	14132	0.0774928
GO:0001656	metanephros development	biological_process	7	ID3;ROBO2	2	520	13	14132	0.0806407
GO:0016303	1-phosphatidylinositol-3-kinase activity	molecular_function	8	PIK3C2G;PIK3CB	2	520	13	14132	0.0806407
GO:0042149	cellular response to glucose starvation	biological_process	9	ASNS;ATG14	2	520	13	14132	0.0806407
GO:0042572	retinol metabolic process	biological_process	11	BCO1;LOC106037570	2	520	13	14132	0.0806407
GO:0090023	positive regulation of neutrophil chemotaxis	biological_process	10	CCL19;LOC106038263	2	520	13	14132	0.0806407
GO:0045740	positive regulation of DNA replication	biological_process	10	KITLG;PDGFC	2	520	13	14132	0.0806407
GO:0007608	sensory perception of smell	biological_process	8	ADCY3;TTC8	2	520	13	14132	0.0806407
GO:0005978	glycogen biosynthetic process	biological_process	10	GYS2;PGM5	2	520	13	14132	0.0806407
GO:0045663	positive regulation of myoblast differentiation	biological_process	8	BOC;PITX2	2	520	13	14132	0.0806407
GO:0048384	retinoic acid receptor signaling pathway	biological_process	6	CREM;LOC106043174	2	520	13	14132	0.0806407
GO:0005811	lipid droplet	cellular_component	6	LOC106044932;LOC125184050;LOC125184504;RSAD2	4	520	45	14132	0.0827038
GO:0006366	transcription by RNA polymerase II	biological_process	9	FOXF1;FOXI1;FOXO3;GATA6;GLIS1;KLF13;LOC106035824;NFIL3;NR4A3;PITX2;SPI1;ZNF516	12	520	209	14132	0.0853615
GO:0005882	intermediate filament	cellular_component	7	INA;LOC106034878;LOC106049573	3	520	29	14132	0.0893691
GO:0031490	chromatin DNA binding	molecular_function	7	FOXO3;LOC106035824;PITX2	3	520	29	14132	0.0893691
GO:0006811	ion transport	biological_process	6	SLCO2A1;SLCO4A1;TF	3	520	29	14132	0.0893691
GO:0005507	copper ion binding	molecular_function	8	APOA4;ATP7B;LOC125180764	3	520	29	14132	0.0893691
GO:0030968	endoplasmic reticulum unfolded protein response	biological_process	5	EIF2AK2;PTPN1;STC2	3	520	29	14132	0.0893691
GO:0051496	positive regulation of stress fiber assembly	biological_process	8	ARHGEF10;CCN2;WNT11	3	520	29	14132	0.0893691
GO:0045599	negative regulation of fat cell differentiation	biological_process	8	ID4;JDP2;RUNX1T1	3	520	29	14132	0.0893691
GO:0009636	response to toxic substance	biological_process	5	CHKA;EIF2AK2;SLC7A11	3	520	29	14132	0.0893691
GO:0030018	Z disc	cellular_component	5	HSPB1;JPH1;LOC106029845;LOC125184869;PGM5	5	520	65	14132	0.0905801
GO:0012506	vesicle membrane	cellular_component	5	ASPSCR1;BAIAP2L2	2	520	14	14132	0.0918613
GO:0006165	nucleoside diphosphate phosphorylation	biological_process	9	AK1;CMPK2	2	520	14	14132	0.0918613
GO:0015078	proton transmembrane transporter activity	molecular_function	9	ATP6V0D2;ATP6V1C2	2	520	14	14132	0.0918613
GO:0030295	protein kinase activator activity	molecular_function	7	GPRC5B;WNT11	2	520	14	14132	0.0918613
GO:0009888	tissue development	biological_process	5	GATA6;LOC125180557	2	520	14	14132	0.0918613
GO:0034765	regulation of ion transmembrane transport	biological_process	8	ASIC2;CACNA1C;CACNA1G;CLIC6	4	520	47	14132	0.0936255
GO:0051219	phosphoprotein binding	molecular_function	5	DPYSL4;LRP11;PITX2	3	520	30	14132	0.096714
GO:0000045	autophagosome assembly	biological_process	7	ATG14;TP53INP1;TP53INP2	3	520	30	14132	0.096714
GO:0001503	ossification	biological_process	4	AHSG;CCN2;IGSF10	3	520	30	14132	0.096714
GO:0043065	positive regulation of apoptotic process	biological_process	9	ATF4;GADD45B;GADD45G;LOC106043112;LOC125181314;OSGIN1;ZBTB16	7	520	107	14132	0.0995119
GO:0043565	sequence-specific DNA binding	molecular_function	7	CREM;FOXO3;GLI1;HLF;LHX6;NFIL3;NR1I3;PITX2;RBPJ;TBX3;ZNF516	11	520	194	14132	0.103102
GO:0045765	regulation of angiogenesis	biological_process	7	HTATIP2;WARS1	2	520	15	14132	0.103502
GO:0004181	metallocarboxypeptidase activity	molecular_function	9	AGBL1;CPN1	2	520	15	14132	0.103502
GO:0050766	positive regulation of phagocytosis	biological_process	8	AHSG;LOC106043193	2	520	15	14132	0.103502
GO:0005977	glycogen metabolic process	biological_process	9	LOC106033162;PPP1R3B	2	520	15	14132	0.103502
GO:0000159	protein phosphatase type 2A complex	cellular_component	5	NKD1;PPP2R2C	2	520	15	14132	0.103502
GO:0060349	bone morphogenesis	biological_process	6	LOC106043174;LOC125182926	2	520	15	14132	0.103502
GO:0008307	structural constituent of muscle	molecular_function	4	JPH1;LOC106029845	2	520	15	14132	0.103502
GO:0042752	regulation of circadian rhythm	biological_process	5	CREM;NOCT	2	520	15	14132	0.103502
GO:2000352	negative regulation of endothelial cell apoptotic process	biological_process	11	NDNF;TNIP2	2	520	15	14132	0.103502
GO:0045335	phagocytic vesicle	cellular_component	8	ATG14;LOC125181787;RAB7B	3	520	31	14132	0.104295
GO:0001047	core promoter binding	molecular_function	8	E2F3;E2F7;FOXO3	3	520	31	14132	0.104295
GO:0050679	positive regulation of epithelial cell proliferation	biological_process	8	LOC125181249;LOC125184580;NR4A3	3	520	31	14132	0.104295
GO:0048598	embryonic morphogenesis	biological_process	5	FLRT3	1	520	3	14132	0.106383
GO:0006990	positive regulation of transcription from RNA polymerase II promoter involved in unfolded protein response	biological_process	12	LOC106035824	1	520	3	14132	0.106383
GO:0032275	luteinizing hormone secretion	biological_process	10	TBX3	1	520	3	14132	0.106383
GO:0004949	cannabinoid receptor activity	molecular_function	7	GPR55	1	520	3	14132	0.106383
GO:0061184	positive regulation of dermatome development	biological_process	9	PITX2	1	520	3	14132	0.106383
GO:0034499	late endosome to Golgi transport	biological_process	9	RAB7B	1	520	3	14132	0.106383
GO:0010888	negative regulation of lipid storage	biological_process	6	ABCG1	1	520	3	14132	0.106383
GO:0019254	carnitine metabolic process, CoA-linked	biological_process	8	CRAT	1	520	3	14132	0.106383
GO:0098904	regulation of AV node cell action potential	biological_process	7	LOC125184869	1	520	3	14132	0.106383
GO:0006857	oligopeptide transport	biological_process	9	CDH17	1	520	3	14132	0.106383
GO:0034638	phosphatidylcholine catabolic process	biological_process	10	PNPLA8	1	520	3	14132	0.106383
GO:0006032	chitin catabolic process	biological_process	8	LOC106045865	1	520	3	14132	0.106383
GO:0002277	myeloid dendritic cell activation involved in immune response	biological_process	8	LOC106043193	1	520	3	14132	0.106383
GO:1902254	negative regulation of intrinsic apoptotic signaling pathway by p53 class mediator	biological_process	11	LOC106039159	1	520	3	14132	0.106383
GO:0010828	positive regulation of glucose transmembrane transport	biological_process	9	NR4A3	1	520	3	14132	0.106383
GO:0031102	neuron projection regeneration	biological_process	6	APOA4	1	520	3	14132	0.106383
GO:0071377	cellular response to glucagon stimulus	biological_process	8	ADCY5	1	520	3	14132	0.106383
GO:0015280	ligand-gated sodium channel activity	molecular_function	9	ASIC2	1	520	3	14132	0.106383
GO:0010499	proteasomal ubiquitin-independent protein catabolic process	biological_process	9	ENC1	1	520	3	14132	0.106383
GO:0035032	phosphatidylinositol 3-kinase complex, class III	cellular_component	8	ATG14	1	520	3	14132	0.106383
GO:0044292	dendrite terminus	cellular_component	5	IFT52	1	520	3	14132	0.106383
GO:1902036	regulation of hematopoietic stem cell differentiation	biological_process	8	EIF2AK2	1	520	3	14132	0.106383
GO:0072599	establishment of protein localization to endoplasmic reticulum	biological_process	9	LOC125184869	1	520	3	14132	0.106383
GO:0006657	CDP-choline pathway	biological_process	11	CHKA	1	520	3	14132	0.106383
GO:0004962	endothelin receptor activity	molecular_function	7	LOC106047519	1	520	3	14132	0.106383
GO:0060765	regulation of androgen receptor signaling pathway	biological_process	9	LOC106035824	1	520	3	14132	0.106383
GO:0004487	methylenetetrahydrofolate dehydrogenase (NAD+) activity	molecular_function	7	MTHFD2	1	520	3	14132	0.106383
GO:0071371	cellular response to gonadotropin stimulus	biological_process	7	GATA6	1	520	3	14132	0.106383
GO:0030540	female genitalia development	biological_process	7	TBX3	1	520	3	14132	0.106383
GO:0043262	adenosine-diphosphatase activity	molecular_function	9	LOC125184050	1	520	3	14132	0.106383
GO:0035455	response to interferon-alpha	biological_process	7	EIF2AK2	1	520	3	14132	0.106383
GO:0035973	aggrephagy	biological_process	9	LOC125183079	1	520	3	14132	0.106383
GO:0004740	pyruvate dehydrogenase (acetyl-transferring) kinase activity	molecular_function	8	PDK3	1	520	3	14132	0.106383
GO:0035694	mitochondrial protein catabolic process	biological_process	9	LOC125181314	1	520	3	14132	0.106383
GO:0060355	positive regulation of cell adhesion molecule production	biological_process	7	COLEC12	1	520	3	14132	0.106383
GO:0021891	olfactory bulb interneuron development	biological_process	9	ROBO2	1	520	3	14132	0.106383
GO:0070168	negative regulation of biomineral tissue development	biological_process	7	AHSG	1	520	3	14132	0.106383
GO:0002067	glandular epithelial cell differentiation	biological_process	8	LOC106035572	1	520	3	14132	0.106383
GO:0006235	dTTP biosynthetic process	biological_process	12	CMPK2	1	520	3	14132	0.106383
GO:0004465	lipoprotein lipase activity	molecular_function	8	LOC106040417	1	520	3	14132	0.106383
GO:0046624	sphingolipid transporter activity	molecular_function	5	LOC106041486	1	520	3	14132	0.106383
GO:0097070	ductus arteriosus closure	biological_process	8	FOXF1	1	520	3	14132	0.106383
GO:0039536	negative regulation of RIG-I signaling pathway	biological_process	9	DHX58	1	520	3	14132	0.106383
GO:0009086	methionine biosynthetic process	biological_process	11	MTR	1	520	3	14132	0.106383
GO:0030098	lymphocyte differentiation	biological_process	7	SPI1	1	520	3	14132	0.106383
GO:0071243	cellular response to arsenic-containing substance	biological_process	6	ZFAND2A	1	520	3	14132	0.106383
GO:0002408	myeloid dendritic cell chemotaxis	biological_process	7	CCL19	1	520	3	14132	0.106383
GO:0051284	positive regulation of sequestering of calcium ion	biological_process	7	LOC125184869	1	520	3	14132	0.106383
GO:2000304	positive regulation of ceramide biosynthetic process	biological_process	9	CCN1	1	520	3	14132	0.106383
GO:0015181	arginine transmembrane transporter activity	molecular_function	7	SLC7A3	1	520	3	14132	0.106383
GO:0004999	vasoactive intestinal polypeptide receptor activity	molecular_function	7	VIPR1	1	520	3	14132	0.106383
GO:1902723	negative regulation of skeletal muscle satellite cell proliferation	biological_process	9	SDC4	1	520	3	14132	0.106383
GO:0044320	cellular response to leptin stimulus	biological_process	7	NR4A3	1	520	3	14132	0.106383
GO:0033179	proton-transporting V-type ATPase, V0 domain	cellular_component	6	ATP6V0D2	1	520	3	14132	0.106383
GO:0050780	dopamine receptor binding	molecular_function	7	CLIC6	1	520	3	14132	0.106383
GO:0035234	ectopic germ cell programmed cell death	biological_process	5	KITLG	1	520	3	14132	0.106383
GO:0086029	Purkinje myocyte to ventricular cardiac muscle cell signaling	biological_process	7	LOC125184869	1	520	3	14132	0.106383
GO:0097151	positive regulation of inhibitory postsynaptic potential	biological_process	9	RIMS1	1	520	3	14132	0.106383
GO:0005173	stem cell factor receptor binding	molecular_function	7	KITLG	1	520	3	14132	0.106383
GO:0003220	left ventricular cardiac muscle tissue morphogenesis	biological_process	9	LOC125184869	1	520	3	14132	0.106383
GO:0008595	anterior/posterior axis specification, embryo	biological_process	7	TBX3	1	520	3	14132	0.106383
GO:1904031	positive regulation of cyclin-dependent protein kinase activity	biological_process	12	LOC125184580	1	520	3	14132	0.106383
GO:0003310	pancreatic A cell differentiation	biological_process	10	GATA6	1	520	3	14132	0.106383
GO:0001952	regulation of cell-matrix adhesion	biological_process	7	PIK3CB	1	520	3	14132	0.106383
GO:0014701	junctional sarcoplasmic reticulum membrane	cellular_component	7	JPH1	1	520	3	14132	0.106383
GO:0046633	alpha-beta T cell proliferation	biological_process	9	LOC106043193	1	520	3	14132	0.106383
GO:0061326	renal tubule development	biological_process	6	TTC8	1	520	3	14132	0.106383
GO:0004144	diacylglycerol O-acyltransferase activity	molecular_function	9	MOGAT1	1	520	3	14132	0.106383
GO:0055009	atrial cardiac muscle tissue morphogenesis	biological_process	8	PITX2	1	520	3	14132	0.106383
GO:0006636	unsaturated fatty acid biosynthetic process	biological_process	11	SCD	1	520	3	14132	0.106383
GO:2000171	negative regulation of dendrite development	biological_process	12	KIAA0319	1	520	3	14132	0.106383
GO:0001302	replicative cell aging	biological_process	6	LOC125181835	1	520	3	14132	0.106383
GO:0042296	ISG15 transferase activity	molecular_function	6	LOC125180357	1	520	3	14132	0.106383
GO:0001961	positive regulation of cytokine-mediated signaling pathway	biological_process	9	LOC106043112	1	520	3	14132	0.106383
GO:0000309	nicotinamide-nucleotide adenylyltransferase activity	molecular_function	8	NMNAT2	1	520	3	14132	0.106383
GO:0044375	regulation of peroxisome size	biological_process	6	PEX11G	1	520	3	14132	0.106383
GO:0002860	positive regulation of natural killer cell mediated cytotoxicity directed against tumor cell target	biological_process	12	CRTAM	1	520	3	14132	0.106383
GO:0033993	response to lipid	biological_process	6	ABCG1	1	520	3	14132	0.106383
GO:0034628	'de novo' NAD biosynthetic process from aspartate	biological_process	13	NMNAT2	1	520	3	14132	0.106383
GO:1903214	regulation of protein targeting to mitochondrion	biological_process	9	LOC125181314	1	520	3	14132	0.106383
GO:0039534	negative regulation of MDA-5 signaling pathway	biological_process	9	DHX58	1	520	3	14132	0.106383
GO:0033857	diphosphoinositol-pentakisphosphate kinase activity	molecular_function	7	LOC125180385	1	520	3	14132	0.106383
GO:0052697	xenobiotic glucuronidation	biological_process	6	LOC106034449	1	520	3	14132	0.106383
GO:0071224	cellular response to peptidoglycan	biological_process	8	LOC106043112	1	520	3	14132	0.106383
GO:0086100	endothelin receptor signaling pathway	biological_process	6	LOC106047519	1	520	3	14132	0.106383
GO:0090207	regulation of triglyceride metabolic process	biological_process	8	ATG14	1	520	3	14132	0.106383
GO:0016229	steroid dehydrogenase activity	molecular_function	5	LOC125184050	1	520	3	14132	0.106383
GO:0097635	extrinsic component of autophagosome membrane	cellular_component	7	LOC125183079	1	520	3	14132	0.106383
GO:0008332	low voltage-gated calcium channel activity	molecular_function	10	CACNA1G	1	520	3	14132	0.106383
GO:0004568	chitinase activity	molecular_function	7	LOC106045865	1	520	3	14132	0.106383
GO:0097050	type B pancreatic cell apoptotic process	biological_process	8	LOC125184869	1	520	3	14132	0.106383
GO:0071494	cellular response to UV-C	biological_process	9	POLH	1	520	3	14132	0.106383
GO:0097629	extrinsic component of omegasome membrane	cellular_component	6	ATG14	1	520	3	14132	0.106383
GO:0048476	Holliday junction resolvase complex	cellular_component	4	EME2	1	520	3	14132	0.106383
GO:0060740	prostate gland epithelium morphogenesis	biological_process	7	ID4	1	520	3	14132	0.106383
GO:0004800	thyroxine 5'-deiodinase activity	molecular_function	5	DIO3	1	520	3	14132	0.106383
GO:0042987	amyloid precursor protein catabolic process	biological_process	8	ABCG1	1	520	3	14132	0.106383
GO:0035771	interleukin-4-mediated signaling pathway	biological_process	7	JAK3	1	520	3	14132	0.106383
GO:0016941	natriuretic peptide receptor activity	molecular_function	6	NPR3	1	520	3	14132	0.106383
GO:0070873	regulation of glycogen metabolic process	biological_process	10	PHLDA2	1	520	3	14132	0.106383
GO:0043305	negative regulation of mast cell degranulation	biological_process	10	FOXF1	1	520	3	14132	0.106383
GO:0061371	determination of heart left/right asymmetry	biological_process	8	LOC106045009	1	520	3	14132	0.106383
GO:0019941	modification-dependent protein catabolic process	biological_process	9	LOC125180357	1	520	3	14132	0.106383
GO:0015889	cobalamin transport	biological_process	7	AMN	1	520	3	14132	0.106383
GO:0039507	suppression by virus of host molecular function	biological_process	9	ZC3HAV1L	1	520	3	14132	0.106383
GO:0004515	nicotinate-nucleotide adenylyltransferase activity	molecular_function	8	NMNAT2	1	520	3	14132	0.106383
GO:0042129	regulation of T cell proliferation	biological_process	10	LOC106049456	1	520	3	14132	0.106383
GO:0042535	positive regulation of tumor necrosis factor biosynthetic process	biological_process	10	HSPB1	1	520	3	14132	0.106383
GO:0006072	glycerol-3-phosphate metabolic process	biological_process	8	GPAT2	1	520	3	14132	0.106383
GO:0004127	cytidylate kinase activity	molecular_function	8	CMPK2	1	520	3	14132	0.106383
GO:0015645	fatty acid ligase activity	molecular_function	7	LOC106033478	1	520	3	14132	0.106383
GO:0002438	acute inflammatory response to antigenic stimulus	biological_process	8	LOC106035572	1	520	3	14132	0.106383
GO:0004536	deoxyribonuclease activity	molecular_function	7	DNASE1L3	1	520	3	14132	0.106383
GO:0050436	microfibril binding	molecular_function	4	ADAMTSL2	1	520	3	14132	0.106383
GO:0009041	uridylate kinase activity	molecular_function	8	CMPK2	1	520	3	14132	0.106383
GO:0001766	membrane raft polarization	biological_process	8	LOC106043193	1	520	3	14132	0.106383
GO:0043924	suramin binding	molecular_function	5	LOC125184869	1	520	3	14132	0.106383
GO:0042135	neurotransmitter catabolic process	biological_process	7	LOC106034164	1	520	3	14132	0.106383
GO:0050833	pyruvate transmembrane transporter activity	molecular_function	8	SLC16A7	1	520	3	14132	0.106383
GO:0003846	2-acylglycerol O-acyltransferase activity	molecular_function	9	MOGAT1	1	520	3	14132	0.106383
GO:0032020	ISG15-protein conjugation	biological_process	9	LOC125180357	1	520	3	14132	0.106383
GO:0007614	short-term memory	biological_process	6	MDK	1	520	3	14132	0.106383
GO:0000122	negative regulation of transcription by RNA polymerase II	biological_process	10	DLX1;E2F7;FOXF1;FOXO3;GATA6;GLIS1;ID3;ID4;JDP2;LOC106035482;LOC106035824;NFIL3;NR4A3;PER3;PITX2;SPI1;TAGLN3;TBX3;ZBTB16	19	520	380	14132	0.109205
GO:0006887	exocytosis	biological_process	7	EXOC3L4;LOC125181787;MICAL3;RIMS1	4	520	50	14132	0.111206
GO:0009986	cell surface	cellular_component	4	ADAMTS9;APOA4;CD109;F3;GPRC5B;LOC106040417;LOC106042177;LOC106049450;LOC125180067;PDGFC;ROBO2;SLC7A11;TFPI	13	520	242	14132	0.111406
GO:0006869	lipid transport	biological_process	7	APOLD1;CHKA;LOC106041486	3	520	32	14132	0.112102
GO:0007204	positive regulation of cytosolic calcium ion concentration	biological_process	13	ADCY5;C1QTNF6;CACNA1C	3	520	32	14132	0.112102
GO:0008270	zinc ion binding	molecular_function	8	ADAM12;ADAMTS17;ADAMTS9;ADAMTSL2;AGBL1;CA5A;CPN1;DHX58;DTX4;GATA5;GATA6;LHX6;LOC106029812;LOC106033235;LOC106035482;LOC106035824;LOC106038930;LOC106049760;LOC125181194;MARCHF1;MICAL3;MICALL1;MORC4;MTR;NEURL1;NR4A3;PDLIM4;PRICKLE2;RNF144A;RNF152;RNF17;RNF43;RXRG;TP53I3;ZFAND2A;ZNFX1	36	520	794	14132	0.113393
GO:0007268	chemical synaptic transmission	biological_process	9	ASIC2;CACNA1G;DLG3;KCNMB1;LOC106046837	5	520	70	14132	0.114896
GO:0016705	oxidoreductase activity, acting on paired donors, with incorporation or reduction of molecular oxygen	molecular_function	5	LOC106032913;TBXAS1	2	520	16	14132	0.115516
GO:0003333	amino acid transmembrane transport	biological_process	11	SLC38A2;SLC6A9	2	520	16	14132	0.115516
GO:0009409	response to cold	biological_process	5	LOC106041938;LRP11	2	520	16	14132	0.115516
GO:0034198	cellular response to amino acid starvation	biological_process	9	EIF2AK2;RNF152	2	520	16	14132	0.115516
GO:0031593	polyubiquitin modification-dependent protein binding	molecular_function	6	TNIP2;TNIP3	2	520	16	14132	0.115516
GO:0032728	positive regulation of interferon-beta production	biological_process	9	RNF135;ZC3HAV1L	2	520	16	14132	0.115516
GO:0005891	voltage-gated calcium channel complex	cellular_component	9	CACNA1C;CACNA1G	2	520	16	14132	0.115516
GO:0005741	mitochondrial outer membrane	cellular_component	6	CPT1B;LOC125181314;LPIN1;RSAD2	4	520	51	14132	0.11737
GO:0032922	circadian regulation of gene expression	biological_process	5	CREM;NOCT;PER3	3	520	33	14132	0.120123
GO:0070098	chemokine-mediated signaling pathway	biological_process	7	CCL19;CX3CR1;LOC106041492	3	520	33	14132	0.120123
GO:0005518	collagen binding	molecular_function	5	C1QTNF6;MRC2;TGFBI	3	520	33	14132	0.120123
GO:0008013	beta-catenin binding	molecular_function	5	CDHR5;FOXO3;LOC106035824;LOC125180067	4	520	52	14132	0.12368
GO:0043066	negative regulation of apoptotic process	biological_process	9	ASIC2;ASNS;CCN1;EIF2AK2;GATA6;LOC106041938;LOC125181314;TBX3;WNT11	9	520	157	14132	0.125412
GO:0016323	basolateral plasma membrane	cellular_component	5	ATP7B;CDH17;DLG3;LOC106034878;LOC125181249	5	520	72	14132	0.125412
GO:0010629	negative regulation of gene expression	biological_process	8	CCN2;CD28;LOC125184580;NOCT;STC2	5	520	72	14132	0.125412
GO:0002548	monocyte chemotaxis	biological_process	6	CCL19;LOC106041492	2	520	17	14132	0.127861
GO:0010800	positive regulation of peptidyl-threonine phosphorylation	biological_process	11	LOC106043112;LOC125184580	2	520	17	14132	0.127861
GO:0034394	protein localization to cell surface	biological_process	7	LOC125180067;WNT11	2	520	17	14132	0.127861
GO:0070527	platelet aggregation	biological_process	7	HSPB1;SLC7A11	2	520	17	14132	0.127861
GO:0009058	biosynthetic process	biological_process	4	PBLD;PCYT1B	2	520	17	14132	0.127861
GO:0050729	positive regulation of inflammatory response	biological_process	9	GPRC5B;LOC106041492	2	520	17	14132	0.127861
GO:0005179	hormone activity	molecular_function	7	ADM2;LOC106037570;STC2	3	520	34	14132	0.12835
GO:0034644	cellular response to UV	biological_process	8	LOC106035824;LOC125180067;LOC125180713	3	520	34	14132	0.12835
GO:0000979	RNA polymerase II core promoter sequence-specific DNA binding	molecular_function	10	GATA6;LOC106035824;SPI1	3	520	34	14132	0.12835
GO:0050852	T cell receptor signaling pathway	biological_process	8	CARMIL2;CD28;LOC106043112	3	520	34	14132	0.12835
GO:0000978	RNA polymerase II proximal promoter sequence-specific DNA binding	molecular_function	10	BATF3;FOS;FOXI1;JDP2;KLF13;NR4A3;PITX2;SPI1;TBX3	9	520	160	14132	0.136175
GO:0031982	vesicle	cellular_component	5	LOC106041486;LOC106043112;LOC106045884	3	520	35	14132	0.136769
GO:0031901	early endosome membrane	cellular_component	9	KIAA0319;MARCHF1;SNX21	3	520	35	14132	0.136769
GO:0045252	oxoglutarate dehydrogenase complex	cellular_component	6	OGDHL	1	520	4	14132	0.139271
GO:0004591	oxoglutarate dehydrogenase (succinyl-transferring) activity	molecular_function	7	OGDHL	1	520	4	14132	0.139271
GO:0004305	ethanolamine kinase activity	molecular_function	7	CHKA	1	520	4	14132	0.139271
GO:0004849	uridine kinase activity	molecular_function	9	UCK2	1	520	4	14132	0.139271
GO:0010961	cellular magnesium ion homeostasis	biological_process	11	KEL	1	520	4	14132	0.139271
GO:0008061	chitin binding	molecular_function	5	LOC106045865	1	520	4	14132	0.139271
GO:0006048	UDP-N-acetylglucosamine biosynthetic process	biological_process	8	GNPNAT1	1	520	4	14132	0.139271
GO:0019388	galactose catabolic process	biological_process	9	PGM5	1	520	4	14132	0.139271
GO:0070820	tertiary granule	cellular_component	9	LOC125181787	1	520	4	14132	0.139271
GO:2001256	regulation of store-operated calcium entry	biological_process	10	STC2	1	520	4	14132	0.139271
GO:0008535	respiratory chain complex IV assembly	biological_process	9	LOC125180764	1	520	4	14132	0.139271
GO:0006526	arginine biosynthetic process	biological_process	12	CAD	1	520	4	14132	0.139271
GO:0016199	axon midline choice point recognition	biological_process	7	ROBO2	1	520	4	14132	0.139271
GO:0031133	regulation of axon diameter	biological_process	7	KEL	1	520	4	14132	0.139271
GO:0090501	RNA phosphodiester bond hydrolysis	biological_process	9	RNASEL	1	520	4	14132	0.139271
GO:0048763	calcium-induced calcium release activity	molecular_function	10	LOC125184869	1	520	4	14132	0.139271
GO:0004656	procollagen-proline 4-dioxygenase activity	molecular_function	9	P4HA1	1	520	4	14132	0.139271
GO:0060591	chondroblast differentiation	biological_process	6	CCN1	1	520	4	14132	0.139271
GO:0021960	anterior commissure morphogenesis	biological_process	12	TSKU	1	520	4	14132	0.139271
GO:0046321	positive regulation of fatty acid oxidation	biological_process	10	NR4A3	1	520	4	14132	0.139271
GO:0047499	calcium-independent phospholipase A2 activity	molecular_function	9	PNPLA8	1	520	4	14132	0.139271
GO:0008329	signaling pattern recognition receptor activity	molecular_function	6	COLEC12	1	520	4	14132	0.139271
GO:0042476	odontogenesis	biological_process	6	PITX2	1	520	4	14132	0.139271
GO:0030990	intraciliary transport particle	cellular_component	4	DYNC2LI1	1	520	4	14132	0.139271
GO:0006941	striated muscle contraction	biological_process	7	LOC106029845	1	520	4	14132	0.139271
GO:0045646	regulation of erythrocyte differentiation	biological_process	8	SPI1	1	520	4	14132	0.139271
GO:0006825	copper ion transport	biological_process	10	LOC125180764	1	520	4	14132	0.139271
GO:0017145	stem cell division	biological_process	5	LOC106034685	1	520	4	14132	0.139271
GO:0097411	hypoxia-inducible factor-1alpha signaling pathway	biological_process	5	PDK3	1	520	4	14132	0.139271
GO:0035166	post-embryonic hemopoiesis	biological_process	8	LOC125181835	1	520	4	14132	0.139271
GO:0050700	CARD domain binding	molecular_function	6	LOC106043112	1	520	4	14132	0.139271
GO:0050869	negative regulation of B cell activation	biological_process	9	BANK1	1	520	4	14132	0.139271
GO:0048617	embryonic foregut morphogenesis	biological_process	6	FOXF1	1	520	4	14132	0.139271
GO:1900165	negative regulation of interleukin-6 secretion	biological_process	9	BANK1	1	520	4	14132	0.139271
GO:0046324	regulation of glucose import	biological_process	9	ASPSCR1	1	520	4	14132	0.139271
GO:0061073	ciliary body morphogenesis	biological_process	5	TSKU	1	520	4	14132	0.139271
GO:0051900	regulation of mitochondrial depolarization	biological_process	7	GCLM	1	520	4	14132	0.139271
GO:0004694	eukaryotic translation initiation factor 2alpha kinase activity	molecular_function	9	EIF2AK2	1	520	4	14132	0.139271
GO:0030879	mammary gland development	biological_process	7	TBX3	1	520	4	14132	0.139271
GO:0010820	positive regulation of T cell chemotaxis	biological_process	10	LOC106038263	1	520	4	14132	0.139271
GO:0098907	regulation of SA node cell action potential	biological_process	7	LOC125184869	1	520	4	14132	0.139271
GO:0097237	cellular response to toxic substance	biological_process	6	ABTB2	1	520	4	14132	0.139271
GO:0072675	osteoclast fusion	biological_process	6	CD109	1	520	4	14132	0.139271
GO:0010469	regulation of receptor activity	biological_process	8	ADM2	1	520	4	14132	0.139271
GO:0035609	C-terminal protein deglutamylation	biological_process	11	AGBL1	1	520	4	14132	0.139271
GO:2001013	epithelial cell proliferation involved in renal tubule morphogenesis	biological_process	5	LGR5	1	520	4	14132	0.139271
GO:1901380	negative regulation of potassium ion transmembrane transport	biological_process	11	KEL	1	520	4	14132	0.139271
GO:0004540	ribonuclease activity	molecular_function	7	RNASEL	1	520	4	14132	0.139271
GO:0003214	cardiac left ventricle morphogenesis	biological_process	7	FOXF1	1	520	4	14132	0.139271
GO:1904262	negative regulation of TORC1 signaling	biological_process	11	RNF152	1	520	4	14132	0.139271
GO:0034185	apolipoprotein binding	molecular_function	5	LOC106040417	1	520	4	14132	0.139271
GO:0045627	positive regulation of T-helper 1 cell differentiation	biological_process	11	LOC106043112	1	520	4	14132	0.139271
GO:0032184	SUMO polymer binding	molecular_function	7	SIMC1	1	520	4	14132	0.139271
GO:0060417	yolk	cellular_component	6	LOC106037570	1	520	4	14132	0.139271
GO:0060468	prevention of polyspermy	biological_process	4	LOC106047378	1	520	4	14132	0.139271
GO:0045647	negative regulation of erythrocyte differentiation	biological_process	9	KLF13	1	520	4	14132	0.139271
GO:0048050	post-embryonic eye morphogenesis	biological_process	7	EFEMP1	1	520	4	14132	0.139271
GO:1902766	skeletal muscle satellite cell migration	biological_process	7	SDC4	1	520	4	14132	0.139271
GO:1901896	positive regulation of calcium-transporting ATPase activity	biological_process	9	LOC125184869	1	520	4	14132	0.139271
GO:0045814	negative regulation of gene expression, epigenetic	biological_process	9	SPI1	1	520	4	14132	0.139271
GO:0003300	cardiac muscle hypertrophy	biological_process	8	LOC125184869	1	520	4	14132	0.139271
GO:0005219	ryanodine-sensitive calcium-release channel activity	molecular_function	10	LOC125184869	1	520	4	14132	0.139271
GO:0003416	endochondral bone growth	biological_process	6	EVC	1	520	4	14132	0.139271
GO:0061419	positive regulation of transcription from RNA polymerase II promoter in response to hypoxia	biological_process	12	RBPJ	1	520	4	14132	0.139271
GO:2000107	negative regulation of leukocyte apoptotic process	biological_process	10	CCL19	1	520	4	14132	0.139271
GO:0034144	negative regulation of toll-like receptor 4 signaling pathway	biological_process	8	RAB7B	1	520	4	14132	0.139271
GO:0030314	junctional membrane complex	cellular_component	4	JPH1	1	520	4	14132	0.139271
GO:0060126	somatotropin secreting cell differentiation	biological_process	6	PITX2	1	520	4	14132	0.139271
GO:1902035	positive regulation of hematopoietic stem cell proliferation	biological_process	9	KITLG	1	520	4	14132	0.139271
GO:0003873	6-phosphofructo-2-kinase activity	molecular_function	8	LOC106042848	1	520	4	14132	0.139271
GO:0040016	embryonic cleavage	biological_process	5	PIK3CB	1	520	4	14132	0.139271
GO:0060510	Type II pneumocyte differentiation	biological_process	9	GATA6	1	520	4	14132	0.139271
GO:0032911	negative regulation of transforming growth factor beta1 production	biological_process	9	GATA6	1	520	4	14132	0.139271
GO:0043569	negative regulation of insulin-like growth factor receptor signaling pathway	biological_process	9	IGFBP5	1	520	4	14132	0.139271
GO:0001555	oocyte growth	biological_process	5	LOC106037570	1	520	4	14132	0.139271
GO:0006564	L-serine biosynthetic process	biological_process	12	PSPH	1	520	4	14132	0.139271
GO:0032205	negative regulation of telomere maintenance	biological_process	10	LOC125181835	1	520	4	14132	0.139271
GO:0034380	high-density lipoprotein particle assembly	biological_process	9	APOA4	1	520	4	14132	0.139271
GO:0051138	positive regulation of NK T cell differentiation	biological_process	12	ZBTB16	1	520	4	14132	0.139271
GO:0010243	response to organonitrogen compound	biological_process	6	LOC106048003	1	520	4	14132	0.139271
GO:0035810	positive regulation of urine volume	biological_process	7	NPR3	1	520	4	14132	0.139271
GO:0022011	myelination in peripheral nervous system	biological_process	7	ARHGEF10	1	520	4	14132	0.139271
GO:0086073	bundle of His cell-Purkinje myocyte adhesion involved in cell communication	biological_process	7	LOC106034878	1	520	4	14132	0.139271
GO:0015909	long-chain fatty acid transport	biological_process	9	CPT1B	1	520	4	14132	0.139271
GO:0003073	regulation of systemic arterial blood pressure	biological_process	6	NCALD	1	520	4	14132	0.139271
GO:0048149	behavioral response to ethanol	biological_process	5	CRHR1	1	520	4	14132	0.139271
GO:0060444	branching involved in mammary gland duct morphogenesis	biological_process	7	TBX3	1	520	4	14132	0.139271
GO:0021540	corpus callosum morphogenesis	biological_process	12	TSKU	1	520	4	14132	0.139271
GO:0060371	regulation of atrial cardiac muscle cell membrane depolarization	biological_process	7	CACNA1G	1	520	4	14132	0.139271
GO:0003253	cardiac neural crest cell migration involved in outflow tract morphogenesis	biological_process	9	PITX2	1	520	4	14132	0.139271
GO:0004468	lysine N-acetyltransferase activity, acting on acetyl phosphate as donor	molecular_function	9	LOC106035824	1	520	4	14132	0.139271
GO:0030208	dermatan sulfate biosynthetic process	biological_process	9	DSE	1	520	4	14132	0.139271
GO:0018076	N-terminal peptidyl-lysine acetylation	biological_process	12	LOC106035824	1	520	4	14132	0.139271
GO:0015189	L-lysine transmembrane transporter activity	molecular_function	7	SLC7A3	1	520	4	14132	0.139271
GO:0019800	peptide cross-linking via chondroitin 4-sulfate glycosaminoglycan	biological_process	10	NDNF	1	520	4	14132	0.139271
GO:0004180	carboxypeptidase activity	molecular_function	8	LOC106034164	1	520	4	14132	0.139271
GO:0061418	regulation of transcription from RNA polymerase II promoter in response to hypoxia	biological_process	11	LOC125184580	1	520	4	14132	0.139271
GO:0006172	ADP biosynthetic process	biological_process	12	AK1	1	520	4	14132	0.139271
GO:0016486	peptide hormone processing	biological_process	8	ECE2	1	520	4	14132	0.139271
GO:0060718	chorionic trophoblast cell differentiation	biological_process	6	E2F7	1	520	4	14132	0.139271
GO:0048545	response to steroid hormone	biological_process	6	PAQR8	1	520	4	14132	0.139271
GO:0006567	threonine catabolic process	biological_process	12	LOC106038129	1	520	4	14132	0.139271
GO:0055008	cardiac muscle tissue morphogenesis	biological_process	7	LOC106029845	1	520	4	14132	0.139271
GO:0045778	positive regulation of ossification	biological_process	7	ZBTB16	1	520	4	14132	0.139271
GO:0045504	dynein heavy chain binding	molecular_function	5	DYNC2LI1	1	520	4	14132	0.139271
GO:0070431	nucleotide-binding oligomerization domain containing 2 signaling pathway	biological_process	10	LOC106043112	1	520	4	14132	0.139271
GO:0015672	monovalent inorganic cation transport	biological_process	8	ASIC2	1	520	4	14132	0.139271
GO:1904417	positive regulation of xenophagy	biological_process	8	LOC106043112	1	520	4	14132	0.139271
GO:0044211	CTP salvage	biological_process	13	UCK2	1	520	4	14132	0.139271
GO:0022010	central nervous system myelination	biological_process	7	ID4	1	520	4	14132	0.139271
GO:0098910	regulation of atrial cardiac muscle cell action potential	biological_process	7	LOC125184869	1	520	4	14132	0.139271
GO:0060463	lung lobe morphogenesis	biological_process	5	FOXF1	1	520	4	14132	0.139271
GO:0003831	beta-N-acetylglucosaminylglycopeptide beta-1,4-galactosyltransferase activity	molecular_function	8	LOC125183079	1	520	4	14132	0.139271
GO:0051006	positive regulation of lipoprotein lipase activity	biological_process	9	APOA4	1	520	4	14132	0.139271
GO:0071225	cellular response to muramyl dipeptide	biological_process	7	LOC106043112	1	520	4	14132	0.139271
GO:0061042	vascular wound healing	biological_process	7	NDNF	1	520	4	14132	0.139271
GO:0018401	peptidyl-proline hydroxylation to 4-hydroxy-L-proline	biological_process	7	P4HA1	1	520	4	14132	0.139271
GO:0070365	hepatocyte differentiation	biological_process	7	E2F7	1	520	4	14132	0.139271
GO:0034274	Atg12-Atg5-Atg16 complex	cellular_component	6	LOC125183079	1	520	4	14132	0.139271
GO:0042989	sequestering of actin monomers	biological_process	10	TP53I3	1	520	4	14132	0.139271
GO:0006089	lactate metabolic process	biological_process	9	FASN	1	520	4	14132	0.139271
GO:0010890	positive regulation of sequestering of triglyceride	biological_process	7	LOC106040417	1	520	4	14132	0.139271
GO:0006206	pyrimidine nucleobase metabolic process	biological_process	9	UCK2	1	520	4	14132	0.139271
GO:0010873	positive regulation of cholesterol esterification	biological_process	10	APOA4	1	520	4	14132	0.139271
GO:0004366	glycerol-3-phosphate O-acyltransferase activity	molecular_function	8	GPAT2	1	520	4	14132	0.139271
GO:0006290	pyrimidine dimer repair	biological_process	9	POLH	1	520	4	14132	0.139271
GO:0003309	type B pancreatic cell differentiation	biological_process	10	GATA6	1	520	4	14132	0.139271
GO:0034653	retinoic acid catabolic process	biological_process	11	LOC106043174	1	520	4	14132	0.139271
GO:0090037	positive regulation of protein kinase C signaling	biological_process	10	WNT11	1	520	4	14132	0.139271
GO:0071223	cellular response to lipoteichoic acid	biological_process	8	LOC106043112	1	520	4	14132	0.139271
GO:0035418	protein localization to synapse	biological_process	6	ASIC2	1	520	4	14132	0.139271
GO:0050840	extracellular matrix binding	molecular_function	4	CCN1;TGFBI	2	520	18	14132	0.140496
GO:0072593	reactive oxygen species metabolic process	biological_process	5	CCN1;CCN2	2	520	18	14132	0.140496
GO:0005080	protein kinase C binding	molecular_function	8	HSPB1;LOC106034878	2	520	18	14132	0.140496
GO:0051537	2 iron, 2 sulfur cluster binding	molecular_function	6	LOC106045559;RFESD	2	520	18	14132	0.140496
GO:0010508	positive regulation of autophagy	biological_process	9	ATG14;RNF152	2	520	18	14132	0.140496
GO:0014704	intercalated disc	cellular_component	6	LOC106034878;PGM5	2	520	18	14132	0.140496
GO:0004550	nucleoside diphosphate kinase activity	molecular_function	7	AK1;CMPK2	2	520	18	14132	0.140496
GO:0061098	positive regulation of protein tyrosine kinase activity	biological_process	12	GPRC5B;SDC4	2	520	18	14132	0.140496
GO:0033344	cholesterol efflux	biological_process	10	ABCG1;APOA4	2	520	18	14132	0.140496
GO:0032588	trans-Golgi network membrane	cellular_component	8	LGR5;MARCHF1	2	520	18	14132	0.140496
GO:0071222	cellular response to lipopolysaccharide	biological_process	8	CMPK2;TNIP2;TNIP3	3	520	36	14132	0.145372
GO:0007368	determination of left/right symmetry	biological_process	7	DYNC2LI1;FOXF1;PITX2	3	520	36	14132	0.145372
GO:0009749	response to glucose	biological_process	9	SARM1;SESN2	2	520	19	14132	0.153383
GO:0006950	response to stress	biological_process	4	GADD45B;GADD45G	2	520	19	14132	0.153383
GO:0030326	embryonic limb morphogenesis	biological_process	7	LOC106043174;PITX2	2	520	19	14132	0.153383
GO:0007249	I-kappaB kinase/NF-kappaB signaling	biological_process	6	LOC106043112;TNIP2	2	520	19	14132	0.153383
GO:0007339	binding of sperm to zona pellucida	biological_process	7	LOC106047378;ZP1	2	520	19	14132	0.153383
GO:0097192	extrinsic apoptotic signaling pathway in absence of ligand	biological_process	6	FOXO3;KITLG	2	520	19	14132	0.153383
GO:0043552	positive regulation of phosphatidylinositol 3-kinase activity	biological_process	10	ATG14;CCL19	2	520	19	14132	0.153383
GO:0006631	fatty acid metabolic process	biological_process	9	CPT1B;CREM	2	520	19	14132	0.153383
GO:0005245	voltage-gated calcium channel activity	molecular_function	9	CACNA1C;NCS1	2	520	19	14132	0.153383
GO:0098609	cell-cell adhesion	biological_process	5	ARVCF;FLRT3	2	520	19	14132	0.153383
GO:0042742	defense response to bacterium	biological_process	8	LOC106038139;LOC106041938;LOC106049456	3	520	37	14132	0.154146
GO:0003725	double-stranded RNA binding	molecular_function	7	DHX58;EIF2AK2;LOC106042804	3	520	38	14132	0.163082
GO:0007417	central nervous system development	biological_process	6	ASIC2;ID3;ZBTB16	3	520	38	14132	0.163082
GO:0071456	cellular response to hypoxia	biological_process	6	GATA6;LOC125181314;NDNF	3	520	38	14132	0.163082
GO:0001701	in utero embryonic development	biological_process	8	FOXF1;PITX2;TBX3	3	520	38	14132	0.163082
GO:0043627	response to estrogen	biological_process	4	GATA6;LOC106035824	2	520	20	14132	0.166487
GO:0086010	membrane depolarization during action potential	biological_process	7	CACNA1C;CACNA1G	2	520	20	14132	0.166487
GO:0032755	positive regulation of interleukin-6 production	biological_process	8	LOC106043112;RAB7B	2	520	20	14132	0.166487
GO:0001933	negative regulation of protein phosphorylation	biological_process	10	ATG14;CD109	2	520	20	14132	0.166487
GO:0048565	digestive tract development	biological_process	6	GATA6;PDGFC	2	520	20	14132	0.166487
GO:0048286	lung alveolus development	biological_process	5	FOXF1;IGFBP5	2	520	20	14132	0.166487
GO:0003143	embryonic heart tube morphogenesis	biological_process	6	LOC125184869	1	520	5	14132	0.170952
GO:0001823	mesonephros development	biological_process	7	ZBTB16	1	520	5	14132	0.170952
GO:0055091	phospholipid homeostasis	biological_process	9	ABCG1	1	520	5	14132	0.170952
GO:0090043	regulation of tubulin deacetylation	biological_process	10	LOC106035824	1	520	5	14132	0.170952
GO:0071361	cellular response to ethanol	biological_process	7	ADCY7	1	520	5	14132	0.170952
GO:1900042	positive regulation of interleukin-2 secretion	biological_process	9	CARMIL2	1	520	5	14132	0.170952
GO:0042574	retinal metabolic process	biological_process	11	BCO1	1	520	5	14132	0.170952
GO:0004614	phosphoglucomutase activity	molecular_function	7	PGM5	1	520	5	14132	0.170952
GO:0046903	secretion	biological_process	6	RIMS1	1	520	5	14132	0.170952
GO:0055015	ventricular cardiac muscle cell development	biological_process	9	PITX2	1	520	5	14132	0.170952
GO:0008179	adenylate cyclase binding	molecular_function	6	ADCY5	1	520	5	14132	0.170952
GO:0030903	notochord development	biological_process	7	ID3	1	520	5	14132	0.170952
GO:0035315	hair cell differentiation	biological_process	8	PITX2	1	520	5	14132	0.170952
GO:2000096	positive regulation of Wnt signaling pathway, planar cell polarity pathway	biological_process	11	NKD1	1	520	5	14132	0.170952
GO:0060707	trophoblast giant cell differentiation	biological_process	6	E2F7	1	520	5	14132	0.170952
GO:0044351	macropinocytosis	biological_process	9	LOC106043193	1	520	5	14132	0.170952
GO:0006646	phosphatidylethanolamine biosynthetic process	biological_process	10	CHKA	1	520	5	14132	0.170952
GO:0048752	semicircular canal morphogenesis	biological_process	6	NR4A3	1	520	5	14132	0.170952
GO:0032991	protein-containing complex	cellular_component	3	LOC106037570	1	520	5	14132	0.170952
GO:0060322	head development	biological_process	5	FLRT3	1	520	5	14132	0.170952
GO:0055003	cardiac myofibril assembly	biological_process	8	LOC106029845	1	520	5	14132	0.170952
GO:0001894	tissue homeostasis	biological_process	7	CCN2	1	520	5	14132	0.170952
GO:0070208	protein heterotrimerization	biological_process	9	C1QTNF6	1	520	5	14132	0.170952
GO:0030976	thiamine pyrophosphate binding	molecular_function	6	OGDHL	1	520	5	14132	0.170952
GO:0045542	positive regulation of cholesterol biosynthetic process	biological_process	11	ABCG1	1	520	5	14132	0.170952
GO:2000637	positive regulation of gene silencing by miRNA	biological_process	8	LOC106033235	1	520	5	14132	0.170952
GO:0006012	galactose metabolic process	biological_process	8	GALM	1	520	5	14132	0.170952
GO:0098542	defense response to other organism	biological_process	6	LOC106035572	1	520	5	14132	0.170952
GO:0031301	integral component of organelle membrane	cellular_component	6	RNF152	1	520	5	14132	0.170952
GO:0048739	cardiac muscle fiber development	biological_process	9	LOC106029845	1	520	5	14132	0.170952
GO:0004028	3-chloroallyl aldehyde dehydrogenase activity	molecular_function	7	LOC106048259	1	520	5	14132	0.170952
GO:0004488	methylenetetrahydrofolate dehydrogenase (NADP+) activity	molecular_function	7	MTHFD2	1	520	5	14132	0.170952
GO:0043032	positive regulation of macrophage activation	biological_process	8	TNIP2	1	520	5	14132	0.170952
GO:0001523	retinoid metabolic process	biological_process	10	BCO1	1	520	5	14132	0.170952
GO:0050974	detection of mechanical stimulus involved in sensory perception	biological_process	6	ASIC2	1	520	5	14132	0.170952
GO:0032466	negative regulation of cytokinesis	biological_process	9	E2F7	1	520	5	14132	0.170952
GO:0010886	positive regulation of cholesterol storage	biological_process	7	LOC106040417	1	520	5	14132	0.170952
GO:0002756	MyD88-independent toll-like receptor signaling pathway	biological_process	9	TNIP3	1	520	5	14132	0.170952
GO:0004477	methenyltetrahydrofolate cyclohydrolase activity	molecular_function	8	MTHFD2	1	520	5	14132	0.170952
GO:0016409	palmitoyltransferase activity	molecular_function	7	HHAT	1	520	5	14132	0.170952
GO:0044233	ER-mitochondrion membrane contact site	cellular_component	5	ATG14	1	520	5	14132	0.170952
GO:0045616	regulation of keratinocyte differentiation	biological_process	9	CD109	1	520	5	14132	0.170952
GO:0006418	tRNA aminoacylation for protein translation	biological_process	12	MARS1	1	520	5	14132	0.170952
GO:0045086	positive regulation of interleukin-2 biosynthetic process	biological_process	9	CD28	1	520	5	14132	0.170952
GO:0035610	protein side chain deglutamylation	biological_process	12	AGBL1	1	520	5	14132	0.170952
GO:2000144	positive regulation of DNA-templated transcription, initiation	biological_process	10	NR1I3	1	520	5	14132	0.170952
GO:0030321	transepithelial chloride transport	biological_process	10	P2RY4	1	520	5	14132	0.170952
GO:0005161	platelet-derived growth factor receptor binding	molecular_function	7	PDGFC	1	520	5	14132	0.170952
GO:0030665	clathrin-coated vesicle membrane	cellular_component	8	KIAA0319	1	520	5	14132	0.170952
GO:0060430	lung saccule development	biological_process	5	GATA6	1	520	5	14132	0.170952
GO:0032190	acrosin binding	molecular_function	6	LOC106047378	1	520	5	14132	0.170952
GO:0032330	regulation of chondrocyte differentiation	biological_process	7	CCN2	1	520	5	14132	0.170952
GO:0009396	folic acid-containing compound biosynthetic process	biological_process	7	MTHFD2	1	520	5	14132	0.170952
GO:0035331	negative regulation of hippo signaling	biological_process	10	LOC106033235	1	520	5	14132	0.170952
GO:0070522	ERCC4-ERCC1 complex	cellular_component	7	LOC125181835	1	520	5	14132	0.170952
GO:0006091	generation of precursor metabolites and energy	biological_process	5	RUNX1T1	1	520	5	14132	0.170952
GO:0045724	positive regulation of cilium assembly	biological_process	10	KCTD17	1	520	5	14132	0.170952
GO:0009312	oligosaccharide biosynthetic process	biological_process	7	ST6GALNAC6	1	520	5	14132	0.170952
GO:0060907	positive regulation of macrophage cytokine production	biological_process	9	GPRC5B	1	520	5	14132	0.170952
GO:0000801	central element	cellular_component	7	SYCE2	1	520	5	14132	0.170952
GO:0001533	cornified envelope	cellular_component	5	LOC106034878	1	520	5	14132	0.170952
GO:0004329	formate-tetrahydrofolate ligase activity	molecular_function	6	MTHFD2	1	520	5	14132	0.170952
GO:0032099	negative regulation of appetite	biological_process	11	CRHR2	1	520	5	14132	0.170952
GO:0000050	urea cycle	biological_process	8	CAD	1	520	5	14132	0.170952
GO:0001972	retinoic acid binding	molecular_function	7	LOC106043174	1	520	5	14132	0.170952
GO:0000302	response to reactive oxygen species	biological_process	6	TXNRD1	1	520	5	14132	0.170952
GO:0045198	establishment of epithelial cell apical/basal polarity	biological_process	8	FOXF1	1	520	5	14132	0.170952
GO:0048513	animal organ development	biological_process	5	NRG2	1	520	5	14132	0.170952
GO:0001609	G-protein coupled adenosine receptor activity	molecular_function	7	LOC106041380	1	520	5	14132	0.170952
GO:0035902	response to immobilization stress	biological_process	5	LRP11	1	520	5	14132	0.170952
GO:0048039	ubiquinone binding	molecular_function	6	LOC125180625	1	520	5	14132	0.170952
GO:0006003	fructose 2,6-bisphosphate metabolic process	biological_process	7	LOC106042848	1	520	5	14132	0.170952
GO:0014912	negative regulation of smooth muscle cell migration	biological_process	9	IGFBP5	1	520	5	14132	0.170952
GO:0043367	CD4-positive, alpha-beta T cell differentiation	biological_process	10	RSAD2	1	520	5	14132	0.170952
GO:0047631	ADP-ribose diphosphatase activity	molecular_function	8	LOC125184050	1	520	5	14132	0.170952
GO:0010518	positive regulation of phospholipase activity	biological_process	9	CCN1	1	520	5	14132	0.170952
GO:0008140	cAMP response element binding protein binding	molecular_function	7	CREM	1	520	5	14132	0.170952
GO:0043069	negative regulation of programmed cell death	biological_process	8	LOC125181314	1	520	5	14132	0.170952
GO:1990440	positive regulation of transcription from RNA polymerase II promoter in response to endoplasmic reticulum stress	biological_process	7	ATF4	1	520	5	14132	0.170952
GO:0071896	protein localization to adherens junction	biological_process	7	LOC106034878	1	520	5	14132	0.170952
GO:0070345	negative regulation of fat cell proliferation	biological_process	8	E2F3	1	520	5	14132	0.170952
GO:0010760	negative regulation of macrophage chemotaxis	biological_process	9	LOC125184722	1	520	5	14132	0.170952
GO:0070555	response to interleukin-1	biological_process	7	LOC106043112	1	520	5	14132	0.170952
GO:0004791	thioredoxin-disulfide reductase activity	molecular_function	7	TXNRD1	1	520	5	14132	0.170952
GO:0007340	acrosome reaction	biological_process	4	ADCY3	1	520	5	14132	0.170952
GO:0010447	response to acidic pH	biological_process	6	ASIC2	1	520	5	14132	0.170952
GO:0071313	cellular response to caffeine	biological_process	7	LOC125184869	1	520	5	14132	0.170952
GO:0035357	peroxisome proliferator activated receptor signaling pathway	biological_process	6	PDK3	1	520	5	14132	0.170952
GO:0090131	mesenchyme migration	biological_process	5	FOXF1	1	520	5	14132	0.170952
GO:0031065	positive regulation of histone deacetylation	biological_process	11	JDP2	1	520	5	14132	0.170952
GO:0035195	gene silencing by miRNA	biological_process	11	LOC106033235	1	520	5	14132	0.170952
GO:0071910	determination of liver left/right asymmetry	biological_process	8	LOC106045009	1	520	5	14132	0.170952
GO:0033189	response to vitamin A	biological_process	9	PITX2	1	520	5	14132	0.170952
GO:0014808	release of sequestered calcium ion into cytosol by sarcoplasmic reticulum	biological_process	12	LOC125184869	1	520	5	14132	0.170952
GO:0051591	response to cAMP	biological_process	8	CREM	1	520	5	14132	0.170952
GO:0045580	regulation of T cell differentiation	biological_process	9	LOC106043174	1	520	5	14132	0.170952
GO:1902725	negative regulation of satellite cell differentiation	biological_process	9	SDC4	1	520	5	14132	0.170952
GO:0007520	myoblast fusion	biological_process	6	PITX2	1	520	5	14132	0.170952
GO:0003197	endocardial cushion development	biological_process	7	FOXF1	1	520	5	14132	0.170952
GO:0050909	sensory perception of taste	biological_process	8	GNG13	1	520	5	14132	0.170952
GO:0060012	synaptic transmission, glycinergic	biological_process	10	SLC6A9	1	520	5	14132	0.170952
GO:0051258	protein polymerization	biological_process	8	MID1IP1	1	520	5	14132	0.170952
GO:0000110	nucleotide-excision repair factor 1 complex	cellular_component	7	LOC125181835	1	520	5	14132	0.170952
GO:0003707	steroid hormone receptor activity	molecular_function	5	NR4A3;PAQR8;RXRG	3	520	39	14132	0.172168
GO:0043401	steroid hormone mediated signaling pathway	biological_process	6	NR4A3;PAQR8;RXRG	3	520	39	14132	0.172168
GO:0005044	scavenger receptor activity	molecular_function	4	LOC106048719;LOC125181180;MARCO	3	520	39	14132	0.172168
GO:0006958	complement activation, classical pathway	biological_process	6	C1QA;C1QB	2	520	21	14132	0.179775
GO:0032526	response to retinoic acid	biological_process	6	BCO1;LOC125180713	2	520	21	14132	0.179775
GO:0006635	fatty acid beta-oxidation	biological_process	11	CPT1B;SESN2	2	520	21	14132	0.179775
GO:0007269	neurotransmitter secretion	biological_process	6	NRXN3;RIMS1	2	520	21	14132	0.179775
GO:0030178	negative regulation of Wnt signaling pathway	biological_process	9	NKD1;TSKU	2	520	21	14132	0.179775
GO:0001707	mesoderm formation	biological_process	6	NR4A3;TXNRD1	2	520	21	14132	0.179775
GO:0030324	lung development	biological_process	6	CCN2;DHCR7;LOC106035824	3	520	40	14132	0.181394
GO:0001501	skeletal system development	biological_process	6	LOC106034799;NPR3;TBX3	3	520	40	14132	0.181394
GO:0051965	positive regulation of synapse assembly	biological_process	7	ASIC2;FLRT3;NRXN3	3	520	40	14132	0.181394
GO:0016477	cell migration	biological_process	6	CARMIL2;CCN2;JAK3;LOC125180067;RASGEF1A;SRGAP1	6	520	104	14132	0.184423
GO:0006874	cellular calcium ion homeostasis	biological_process	11	KEL;PIK3CB;STC2	3	520	41	14132	0.190749
GO:0005102	receptor binding	molecular_function	5	AMN;CRAT;CRTAM;JAK3;LOC106039396;LOC106040417;LOC106043112;NRG2	8	520	151	14132	0.193064
GO:0008203	cholesterol metabolic process	biological_process	8	ABCG1;LOC106045559	2	520	22	14132	0.193214
GO:0004364	glutathione transferase activity	molecular_function	6	CLIC6;LOC106030438	2	520	22	14132	0.193214
GO:0048015	phosphatidylinositol-mediated signaling	biological_process	7	PIK3C2G;PIK3CB	2	520	22	14132	0.193214
GO:0006956	complement activation	biological_process	5	C1QA;C1QB	2	520	22	14132	0.193214
GO:0051209	release of sequestered calcium ion into cytosol	biological_process	8	CCL19;LOC106038263	2	520	22	14132	0.193214
GO:0001772	immunological synapse	cellular_component	5	CARMIL2;CD28	2	520	22	14132	0.193214
GO:0034220	ion transmembrane transport	biological_process	7	ASIC2;CACNA1G;CLCN2;LOC125180287	4	520	62	14132	0.193756
GO:0019898	extrinsic component of membrane	cellular_component	4	ASPSCR1;EPB41L4A;MICALL1;MITD1	4	520	62	14132	0.193756
GO:0045087	innate immune response	biological_process	5	EIF2AK2;JAK3;LOC106043112;LOC125180575;LOC125180958;RNF135	6	520	106	14132	0.195657
GO:0005886	plasma membrane	cellular_component	4	ABCG1;ACTB;ADCY3;ADCY5;ADCY7;AIF1L;AK1;ARVCF;ASIC2;CACNA1C;CACNA1G;CDHR5;CNTN1;CRTAM;DIO3;F3;FAT1;GPR27;GPR82;GPRC5B;HSPB1;JPH1;KIAA0319;KITLG;LMBR1L;LOC106040417;LOC106041380;LOC106042177;LOC106042354;LOC106047378;LOC106047791;LOC106049456;LOC106049641;LOC125181787;MARCHF1;MC5R;MICAL3;NPR3;NRXN3;OLFM4;PALS2;PAQR8;PDGFC;PIK3C2G;PIK3CB;PTPN1;RIMS1;ROBO2;SIGLEC1;SLC16A9;SLCO2A1;SLCO4A1;STX11;SYT7;Z…	55	520	1330	14132	0.195836
GO:0042802	identical protein binding	molecular_function	5	E2F7;EMILIN1;ETNPPL;GNPNAT1;HSPB1;KCTD17;LOC106037570;LOC106047378;LOC125184869;MICALL1;PHYKPL;PITX2;RNF135;ROBO2;SQSTM1	15	520	319	14132	0.198808
GO:0019430	removal of superoxide radicals	biological_process	7	APOA4	1	520	6	14132	0.201468
GO:0016709	oxidoreductase activity, acting on paired donors, with incorporation or reduction of molecular oxygen, NAD(P)H as one donor, and incorporation of one atom of oxygen	molecular_function	6	MICAL3	1	520	6	14132	0.201468
GO:0050709	negative regulation of protein secretion	biological_process	10	RSAD2	1	520	6	14132	0.201468
GO:0031362	anchored component of external side of plasma membrane	cellular_component	7	LOC106042354	1	520	6	14132	0.201468
GO:0090277	positive regulation of peptide hormone secretion	biological_process	10	IGF1	1	520	6	14132	0.201468
GO:0052696	flavonoid glucuronidation	biological_process	6	LOC106034449	1	520	6	14132	0.201468
GO:0030857	negative regulation of epithelial cell differentiation	biological_process	8	TBX3	1	520	6	14132	0.201468
GO:0030277	maintenance of gastrointestinal epithelium	biological_process	9	PBLD	1	520	6	14132	0.201468
GO:0045824	negative regulation of innate immune response	biological_process	8	DHX58	1	520	6	14132	0.201468
GO:0050662	coenzyme binding	molecular_function	5	LOC106038129	1	520	6	14132	0.201468
GO:0060219	camera-type eye photoreceptor cell differentiation	biological_process	9	TTC8	1	520	6	14132	0.201468
GO:0016702	oxidoreductase activity, acting on single donors with incorporation of molecular oxygen, incorporation of two atoms of oxygen	molecular_function	6	P4HA1	1	520	6	14132	0.201468
GO:0031256	leading edge membrane	cellular_component	5	LOC125180067	1	520	6	14132	0.201468
GO:0042246	tissue regeneration	biological_process	6	MUSTN1	1	520	6	14132	0.201468
GO:0070327	thyroid hormone transport	biological_process	7	LOC106037570	1	520	6	14132	0.201468
GO:0001094	TFIID-class transcription factor binding	molecular_function	8	LOC125181835	1	520	6	14132	0.201468
GO:0050482	arachidonic acid secretion	biological_process	9	PNPLA8	1	520	6	14132	0.201468
GO:0010744	positive regulation of macrophage derived foam cell differentiation	biological_process	8	LOC106040417	1	520	6	14132	0.201468
GO:0046928	regulation of neurotransmitter secretion	biological_process	6	RIMS1	1	520	6	14132	0.201468
GO:0030695	GTPase regulator activity	molecular_function	6	RIMS1	1	520	6	14132	0.201468
GO:0071398	cellular response to fatty acid	biological_process	7	PDK3	1	520	6	14132	0.201468
GO:0042608	T cell receptor binding	molecular_function	6	LOC106043193	1	520	6	14132	0.201468
GO:0048678	response to axon injury	biological_process	6	FLRT3	1	520	6	14132	0.201468
GO:0001841	neural tube formation	biological_process	8	IFT52	1	520	6	14132	0.201468
GO:0008171	O-methyltransferase activity	molecular_function	7	COMTD1	1	520	6	14132	0.201468
GO:0016559	peroxisome fission	biological_process	7	PEX11G	1	520	6	14132	0.201468
GO:0032874	positive regulation of stress-activated MAPK cascade	biological_process	12	EIF2AK2	1	520	6	14132	0.201468
GO:0046470	phosphatidylcholine metabolic process	biological_process	9	APOA4	1	520	6	14132	0.201468
GO:0051146	striated muscle cell differentiation	biological_process	7	IGFBP5	1	520	6	14132	0.201468
GO:0007171	activation of transmembrane receptor protein tyrosine kinase activity	biological_process	13	PDGFC	1	520	6	14132	0.201468
GO:0060055	angiogenesis involved in wound healing	biological_process	6	PIK3CB	1	520	6	14132	0.201468
GO:0048208	COPII vesicle coating	biological_process	8	SEC16B	1	520	6	14132	0.201468
GO:0005640	nuclear outer membrane	cellular_component	6	DHCR7	1	520	6	14132	0.201468
GO:0009813	flavonoid biosynthetic process	biological_process	6	LOC106034449	1	520	6	14132	0.201468
GO:0030042	actin filament depolymerization	biological_process	8	MICAL3	1	520	6	14132	0.201468
GO:0070324	thyroid hormone binding	molecular_function	5	LOC106037570	1	520	6	14132	0.201468
GO:0010510	regulation of acetyl-CoA biosynthetic process from pyruvate	biological_process	10	PDK3	1	520	6	14132	0.201468
GO:0044214	spanning component of plasma membrane	cellular_component	7	CD28	1	520	6	14132	0.201468
GO:0031419	cobalamin binding	molecular_function	5	MTR	1	520	6	14132	0.201468
GO:1990454	L-type voltage-gated calcium channel complex	cellular_component	10	CACNA1C	1	520	6	14132	0.201468
GO:0060441	epithelial tube branching involved in lung morphogenesis	biological_process	7	FOXF1	1	520	6	14132	0.201468
GO:0033180	proton-transporting V-type ATPase, V1 domain	cellular_component	6	ATP6V1C2	1	520	6	14132	0.201468
GO:0014047	glutamate secretion	biological_process	11	RIMS1	1	520	6	14132	0.201468
GO:0060413	atrial septum morphogenesis	biological_process	6	CCN1	1	520	6	14132	0.201468
GO:0006207	'de novo' pyrimidine nucleobase biosynthetic process	biological_process	11	CAD	1	520	6	14132	0.201468
GO:0051694	pointed-end actin filament capping	biological_process	11	LMOD1	1	520	6	14132	0.201468
GO:0009650	UV protection	biological_process	8	LOC125181835	1	520	6	14132	0.201468
GO:0033689	negative regulation of osteoblast proliferation	biological_process	8	EIF2AK2	1	520	6	14132	0.201468
GO:0046033	AMP metabolic process	biological_process	11	AK1	1	520	6	14132	0.201468
GO:0072089	stem cell proliferation	biological_process	4	RNF43	1	520	6	14132	0.201468
GO:0005355	glucose transmembrane transporter activity	molecular_function	9	SLC2A6	1	520	6	14132	0.201468
GO:0002376	immune system process	biological_process	3	RNF135	1	520	6	14132	0.201468
GO:0048387	negative regulation of retinoic acid receptor signaling pathway	biological_process	9	LOC106043174	1	520	6	14132	0.201468
GO:0098735	positive regulation of the force of heart contraction	biological_process	10	LOC125184869	1	520	6	14132	0.201468
GO:0006295	nucleotide-excision repair, DNA incision, 3'-to lesion	biological_process	10	LOC125181835	1	520	6	14132	0.201468
GO:1902895	positive regulation of pri-miRNA transcription by RNA polymerase II	biological_process	11	SPI1	1	520	6	14132	0.201468
GO:0015677	copper ion import	biological_process	11	ATP7B	1	520	6	14132	0.201468
GO:0048712	negative regulation of astrocyte differentiation	biological_process	12	ID4	1	520	6	14132	0.201468
GO:0034374	low-density lipoprotein particle remodeling	biological_process	9	ABCG1	1	520	6	14132	0.201468
GO:0006687	glycosphingolipid metabolic process	biological_process	9	CREM	1	520	6	14132	0.201468
GO:0048048	embryonic eye morphogenesis	biological_process	7	EFEMP1	1	520	6	14132	0.201468
GO:0010898	positive regulation of triglyceride catabolic process	biological_process	9	APOA4	1	520	6	14132	0.201468
GO:0010521	telomerase inhibitor activity	molecular_function	6	TEN1	1	520	6	14132	0.201468
GO:0048246	macrophage chemotaxis	biological_process	6	CX3CR1	1	520	6	14132	0.201468
GO:0060052	neurofilament cytoskeleton organization	biological_process	8	INA	1	520	6	14132	0.201468
GO:0097542	ciliary tip	cellular_component	5	IFT52	1	520	6	14132	0.201468
GO:0070268	cornification	biological_process	6	LOC106043174	1	520	6	14132	0.201468
GO:0016209	antioxidant activity	molecular_function	3	APOA4	1	520	6	14132	0.201468
GO:0097157	pre-mRNA intronic binding	molecular_function	8	LOC106035824	1	520	6	14132	0.201468
GO:0070613	regulation of protein processing	biological_process	9	IFT52	1	520	6	14132	0.201468
GO:0001665	alpha-N-acetylgalactosaminide alpha-2,6-sialyltransferase activity	molecular_function	7	ST6GALNAC6	1	520	6	14132	0.201468
GO:0001223	transcription coactivator binding	molecular_function	7	NR4A3	1	520	6	14132	0.201468
GO:0051764	actin crosslink formation	biological_process	7	BAIAP2L2	1	520	6	14132	0.201468
GO:0017156	calcium ion regulated exocytosis	biological_process	9	RIMS1	1	520	6	14132	0.201468
GO:0045088	regulation of innate immune response	biological_process	7	RNF135	1	520	6	14132	0.201468
GO:0098586	cellular response to virus	biological_process	8	CCL19	1	520	6	14132	0.201468
GO:0060426	lung vasculature development	biological_process	7	FOXF1	1	520	6	14132	0.201468
GO:0040011	locomotion	biological_process	3	LOC106041486	1	520	6	14132	0.201468
GO:0006536	glutamate metabolic process	biological_process	11	GCLM	1	520	6	14132	0.201468
GO:0036010	protein localization to endosome	biological_process	8	MICALL1	1	520	6	14132	0.201468
GO:0003148	outflow tract septum morphogenesis	biological_process	6	GATA6	1	520	6	14132	0.201468
GO:0009235	cobalamin metabolic process	biological_process	7	MTR	1	520	6	14132	0.201468
GO:0006658	phosphatidylserine metabolic process	biological_process	6	LOC125183886	1	520	6	14132	0.201468
GO:0010738	regulation of protein kinase A signaling	biological_process	9	LOC106036216	1	520	6	14132	0.201468
GO:0044206	UMP salvage	biological_process	13	UCK2	1	520	6	14132	0.201468
GO:0050671	positive regulation of lymphocyte proliferation	biological_process	10	IL18	1	520	6	14132	0.201468
GO:0071439	clathrin complex	cellular_component	6	BAIAP2L2	1	520	6	14132	0.201468
GO:0043097	pyrimidine nucleoside salvage	biological_process	9	UCK2	1	520	6	14132	0.201468
GO:0043306	positive regulation of mast cell degranulation	biological_process	10	LOC125181787	1	520	6	14132	0.201468
GO:0006750	glutathione biosynthetic process	biological_process	9	GCLM	1	520	6	14132	0.201468
GO:0009408	response to heat	biological_process	5	LOC106048003;LRP11	2	520	23	14132	0.206777
GO:0006730	one-carbon metabolic process	biological_process	5	CA5A;MTHFD2	2	520	23	14132	0.206777
GO:0001568	blood vessel development	biological_process	5	DHCR7;TBX3	2	520	23	14132	0.206777
GO:0032391	photoreceptor connecting cilium	cellular_component	6	IFT52;TTC8	2	520	23	14132	0.206777
GO:0015631	tubulin binding	molecular_function	6	AGBL1;NCALD	2	520	23	14132	0.206777
GO:0003950	NAD+ ADP-ribosyltransferase activity	molecular_function	7	LOC125180678;ZC3HAV1L	2	520	23	14132	0.206777
GO:0007596	blood coagulation	biological_process	7	F3;PDGFC;TFPI	3	520	43	14132	0.209806
GO:0042803	protein homodimerization activity	molecular_function	6	ABCG1;APOA4;C1QB;CHKA;CRTAM;FLRT3;LOC106039396;LOC106043112;LOC106049456;LOC125181314;MITD1;OLFM4;PDGFC;PITX2;PSPH;RNF17;STC2;TP53I3;ZBTB16	19	520	422	14132	0.213069
GO:0003714	transcription corepressor activity	molecular_function	5	E2F7;ID4;LOC106033235;LOC106035482;RUNX1T1	5	520	87	14132	0.216428
GO:0030593	neutrophil chemotaxis	biological_process	7	CCL19;LOC106041492	2	520	24	14132	0.220436
GO:0015991	ATP hydrolysis coupled proton transport	biological_process	11	ATP6V0D2;ATP6V1C2	2	520	24	14132	0.220436
GO:0006749	glutathione metabolic process	biological_process	8	CLIC6;LOC106030438	2	520	24	14132	0.220436
GO:0042734	presynaptic membrane	cellular_component	5	KCTD16;RIMS1	2	520	24	14132	0.220436
GO:0045499	chemorepellent activity	molecular_function	7	FLRT3;LOC106042354	2	520	24	14132	0.220436
GO:0007229	integrin-mediated signaling pathway	biological_process	6	ADAM12;CCN2;LOC106029475	3	520	45	14132	0.229258
GO:0033138	positive regulation of peptidyl-serine phosphorylation	biological_process	11	LOC106043112;LOC125184580;NTF3	3	520	45	14132	0.229258
GO:0010976	positive regulation of neuron projection development	biological_process	11	CNTN1;GPRC5B;NDNF	3	520	45	14132	0.229258
GO:0009055	electron transfer activity	molecular_function	5	LOC106045559;LOC106049048;TXNRD1	3	520	45	14132	0.229258
GO:0003684	damaged DNA binding	molecular_function	7	LOC106035824;LOC125181835;POLH	3	520	45	14132	0.229258
GO:0006810	transport	biological_process	5	CPT1B;CRAT;LOC106037038;LOC106044932;SLC25A48	5	520	89	14132	0.229882
GO:0016810	hydrolase activity, acting on carbon-nitrogen (but not peptide) bonds	molecular_function	5	NAAA	1	520	7	14132	0.230863
GO:0031076	embryonic camera-type eye development	biological_process	9	PITX2	1	520	7	14132	0.230863
GO:0001771	immunological synapse formation	biological_process	6	LOC106043193	1	520	7	14132	0.230863
GO:1902176	negative regulation of oxidative stress-induced intrinsic apoptotic signaling pathway	biological_process	9	HSPB1	1	520	7	14132	0.230863
GO:0051371	muscle alpha-actinin binding	molecular_function	8	LOC106029845	1	520	7	14132	0.230863
GO:0090331	negative regulation of platelet aggregation	biological_process	10	C1QTNF6	1	520	7	14132	0.230863
GO:0090197	positive regulation of chemokine secretion	biological_process	9	LOC125184722	1	520	7	14132	0.230863
GO:0009755	hormone-mediated signaling pathway	biological_process	5	CRHR2	1	520	7	14132	0.230863
GO:0070402	NADPH binding	molecular_function	6	TP53I3	1	520	7	14132	0.230863
GO:0005771	multivesicular body	cellular_component	9	LOC106047378	1	520	7	14132	0.230863
GO:0050908	detection of light stimulus involved in visual perception	biological_process	9	LOC106049910	1	520	7	14132	0.230863
GO:0061436	establishment of skin barrier	biological_process	10	LOC106043174	1	520	7	14132	0.230863
GO:0005247	voltage-gated chloride channel activity	molecular_function	9	CLCN2	1	520	7	14132	0.230863
GO:0036094	small molecule binding	molecular_function	4	LOC106037570	1	520	7	14132	0.230863
GO:0042582	azurophil granule	cellular_component	10	LOC125181787	1	520	7	14132	0.230863
GO:0032727	positive regulation of interferon-alpha production	biological_process	9	ZC3HAV1L	1	520	7	14132	0.230863
GO:0007221	positive regulation of transcription of Notch receptor target	biological_process	11	RBPJ	1	520	7	14132	0.230863
GO:0042589	zymogen granule membrane	cellular_component	8	LOC125181787	1	520	7	14132	0.230863
GO:0008290	F-actin capping protein complex	cellular_component	4	CARMIL2	1	520	7	14132	0.230863
GO:0034364	high-density lipoprotein particle	cellular_component	5	APOA4	1	520	7	14132	0.230863
GO:0006000	fructose metabolic process	biological_process	8	LOC106042848	1	520	7	14132	0.230863
GO:0033555	multicellular organismal response to stress	biological_process	5	LRP11	1	520	7	14132	0.230863
GO:0043011	myeloid dendritic cell differentiation	biological_process	8	SPI1	1	520	7	14132	0.230863
GO:0006296	nucleotide-excision repair, DNA incision, 5'-to lesion	biological_process	10	LOC125181835	1	520	7	14132	0.230863
GO:0048671	negative regulation of collateral sprouting	biological_process	8	ULK2	1	520	7	14132	0.230863
GO:0008593	regulation of Notch signaling pathway	biological_process	8	LOC125180557	1	520	7	14132	0.230863
GO:0045059	positive thymic T cell selection	biological_process	6	LOC106043193	1	520	7	14132	0.230863
GO:0030851	granulocyte differentiation	biological_process	8	SPI1	1	520	7	14132	0.230863
GO:1901214	regulation of neuron death	biological_process	7	SARM1	1	520	7	14132	0.230863
GO:0034464	BBSome	cellular_component	4	TTC8	1	520	7	14132	0.230863
GO:0042789	mRNA transcription by RNA polymerase II	biological_process	10	LOC125181249	1	520	7	14132	0.230863
GO:0043303	mast cell degranulation	biological_process	9	NR4A3	1	520	7	14132	0.230863
GO:0030239	myofibril assembly	biological_process	7	LMOD1	1	520	7	14132	0.230863
GO:0046934	phosphatidylinositol-4,5-bisphosphate 3-kinase activity	molecular_function	8	PIK3CB	1	520	7	14132	0.230863
GO:0033690	positive regulation of osteoblast proliferation	biological_process	8	CCN1	1	520	7	14132	0.230863
GO:0005523	tropomyosin binding	molecular_function	6	LMOD1	1	520	7	14132	0.230863
GO:0016471	vacuolar proton-transporting V-type ATPase complex	cellular_component	7	ATP6V0D2	1	520	7	14132	0.230863
GO:0022407	regulation of cell-cell adhesion	biological_process	6	LOC106042354	1	520	7	14132	0.230863
GO:0035518	histone H2A monoubiquitination	biological_process	14	LOC106035482	1	520	7	14132	0.230863
GO:0043560	insulin receptor substrate binding	molecular_function	5	PIK3CB	1	520	7	14132	0.230863
GO:0097060	synaptic membrane	cellular_component	4	FLRT3	1	520	7	14132	0.230863
GO:0090129	positive regulation of synapse maturation	biological_process	8	NRXN3	1	520	7	14132	0.230863
GO:0005883	neurofilament	cellular_component	8	INA	1	520	7	14132	0.230863
GO:0031666	positive regulation of lipopolysaccharide-mediated signaling pathway	biological_process	8	LY86	1	520	7	14132	0.230863
GO:0051393	alpha-actinin binding	molecular_function	7	CACNA1C	1	520	7	14132	0.230863
GO:0050730	regulation of peptidyl-tyrosine phosphorylation	biological_process	10	PDGFC	1	520	7	14132	0.230863
GO:0061045	negative regulation of wound healing	biological_process	8	CD109	1	520	7	14132	0.230863
GO:0034332	adherens junction organization	biological_process	6	LOC106034878	1	520	7	14132	0.230863
GO:0030502	negative regulation of bone mineralization	biological_process	8	AHSG	1	520	7	14132	0.230863
GO:0006163	purine nucleotide metabolic process	biological_process	9	GMPR	1	520	7	14132	0.230863
GO:0031681	G-protein beta-subunit binding	molecular_function	5	GNG13	1	520	7	14132	0.230863
GO:0005521	lamin binding	molecular_function	5	LOC125181314	1	520	7	14132	0.230863
GO:0030274	LIM domain binding	molecular_function	6	LOC106043112	1	520	7	14132	0.230863
GO:0071872	cellular response to epinephrine stimulus	biological_process	9	LOC125184869	1	520	7	14132	0.230863
GO:0042162	telomeric DNA binding	molecular_function	8	TEN1	1	520	7	14132	0.230863
GO:0021895	cerebral cortex neuron differentiation	biological_process	8	ID4	1	520	7	14132	0.230863
GO:0005782	peroxisomal matrix	cellular_component	8	CRAT	1	520	7	14132	0.230863
GO:0006370	7-methylguanosine mRNA capping	biological_process	11	CMTR2	1	520	7	14132	0.230863
GO:0050795	regulation of behavior	biological_process	5	MDK	1	520	7	14132	0.230863
GO:0006309	apoptotic DNA fragmentation	biological_process	10	DNASE1L3	1	520	7	14132	0.230863
GO:0071901	negative regulation of protein serine/threonine kinase activity	biological_process	12	HSPB1	1	520	7	14132	0.230863
GO:0008046	axon guidance receptor activity	molecular_function	6	ROBO2	1	520	7	14132	0.230863
GO:0050919	negative chemotaxis	biological_process	6	FLRT3;LOC106042354	2	520	25	14132	0.234165
GO:0005778	peroxisomal membrane	cellular_component	8	PNPLA8;PXMP4	2	520	25	14132	0.234165
GO:0045600	positive regulation of fat cell differentiation	biological_process	8	NOCT;ZBTB16	2	520	25	14132	0.234165
GO:0045860	positive regulation of protein kinase activity	biological_process	11	CCL19;CCN1	2	520	25	14132	0.234165
GO:0001756	somitogenesis	biological_process	7	FOXF1;LOC106035824	2	520	25	14132	0.234165
GO:0050830	defense response to Gram-positive bacterium	biological_process	9	LOC106043112;LOC125180958	2	520	25	14132	0.234165
GO:0005249	voltage-gated potassium channel activity	molecular_function	9	HCN3;KCNE4	2	520	25	14132	0.234165
GO:0043010	camera-type eye development	biological_process	8	EFEMP1;PITX2	2	520	25	14132	0.234165
GO:0006979	response to oxidative stress	biological_process	5	GCLM;LOC125181835;STC2	3	520	46	14132	0.239108
GO:0048536	spleen development	biological_process	7	LOC106034685;PITX2	2	520	26	14132	0.247941
GO:0008217	regulation of blood pressure	biological_process	5	LOC106047519;NPR3	2	520	26	14132	0.247941
GO:0007157	heterophilic cell-cell adhesion via plasma membrane cell adhesion molecules	biological_process	7	CRTAM;LOC106039396	2	520	26	14132	0.247941
GO:0006417	regulation of translation	biological_process	9	FOXO3;IGF2BP3	2	520	26	14132	0.247941
GO:0051287	NAD binding	molecular_function	6	HTATIP2;LOC125181622	2	520	26	14132	0.247941
GO:0043621	protein self-association	molecular_function	5	LOC125184869;RSAD2	2	520	26	14132	0.247941
GO:0035264	multicellular organism growth	biological_process	4	DHCR7;LOC125181835;TTC8	3	520	47	14132	0.249027
GO:0045893	positive regulation of transcription, DNA-templated	biological_process	9	E2F3;GLI1;HNF1A;MDK;TBX3;TP53INP1;TP53INP2;WNT11;ZBTB16;ZNF516	10	520	212	14132	0.255081
GO:0016491	oxidoreductase activity	molecular_function	4	LOC106033870;LOC106033871;LOC125181622;LOC125184050;OSGIN1	5	520	93	14132	0.257468
GO:0006469	negative regulation of protein kinase activity	biological_process	11	DBNDD2;FLRT3;GADD45B	3	520	48	14132	0.259007
GO:1990138	neuron projection extension	biological_process	6	FLRT3	1	520	8	14132	0.259178
GO:0061072	iris morphogenesis	biological_process	5	PITX2	1	520	8	14132	0.259178
GO:0021795	cerebral cortex cell migration	biological_process	9	CX3CR1	1	520	8	14132	0.259178
GO:0045453	bone resorption	biological_process	8	GPR55	1	520	8	14132	0.259178
GO:0005244	voltage-gated ion channel activity	molecular_function	9	CLIC6	1	520	8	14132	0.259178
GO:0035108	limb morphogenesis	biological_process	6	TBX3	1	520	8	14132	0.259178
GO:0005496	steroid binding	molecular_function	5	PAQR8	1	520	8	14132	0.259178
GO:1903364	positive regulation of cellular protein catabolic process	biological_process	9	LOC106039159	1	520	8	14132	0.259178
GO:0045190	isotype switching	biological_process	8	LOC125181835	1	520	8	14132	0.259178
GO:0019229	regulation of vasoconstriction	biological_process	9	ASIC2	1	520	8	14132	0.259178
GO:0045654	positive regulation of megakaryocyte differentiation	biological_process	9	RAB7B	1	520	8	14132	0.259178
GO:0032743	positive regulation of interleukin-2 production	biological_process	8	LOC106043112	1	520	8	14132	0.259178
GO:0014898	cardiac muscle hypertrophy in response to stress	biological_process	6	GATA6	1	520	8	14132	0.259178
GO:0031430	M band	cellular_component	5	LOC106029845	1	520	8	14132	0.259178
GO:0031267	small GTPase binding	molecular_function	7	RNF152	1	520	8	14132	0.259178
GO:0009725	response to hormone	biological_process	5	PITX2	1	520	8	14132	0.259178
GO:0030224	monocyte differentiation	biological_process	8	LOC106035572	1	520	8	14132	0.259178
GO:0097009	energy homeostasis	biological_process	5	NR4A3	1	520	8	14132	0.259178
GO:0045947	negative regulation of translational initiation	biological_process	11	BANK1	1	520	8	14132	0.259178
GO:0019511	peptidyl-proline hydroxylation	biological_process	10	P4HA1	1	520	8	14132	0.259178
GO:0016079	synaptic vesicle exocytosis	biological_process	9	RIMS1	1	520	8	14132	0.259178
GO:1902230	negative regulation of intrinsic apoptotic signaling pathway in response to DNA damage	biological_process	9	LOC125180713	1	520	8	14132	0.259178
GO:0007202	activation of phospholipase C activity	biological_process	11	GPR55	1	520	8	14132	0.259178
GO:0010875	positive regulation of cholesterol efflux	biological_process	11	ABCG1	1	520	8	14132	0.259178
GO:2000177	regulation of neural precursor cell proliferation	biological_process	7	FOXO3	1	520	8	14132	0.259178
GO:0048255	mRNA stabilization	biological_process	11	NOCT	1	520	8	14132	0.259178
GO:0003351	epithelial cilium movement	biological_process	7	ADCY10	1	520	8	14132	0.259178
GO:0000731	DNA synthesis involved in DNA repair	biological_process	9	POLH	1	520	8	14132	0.259178
GO:0007159	leukocyte cell-cell adhesion	biological_process	6	APOA4	1	520	8	14132	0.259178
GO:0050871	positive regulation of B cell activation	biological_process	9	TNIP2	1	520	8	14132	0.259178
GO:0071380	cellular response to prostaglandin E stimulus	biological_process	8	P2RY4	1	520	8	14132	0.259178
GO:0008528	G-protein coupled peptide receptor activity	molecular_function	6	NPR3	1	520	8	14132	0.259178
GO:0042562	hormone binding	molecular_function	4	NPR3	1	520	8	14132	0.259178
GO:0051974	negative regulation of telomerase activity	biological_process	8	TEN1	1	520	8	14132	0.259178
GO:0060394	negative regulation of pathway-restricted SMAD protein phosphorylation	biological_process	11	PBLD	1	520	8	14132	0.259178
GO:0000014	single-stranded DNA endodeoxyribonuclease activity	molecular_function	9	LOC125181835	1	520	8	14132	0.259178
GO:0045926	negative regulation of growth	biological_process	6	IGFBP5	1	520	8	14132	0.259178
GO:0004518	nuclease activity	molecular_function	6	EME2	1	520	8	14132	0.259178
GO:0007263	nitric oxide mediated signal transduction	biological_process	7	NDNF	1	520	8	14132	0.259178
GO:0034058	endosomal vesicle fusion	biological_process	8	LOC106034685	1	520	8	14132	0.259178
GO:0006518	peptide metabolic process	biological_process	7	CPN1	1	520	8	14132	0.259178
GO:0051893	regulation of focal adhesion assembly	biological_process	8	LOC106042354	1	520	8	14132	0.259178
GO:0008637	apoptotic mitochondrial changes	biological_process	7	GCLM	1	520	8	14132	0.259178
GO:0016712	oxidoreductase activity, acting on paired donors, with incorporation or reduction of molecular oxygen, reduced flavin or flavoprotein as one donor, and incorporation of one atom of oxygen	molecular_function	6	LOC106046243	1	520	8	14132	0.259178
GO:0050880	regulation of blood vessel size	biological_process	7	GCLM	1	520	8	14132	0.259178
GO:2000009	negative regulation of protein localization to cell surface	biological_process	7	SEMA3A	1	520	8	14132	0.259178
GO:2000178	negative regulation of neural precursor cell proliferation	biological_process	8	BTG2	1	520	8	14132	0.259178
GO:0048662	negative regulation of smooth muscle cell proliferation	biological_process	8	IGFBP5	1	520	8	14132	0.259178
GO:0070498	interleukin-1-mediated signaling pathway	biological_process	7	TNIP2	1	520	8	14132	0.259178
GO:2000648	positive regulation of stem cell proliferation	biological_process	8	TBX3	1	520	8	14132	0.259178
GO:0060314	regulation of ryanodine-sensitive calcium-release channel activity	biological_process	10	JPH1	1	520	8	14132	0.259178
GO:0042445	hormone metabolic process	biological_process	4	LOC125184050	1	520	8	14132	0.259178
GO:0016234	inclusion body	cellular_component	5	LOC125183079	1	520	8	14132	0.259178
GO:0010608	posttranscriptional regulation of gene expression	biological_process	8	ATG14	1	520	8	14132	0.259178
GO:0017075	syntaxin-1 binding	molecular_function	7	LOC125181787	1	520	8	14132	0.259178
GO:0042744	hydrogen peroxide catabolic process	biological_process	8	APOA4	1	520	8	14132	0.259178
GO:0007191	adenylate cyclase-activating dopamine receptor signaling pathway	biological_process	9	ADCY5	1	520	8	14132	0.259178
GO:0097345	mitochondrial outer membrane permeabilization	biological_process	10	LOC125181314	1	520	8	14132	0.259178
GO:0050732	negative regulation of peptidyl-tyrosine phosphorylation	biological_process	11	NTF3	1	520	8	14132	0.259178
GO:0034375	high-density lipoprotein particle remodeling	biological_process	9	ABCG1	1	520	8	14132	0.259178
GO:0031016	pancreas development	biological_process	6	FOXF1	1	520	8	14132	0.259178
GO:0061337	cardiac conduction	biological_process	9	CACNA1C	1	520	8	14132	0.259178
GO:0007422	peripheral nervous system development	biological_process	6	ASIC2	1	520	8	14132	0.259178
GO:0032332	positive regulation of chondrocyte differentiation	biological_process	8	ZBTB16	1	520	8	14132	0.259178
GO:0007588	excretion	biological_process	5	AMN	1	520	8	14132	0.259178
GO:0045109	intermediate filament organization	biological_process	8	LOC106034878	1	520	8	14132	0.259178
GO:0070300	phosphatidic acid binding	molecular_function	6	MICALL1	1	520	8	14132	0.259178
GO:0016010	dystrophin-associated glycoprotein complex	cellular_component	5	PGM5	1	520	8	14132	0.259178
GO:0061014	positive regulation of mRNA catabolic process	biological_process	9	ZC3HAV1L	1	520	8	14132	0.259178
GO:0051775	response to redox state	biological_process	4	LOC125184869	1	520	8	14132	0.259178
GO:0071347	cellular response to interleukin-1	biological_process	8	CCL19;LOC106041492	2	520	27	14132	0.261742
GO:0005739	mitochondrion	cellular_component	6	ABCG1;ACOD1;CA5A;CHCHD10;CMPK2;COMTD1;CPT1B;CRAT;FAM110B;GPAT2;LOC106036011;LOC106036216;LOC106038129;LOC106049048;LOC125180625;LOC125180764;LOC125181314;LOC125184050;MACC1;MTHFD2;OGDHL;P4HA1;PDK3;PHYKPL;PRSS35;RUNX1T1;SESN2;SLC25A29;SLC25A43;SLC25A48;TXNRD1	31	520	747	14132	0.267846
GO:0005887	integral component of plasma membrane	cellular_component	6	ASIC2;ATP7B;BOC;C1QTNF6;CRTAM;FLRT3;GPNMB;GPR171;GPR34;GPR55;HCN3;LGR5;LMBR1L;LOC106039396;LOC106046837;LOC125182926;RNF43;SLC16A7;SLC2A6;SLC38A2;SLC6A9;SLC7A11;SLC7A3;TSPAN8	24	520	569	14132	0.272957
GO:0030183	B cell differentiation	biological_process	8	JAK3;LOC106035824	2	520	28	14132	0.275547
GO:0035914	skeletal muscle cell differentiation	biological_process	6	BTG2;HLF	2	520	28	14132	0.275547
GO:0016740	transferase activity	molecular_function	4	CPT1B;GALNT12;LOC125180678;RNF135	4	520	73	14132	0.281306
GO:0045956	positive regulation of calcium ion-dependent exocytosis	biological_process	10	CACNA1G	1	520	9	14132	0.286453
GO:0030225	macrophage differentiation	biological_process	8	SPI1	1	520	9	14132	0.286453
GO:0030193	regulation of blood coagulation	biological_process	7	ASIC2	1	520	9	14132	0.286453
GO:1904659	glucose transmembrane transport	biological_process	11	SLC2A6	1	520	9	14132	0.286453
GO:0004385	guanylate kinase activity	molecular_function	8	DLG3	1	520	9	14132	0.286453
GO:0008306	associative learning	biological_process	6	BTG2	1	520	9	14132	0.286453
GO:0002687	positive regulation of leukocyte migration	biological_process	7	KITLG	1	520	9	14132	0.286453
GO:0035879	plasma membrane lactate transport	biological_process	13	SLC16A7	1	520	9	14132	0.286453
GO:0097602	cullin family protein binding	molecular_function	5	KCTD17	1	520	9	14132	0.286453
GO:0004177	aminopeptidase activity	molecular_function	8	LOC106029812	1	520	9	14132	0.286453
GO:0007187	G-protein coupled receptor signaling pathway, coupled to cyclic nucleotide second messenger	biological_process	6	LOC106046837	1	520	9	14132	0.286453
GO:0004185	serine-type carboxypeptidase activity	molecular_function	9	CPN1	1	520	9	14132	0.286453
GO:0003376	sphingosine-1-phosphate signaling pathway	biological_process	6	LOC106041486	1	520	9	14132	0.286453
GO:0003993	acid phosphatase activity	molecular_function	8	LOC125180385	1	520	9	14132	0.286453
GO:0030490	maturation of SSU-rRNA	biological_process	12	UTP4	1	520	9	14132	0.286453
GO:0030673	axolemma	cellular_component	7	ROBO2	1	520	9	14132	0.286453
GO:0043304	regulation of mast cell degranulation	biological_process	9	LOC125181787	1	520	9	14132	0.286453
GO:0043488	regulation of mRNA stability	biological_process	10	RNASEL	1	520	9	14132	0.286453
GO:0071345	cellular response to cytokine stimulus	biological_process	7	FOXF1	1	520	9	14132	0.286453
GO:0048484	enteric nervous system development	biological_process	6	LOC106047519	1	520	9	14132	0.286453
GO:0035025	positive regulation of Rho protein signal transduction	biological_process	12	GPR55	1	520	9	14132	0.286453
GO:0043122	regulation of I-kappaB kinase/NF-kappaB signaling	biological_process	9	HSPB1	1	520	9	14132	0.286453
GO:0046889	positive regulation of lipid biosynthetic process	biological_process	8	LOC125184050	1	520	9	14132	0.286453
GO:0004017	adenylate kinase activity	molecular_function	8	AK1	1	520	9	14132	0.286453
GO:0032148	activation of protein kinase B activity	biological_process	13	NTF3	1	520	9	14132	0.286453
GO:0035162	embryonic hemopoiesis	biological_process	8	KITLG	1	520	9	14132	0.286453
GO:0004535	poly(A)-specific ribonuclease activity	molecular_function	10	NOCT	1	520	9	14132	0.286453
GO:0002092	positive regulation of receptor internalization	biological_process	8	NTF3	1	520	9	14132	0.286453
GO:0004089	carbonate dehydratase activity	molecular_function	7	CA5A	1	520	9	14132	0.286453
GO:0097120	receptor localization to synapse	biological_process	7	DLG3	1	520	9	14132	0.286453
GO:0048646	anatomical structure formation involved in morphogenesis	biological_process	4	GATA6	1	520	9	14132	0.286453
GO:0086005	ventricular cardiac muscle cell action potential	biological_process	9	LOC125184869	1	520	9	14132	0.286453
GO:0097320	plasma membrane tubulation	biological_process	7	MICALL1	1	520	9	14132	0.286453
GO:0021670	lateral ventricle development	biological_process	5	TSKU	1	520	9	14132	0.286453
GO:0042629	mast cell granule	cellular_component	9	NR4A3	1	520	9	14132	0.286453
GO:0097433	dense body	cellular_component	6	ACTB	1	520	9	14132	0.286453
GO:0060213	positive regulation of nuclear-transcribed mRNA poly(A) tail shortening	biological_process	11	BTG2	1	520	9	14132	0.286453
GO:0045840	positive regulation of mitotic nuclear division	biological_process	9	CD28	1	520	9	14132	0.286453
GO:0070986	left/right axis specification	biological_process	6	PITX2	1	520	9	14132	0.286453
GO:0030336	negative regulation of cell migration	biological_process	8	LOC125180067;SRGAP1;WNT11	3	520	51	14132	0.289221
GO:0001666	response to hypoxia	biological_process	5	LOC106033235;LOC106035824;LOC125184869	3	520	51	14132	0.289221
GO:0001558	regulation of cell growth	biological_process	6	CCN2;IGFBP5	2	520	29	14132	0.289338
GO:0046854	phosphatidylinositol phosphorylation	biological_process	10	PIK3C2G;PIK3CB	2	520	29	14132	0.289338
GO:0008543	fibroblast growth factor receptor signaling pathway	biological_process	8	CCN2;FLRT3	2	520	29	14132	0.289338
GO:0005913	cell-cell adherens junction	cellular_component	5	CRTAM;LOC106039396	2	520	29	14132	0.289338
GO:0098779	positive regulation of mitophagy in response to mitochondrial depolarization	biological_process	12	ATG14;BOC;EVA1B;LOC125184722	4	520	74	14132	0.289589
GO:0003924	GTPase activity	molecular_function	9	LOC106036132;LOC106037317;LOC106043857;LOC106043858;LOC106045884;LOC106046847;LOC125183762	7	520	146	14132	0.291605
GO:0030335	positive regulation of cell migration	biological_process	8	CCN1;FOXF1;NTF3;PDGFC;WNT11	5	520	98	14132	0.292965
GO:0051092	positive regulation of NF-kappaB transcription factor activity	biological_process	7	EIF2AK2;LOC106043112;RAB7B	3	520	52	14132	0.299356
GO:0001649	osteoblast differentiation	biological_process	6	CCN1;IGFBP5;MRC2	3	520	52	14132	0.299356
GO:0006955	immune response	biological_process	4	CD28;COLEC12;LOC106038263;LOC106042804;MARCHF1;NFIL3	6	520	123	14132	0.299551
GO:0042632	cholesterol homeostasis	biological_process	9	ABCG1;APOA4	2	520	30	14132	0.303097
GO:0001750	photoreceptor outer segment	cellular_component	5	LOC106049910;LOC125180067	2	520	30	14132	0.303097
GO:0045732	positive regulation of protein catabolic process	biological_process	8	IGF1;NKD1	2	520	30	14132	0.303097
GO:0060021	palate development	biological_process	5	LOC106034799;TBX3;WNT11	3	520	53	14132	0.30951
GO:1901224	positive regulation of NIK/NF-kappaB signaling	biological_process	10	EIF2AK2	1	520	10	14132	0.312725
GO:0042310	vasoconstriction	biological_process	10	LOC106047519	1	520	10	14132	0.312725
GO:0006612	protein targeting to membrane	biological_process	12	MICALL1	1	520	10	14132	0.312725
GO:0014070	response to organic cyclic compound	biological_process	6	LOC106048003	1	520	10	14132	0.312725
GO:0010460	positive regulation of heart rate	biological_process	10	LOC125184869	1	520	10	14132	0.312725
GO:0043240	Fanconi anaemia nuclear complex	cellular_component	4	FANCB	1	520	10	14132	0.312725
GO:0032469	endoplasmic reticulum calcium ion homeostasis	biological_process	12	KCTD17	1	520	10	14132	0.312725
GO:0016616	oxidoreductase activity, acting on the CH-OH group of donors, NAD or NADP as acceptor	molecular_function	6	LOC125184050	1	520	10	14132	0.312725
GO:0050930	induction of positive chemotaxis	biological_process	10	NTF3	1	520	10	14132	0.312725
GO:0030676	Rac guanyl-nucleotide exchange factor activity	molecular_function	10	LOC106043193	1	520	10	14132	0.312725
GO:0043679	axon terminus	cellular_component	6	FLRT3	1	520	10	14132	0.312725
GO:0010259	multicellular organism aging	biological_process	5	LOC125181835	1	520	10	14132	0.312725
GO:0050896	response to stimulus	biological_process	3	RIMS1	1	520	10	14132	0.312725
GO:0032331	negative regulation of chondrocyte differentiation	biological_process	8	EFEMP1	1	520	10	14132	0.312725
GO:1903959	regulation of anion transmembrane transport	biological_process	9	CLCN2	1	520	10	14132	0.312725
GO:0045776	negative regulation of blood pressure	biological_process	6	ADM2	1	520	10	14132	0.312725
GO:0051781	positive regulation of cell division	biological_process	7	PDGFC	1	520	10	14132	0.312725
GO:0030539	male genitalia development	biological_process	7	TBX3	1	520	10	14132	0.312725
GO:0031210	phosphatidylcholine binding	molecular_function	6	APOA4	1	520	10	14132	0.312725
GO:0031295	T cell costimulation	biological_process	5	CD28	1	520	10	14132	0.312725
GO:0008093	cytoskeletal adaptor activity	molecular_function	6	BAIAP2L2	1	520	10	14132	0.312725
GO:0005548	phospholipid transporter activity	molecular_function	5	ABCG1	1	520	10	14132	0.312725
GO:0035385	Roundabout signaling pathway	biological_process	6	ROBO2	1	520	10	14132	0.312725
GO:0015020	glucuronosyltransferase activity	molecular_function	7	LOC106034449	1	520	10	14132	0.312725
GO:0036297	interstrand cross-link repair	biological_process	9	LOC125181835	1	520	10	14132	0.312725
GO:0021954	central nervous system neuron development	biological_process	7	BTG2	1	520	10	14132	0.312725
GO:0031954	positive regulation of protein autophosphorylation	biological_process	11	PDGFC	1	520	10	14132	0.312725
GO:0005779	integral component of peroxisomal membrane	cellular_component	7	PEX11G	1	520	10	14132	0.312725
GO:0005790	smooth endoplasmic reticulum	cellular_component	7	LOC125184869	1	520	10	14132	0.312725
GO:0090102	cochlea development	biological_process	5	LOC106030928	1	520	10	14132	0.312725
GO:0043923	positive regulation by host of viral transcription	biological_process	10	LOC106035824	1	520	10	14132	0.312725
GO:0001895	retina homeostasis	biological_process	8	HSPB1	1	520	10	14132	0.312725
GO:0007130	synaptonemal complex assembly	biological_process	6	SYCE2	1	520	10	14132	0.312725
GO:0008585	female gonad development	biological_process	7	PITX2	1	520	10	14132	0.312725
GO:0006656	phosphatidylcholine biosynthetic process	biological_process	10	CHKA	1	520	10	14132	0.312725
GO:0035584	calcium-mediated signaling using intracellular calcium source	biological_process	8	LOC125184869	1	520	10	14132	0.312725
GO:0005537	mannose binding	molecular_function	6	LOC106049456	1	520	10	14132	0.312725
GO:0006821	chloride transport	biological_process	9	CLCN2	1	520	10	14132	0.312725
GO:0015825	L-serine transport	biological_process	12	LOC125183886	1	520	10	14132	0.312725
GO:0051321	meiotic cell cycle	biological_process	5	SYCE2	1	520	10	14132	0.312725
GO:0042098	T cell proliferation	biological_process	8	LOC106043112	1	520	10	14132	0.312725
GO:0006694	steroid biosynthetic process	biological_process	7	LOC106045559	1	520	10	14132	0.312725
GO:0042923	neuropeptide binding	molecular_function	6	LOC106046837	1	520	10	14132	0.312725
GO:0050772	positive regulation of axonogenesis	biological_process	10	ROBO2	1	520	10	14132	0.312725
GO:0010633	negative regulation of epithelial cell migration	biological_process	9	PBLD	1	520	10	14132	0.312725
GO:0016446	somatic hypermutation of immunoglobulin genes	biological_process	6	LOC106049527	1	520	10	14132	0.312725
GO:0060045	positive regulation of cardiac muscle cell proliferation	biological_process	8	GATA6	1	520	10	14132	0.312725
GO:0015095	magnesium ion transmembrane transporter activity	molecular_function	9	MRS2	1	520	10	14132	0.312725
GO:0002027	regulation of heart rate	biological_process	9	CACNA1G	1	520	10	14132	0.312725
GO:0051145	smooth muscle cell differentiation	biological_process	7	FOXF1	1	520	10	14132	0.312725
GO:0005351	carbohydrate:proton symporter activity	molecular_function	7	SLC2A6	1	520	10	14132	0.312725
GO:0007405	neuroblast proliferation	biological_process	5	ID4	1	520	10	14132	0.312725
GO:0008331	high voltage-gated calcium channel activity	molecular_function	10	CACNA1C	1	520	10	14132	0.312725
GO:0015129	lactate transmembrane transporter activity	molecular_function	8	SLC16A7	1	520	10	14132	0.312725
GO:0001935	endothelial cell proliferation	biological_process	5	PIK3CB	1	520	10	14132	0.312725
GO:0043277	apoptotic cell clearance	biological_process	8	MARCO	1	520	10	14132	0.312725
GO:0045671	negative regulation of osteoclast differentiation	biological_process	10	GPR55	1	520	10	14132	0.312725
GO:0045295	gamma-catenin binding	molecular_function	5	LOC125180067	1	520	10	14132	0.312725
GO:0015194	L-serine transmembrane transporter activity	molecular_function	9	LOC125183886	1	520	10	14132	0.312725
GO:0031629	synaptic vesicle fusion to presynaptic active zone membrane	biological_process	9	STX11	1	520	10	14132	0.312725
GO:0048038	quinone binding	molecular_function	5	TP53I3	1	520	10	14132	0.312725
GO:0043518	negative regulation of DNA damage response, signal transduction by p53 class mediator	biological_process	11	LOC106039159	1	520	10	14132	0.312725
GO:1990126	retrograde transport, endosome to plasma membrane	biological_process	8	MICALL1	1	520	10	14132	0.312725
GO:0035050	embryonic heart tube development	biological_process	6	TBX3	1	520	10	14132	0.312725
GO:0015269	calcium-activated potassium channel activity	molecular_function	9	KCNMB1	1	520	10	14132	0.312725
GO:0034236	protein kinase A catalytic subunit binding	molecular_function	8	LOC125184869	1	520	10	14132	0.312725
GO:0000290	deadenylation-dependent decapping of nuclear-transcribed mRNA	biological_process	12	NOCT	1	520	10	14132	0.312725
GO:0005622	intracellular	cellular_component	4	ADCY5;ADCY7;ADM2;CCL19;LOC106035572;LOC106037317;LOC106038263;LOC106043193;LOC106049760;LOC125181194;MCF2L;NCALD;NDNF;NMRK2;NPR3;PIK3C2G;RAB36;RIMS1;WSB1	19	520	454	14132	0.314319
GO:0097110	scaffold protein binding	molecular_function	5	CACNA1G;LOC106034878	2	520	31	14132	0.316808
GO:0043406	positive regulation of MAP kinase activity	biological_process	12	KITLG;PDGFC	2	520	31	14132	0.316808
GO:0007416	synapse assembly	biological_process	6	FLRT3;NRXN3	2	520	31	14132	0.316808
GO:0050680	negative regulation of epithelial cell proliferation	biological_process	8	IFT52;PBLD	2	520	31	14132	0.316808
GO:0010008	endosome membrane	cellular_component	8	DIO3;LOC106044932;LOC125184504	3	520	54	14132	0.319674
GO:0007186	G-protein coupled receptor signaling pathway	biological_process	5	ADCY5;CCL19;CRHR2;CX3CR1;GPR82;GPRC5B;LGR5;LOC106041492;LOC106049450;MC5R;VIPR1	11	520	252	14132	0.324231
GO:0030141	secretory granule	cellular_component	8	LOC125181787;ZP1	2	520	32	14132	0.330455
GO:0030659	cytoplasmic vesicle membrane	cellular_component	6	ECE2;SNX22	2	520	32	14132	0.330455
GO:0032091	negative regulation of protein binding	biological_process	7	LOC106034799;MITD1	2	520	32	14132	0.330455
GO:0001046	core promoter sequence-specific DNA binding	molecular_function	9	CREM;NR4A3	2	520	32	14132	0.330455
GO:0051492	regulation of stress fiber assembly	biological_process	7	TTC8	1	520	11	14132	0.338032
GO:0046579	positive regulation of Ras protein signal transduction	biological_process	11	KITLG	1	520	11	14132	0.338032
GO:0070509	calcium ion import	biological_process	11	CACNA1G	1	520	11	14132	0.338032
GO:0035035	histone acetyltransferase binding	molecular_function	6	NR4A3	1	520	11	14132	0.338032
GO:1903507	negative regulation of nucleic acid-templated transcription	biological_process	10	LOC106033235	1	520	11	14132	0.338032
GO:0008033	tRNA processing	biological_process	11	ADAT1	1	520	11	14132	0.338032
GO:0010975	regulation of neuron projection development	biological_process	10	NCS1	1	520	11	14132	0.338032
GO:0009968	negative regulation of signal transduction	biological_process	8	LOC106049910	1	520	11	14132	0.338032
GO:0048814	regulation of dendrite morphogenesis	biological_process	9	SARM1	1	520	11	14132	0.338032
GO:0001516	prostaglandin biosynthetic process	biological_process	11	PNPLA8	1	520	11	14132	0.338032
GO:0006665	sphingolipid metabolic process	biological_process	8	LOC125183886	1	520	11	14132	0.338032
GO:0000795	synaptonemal complex	cellular_component	8	SYCE2	1	520	11	14132	0.338032
GO:0009142	nucleoside triphosphate biosynthetic process	biological_process	9	AK1	1	520	11	14132	0.338032
GO:0006312	mitotic recombination	biological_process	9	LOC125181835	1	520	11	14132	0.338032
GO:0035994	response to muscle stretch	biological_process	6	LOC125184869	1	520	11	14132	0.338032
GO:0042176	regulation of protein catabolic process	biological_process	7	LOC106034685	1	520	11	14132	0.338032
GO:0008328	ionotropic glutamate receptor complex	cellular_component	7	DLG3	1	520	11	14132	0.338032
GO:0030220	platelet formation	biological_process	7	LOC106035824	1	520	11	14132	0.338032
GO:0021772	olfactory bulb development	biological_process	5	TTC8	1	520	11	14132	0.338032
GO:0045597	positive regulation of cell differentiation	biological_process	7	CCN2	1	520	11	14132	0.338032
GO:0060122	inner ear receptor cell stereocilium organization	biological_process	8	LOC106030928	1	520	11	14132	0.338032
GO:0034237	protein kinase A regulatory subunit binding	molecular_function	6	LOC125184869	1	520	11	14132	0.338032
GO:0009612	response to mechanical stimulus	biological_process	5	LRP11	1	520	11	14132	0.338032
GO:0006882	cellular zinc ion homeostasis	biological_process	12	ATP7B	1	520	11	14132	0.338032
GO:0043388	positive regulation of DNA binding	biological_process	7	PITX2	1	520	11	14132	0.338032
GO:0006301	postreplication repair	biological_process	9	POLH	1	520	11	14132	0.338032
GO:0048557	embryonic digestive tract morphogenesis	biological_process	7	PITX2	1	520	11	14132	0.338032
GO:0048872	homeostasis of number of cells	biological_process	6	CARMIL2	1	520	11	14132	0.338032
GO:0042475	odontogenesis of dentin-containing tooth	biological_process	7	PITX2	1	520	11	14132	0.338032
GO:0019955	cytokine binding	molecular_function	5	LOC106035572	1	520	11	14132	0.338032
GO:0007602	phototransduction	biological_process	5	ASIC2	1	520	11	14132	0.338032
GO:0010881	regulation of cardiac muscle contraction by regulation of the release of sequestered calcium ion	biological_process	9	LOC125184869	1	520	11	14132	0.338032
GO:0006103	2-oxoglutarate metabolic process	biological_process	9	LOC125181640	1	520	11	14132	0.338032
GO:0061036	positive regulation of cartilage development	biological_process	7	CCN1	1	520	11	14132	0.338032
GO:0006412	translation	biological_process	8	EIF2AK2;LOC106036011;LOC106037317;SLC25A29;SLC25A34;SLC25A43;SLC25A48	7	520	154	14132	0.338957
GO:0090630	activation of GTPase activity	biological_process	9	ARHGEF10;NTF3;SDC4	3	520	56	14132	0.340006
GO:0004867	serine-type endopeptidase inhibitor activity	molecular_function	8	LOC106033760;LOC106034799;TFPI	3	520	56	14132	0.340006
GO:0003674	molecular_function	molecular_function	2	ABTB2;CFAP251;CUNH18orf21;CUNH21orf62;EPB41L4A;EPSTI1;IQCH;JPH1;LOC106044598;LOC106047378;LOC125181633;MAMDC4;MORC4;MSMB;PROSER2;RUBCNL;RWDD4;TBX3;TTC27;WSB1	20	520	489	14132	0.345104
GO:0005575	cellular_component	cellular_component	2	ABTB2;CFAP251;CUNH18orf21;CUNH21orf62;EPB41L4A;EPSTI1;IQCH;LOC106044598;LOC106047378;LOC125181225;LOC125181633;MEGF6;PROSER2;RUBCNL;RWDD4;TBX3;TTC27;WSB1	18	520	439	14132	0.352173
GO:0003700	DNA binding transcription factor activity	molecular_function	4	CREM;E2F3;E2F7;HLF;HNF1A;ID3;PITX2;RUNX1T1;RXRG;TBX3;ZNF516;ZNFX1	12	520	284	14132	0.353428
GO:0001570	vasculogenesis	biological_process	6	FOXF1;PITX2	2	520	34	14132	0.357504
GO:0098793	presynapse	cellular_component	4	NRXN3;SLC6A9	2	520	34	14132	0.357504
GO:0045669	positive regulation of osteoblast differentiation	biological_process	8	CCN1;ID4	2	520	34	14132	0.357504
GO:0009898	cytoplasmic side of plasma membrane	cellular_component	5	ASPSCR1;PGM5	2	520	34	14132	0.357504
GO:0005635	nuclear envelope	cellular_component	6	HTATIP2;LOC125181314;LOC125183079	3	520	58	14132	0.360294
GO:0005520	insulin-like growth factor binding	molecular_function	6	CCN2	1	520	12	14132	0.362409
GO:0051601	exocyst localization	biological_process	8	EXOC3L4	1	520	12	14132	0.362409
GO:0007163	establishment or maintenance of cell polarity	biological_process	4	FAT1	1	520	12	14132	0.362409
GO:0045638	negative regulation of myeloid cell differentiation	biological_process	8	ZBTB16	1	520	12	14132	0.362409
GO:0050681	androgen receptor binding	molecular_function	9	LOC106035824	1	520	12	14132	0.362409
GO:0007009	plasma membrane organization	biological_process	6	BAIAP2L2	1	520	12	14132	0.362409
GO:0050431	transforming growth factor beta binding	molecular_function	6	CD109	1	520	12	14132	0.362409
GO:0006479	protein methylation	biological_process	10	BTG2	1	520	12	14132	0.362409
GO:0030234	enzyme regulator activity	molecular_function	4	GCLM	1	520	12	14132	0.362409
GO:0045055	regulated exocytosis	biological_process	8	RIMS1	1	520	12	14132	0.362409
GO:0071158	positive regulation of cell cycle arrest	biological_process	9	GATA6	1	520	12	14132	0.362409
GO:0044291	cell-cell contact zone	cellular_component	5	BAIAP2L2	1	520	12	14132	0.362409
GO:0009880	embryonic pattern specification	biological_process	5	ZBTB16	1	520	12	14132	0.362409
GO:0030057	desmosome	cellular_component	5	LOC106034878	1	520	12	14132	0.362409
GO:0015171	amino acid transmembrane transporter activity	molecular_function	7	SLC38A2	1	520	12	14132	0.362409
GO:0000788	nuclear nucleosome	cellular_component	6	LOC125181372	1	520	12	14132	0.362409
GO:0001709	cell fate determination	biological_process	5	LOC106043174	1	520	12	14132	0.362409
GO:0006952	defense response	biological_process	5	ACOD1	1	520	12	14132	0.362409
GO:0033962	cytoplasmic mRNA processing body assembly	biological_process	9	NOCT	1	520	12	14132	0.362409
GO:0000502	proteasome complex	cellular_component	5	ZFAND2A	1	520	12	14132	0.362409
GO:0043525	positive regulation of neuron apoptotic process	biological_process	10	FOXO3	1	520	12	14132	0.362409
GO:0097546	ciliary base	cellular_component	5	IFT52	1	520	12	14132	0.362409
GO:0004970	ionotropic glutamate receptor activity	molecular_function	7	LOC125180287	1	520	12	14132	0.362409
GO:0034614	cellular response to reactive oxygen species	biological_process	7	LOC125180067	1	520	12	14132	0.362409
GO:0004519	endonuclease activity	molecular_function	7	DNASE1L3	1	520	12	14132	0.362409
GO:0044295	axonal growth cone	cellular_component	6	FLRT3	1	520	12	14132	0.362409
GO:0046658	anchored component of plasma membrane	cellular_component	6	LOC106042354	1	520	12	14132	0.362409
GO:0010765	positive regulation of sodium ion transport	biological_process	10	CNTN1	1	520	12	14132	0.362409
GO:0006910	phagocytosis, recognition	biological_process	5	COLEC12	1	520	12	14132	0.362409
GO:0006977	DNA damage response, signal transduction by p53 class mediator resulting in cell cycle arrest	biological_process	9	E2F7	1	520	12	14132	0.362409
GO:0014850	response to muscle activity	biological_process	5	LOC125184869	1	520	12	14132	0.362409
GO:0043536	positive regulation of blood vessel endothelial cell migration	biological_process	11	HSPB1	1	520	12	14132	0.362409
GO:0043330	response to exogenous dsRNA	biological_process	8	LOC106043112	1	520	12	14132	0.362409
GO:0030169	low-density lipoprotein particle binding	molecular_function	7	COLEC12	1	520	12	14132	0.362409
GO:0010719	negative regulation of epithelial to mesenchymal transition	biological_process	8	PBLD	1	520	12	14132	0.362409
GO:0071949	FAD binding	molecular_function	7	MICAL3	1	520	12	14132	0.362409
GO:0032259	methylation	biological_process	4	COMTD1;LOC106039378;MTR	3	520	59	14132	0.370406
GO:0005089	Rho guanyl-nucleotide exchange factor activity	molecular_function	9	ARHGEF10;ARHGEF37;MCF2L	3	520	59	14132	0.370406
GO:0005215	transporter activity	molecular_function	3	SLC23A3;SLCO2A1;SLCO4A1	3	520	59	14132	0.370406
GO:0030276	clathrin binding	molecular_function	5	NCALD;SYT7	2	520	35	14132	0.370882
GO:0043433	negative regulation of DNA binding transcription factor activity	biological_process	6	ID3;SIGIRR	2	520	35	14132	0.370882
GO:0042733	embryonic digit morphogenesis	biological_process	6	IFT52;TBX3	2	520	35	14132	0.370882
GO:0050885	neuromuscular process controlling balance	biological_process	7	ADCY5;NR4A3	2	520	35	14132	0.370882
GO:0055085	transmembrane transport	biological_process	6	LOC106036011;LOC106041486;SLC16A9;SLC23A3;SLC25A43;SLC41A3	6	520	135	14132	0.378138
GO:0010468	regulation of gene expression	biological_process	7	ASIC2;PHLDA2;TSKU	3	520	60	14132	0.380489
GO:0001947	heart looping	biological_process	7	IFT52;TBX3	2	520	36	14132	0.384147
GO:0005930	axoneme	cellular_component	6	ATG14;DYNC2LI1	2	520	36	14132	0.384147
GO:0004029	aldehyde dehydrogenase (NAD) activity	molecular_function	7	LOC106048259	1	520	13	14132	0.38589
GO:0061178	regulation of insulin secretion involved in cellular response to glucose stimulus	biological_process	6	ADCY5	1	520	13	14132	0.38589
GO:0030282	bone mineralization	biological_process	7	LOC125182926	1	520	13	14132	0.38589
GO:0005328	neurotransmitter:sodium symporter activity	molecular_function	5	SLC6A9	1	520	13	14132	0.38589
GO:0021549	cerebellum development	biological_process	5	CNTN1	1	520	13	14132	0.38589
GO:0035855	megakaryocyte development	biological_process	7	LOC106035824	1	520	13	14132	0.38589
GO:0032720	negative regulation of tumor necrosis factor production	biological_process	9	GPNMB	1	520	13	14132	0.38589
GO:0004709	MAP kinase kinase kinase activity	molecular_function	9	MAP3K6	1	520	13	14132	0.38589
GO:0005528	FK506 binding	molecular_function	6	FKBP5	1	520	13	14132	0.38589
GO:0051018	protein kinase A binding	molecular_function	5	LOC106036216	1	520	13	14132	0.38589
GO:0048786	presynaptic active zone	cellular_component	4	RIMS1	1	520	13	14132	0.38589
GO:0030325	adrenal gland development	biological_process	7	CRHR1	1	520	13	14132	0.38589
GO:0000920	cell separation after cytokinesis	biological_process	4	MITD1	1	520	13	14132	0.38589
GO:0035255	ionotropic glutamate receptor binding	molecular_function	7	DLG3	1	520	13	14132	0.38589
GO:0010165	response to X-ray	biological_process	7	LOC125181835	1	520	13	14132	0.38589
GO:0007631	feeding behavior	biological_process	4	ADM2	1	520	13	14132	0.38589
GO:0055072	iron ion homeostasis	biological_process	11	TF	1	520	13	14132	0.38589
GO:0001556	oocyte maturation	biological_process	5	FOXO3	1	520	13	14132	0.38589
GO:0007026	negative regulation of microtubule depolymerization	biological_process	10	MID1IP1	1	520	13	14132	0.38589
GO:1903861	positive regulation of dendrite extension	biological_process	12	RIMS1	1	520	13	14132	0.38589
GO:0045197	establishment or maintenance of epithelial cell apical/basal polarity	biological_process	7	DLG3	1	520	13	14132	0.38589
GO:0043034	costamere	cellular_component	5	PGM5	1	520	13	14132	0.38589
GO:0003785	actin monomer binding	molecular_function	7	TP53I3	1	520	13	14132	0.38589
GO:0070507	regulation of microtubule cytoskeleton organization	biological_process	7	LOC106042354	1	520	13	14132	0.38589
GO:0005764	lysosome	cellular_component	8	LOC106045567;NAAA;RAB7B;RNF152;ZC3HAV1L	5	520	111	14132	0.387963
GO:0007166	cell surface receptor signaling pathway	biological_process	5	CRHR1;CRHR2;LOC106049450;TSPAN8;VIPR1	5	520	111	14132	0.387963
GO:0042493	response to drug	biological_process	5	GATA6;GCLM;NR1I3	3	520	61	14132	0.390536
GO:0001764	neuron migration	biological_process	7	KIAA0319;NDNF;PITX2	3	520	61	14132	0.390536
GO:0031398	positive regulation of protein ubiquitination	biological_process	11	LOC106039159;LOC106043112	2	520	37	14132	0.39729
GO:0030154	cell differentiation	biological_process	5	CCN2;CREM;DHCR7;IGSF10;INA;ROBO2;SPI1	7	520	164	14132	0.399326
GO:0016874	ligase activity	molecular_function	4	LOC106043624;LOC106046091;RNF152	3	520	62	14132	0.400541
GO:0031175	neuron projection development	biological_process	7	BTG2;FLRT3;MICALL1	3	520	62	14132	0.400541
GO:0008150	biological_process	biological_process	2	AIF1L;CFAP251;CUNH18orf21;CUNH21orf62;EPB41L4A;EPSTI1;IQCH;LOC106044598;LOC106047378;MAMDC4;MEGF6;MORC4;MSMB;PROSER2;RUBCNL;RWDD4;TTC27;WSB1	18	520	453	14132	0.402886
GO:0043123	positive regulation of I-kappaB kinase/NF-kappaB signaling	biological_process	10	GPRC5B;LOC106043112;TNIP2;ZC3HAV1L	4	520	88	14132	0.407056
GO:0045211	postsynaptic membrane	cellular_component	5	DLG3;KCTD16;LOC125180287;NCS1	4	520	88	14132	0.407056
GO:0030705	cytoskeleton-dependent intracellular transport	biological_process	7	LOC106045884	1	520	14	14132	0.408507
GO:0038191	neuropilin binding	molecular_function	6	SEMA3A	1	520	14	14132	0.408507
GO:0043531	ADP binding	molecular_function	9	ABCG1	1	520	14	14132	0.408507
GO:0008277	regulation of G-protein coupled receptor protein signaling pathway	biological_process	8	KCTD16	1	520	14	14132	0.408507
GO:0086091	regulation of heart rate by cardiac conduction	biological_process	10	LOC106034878	1	520	14	14132	0.408507
GO:0048041	focal adhesion assembly	biological_process	9	LOC125180067	1	520	14	14132	0.408507
GO:0070372	regulation of ERK1 and ERK2 cascade	biological_process	11	CCN1	1	520	14	14132	0.408507
GO:0050661	NADP binding	molecular_function	6	LOC125181622	1	520	14	14132	0.408507
GO:0007338	single fertilization	biological_process	5	LOC106030928	1	520	14	14132	0.408507
GO:0071353	cellular response to interleukin-4	biological_process	8	LOC106038263	1	520	14	14132	0.408507
GO:0006744	ubiquinone biosynthetic process	biological_process	9	LOC125180625	1	520	14	14132	0.408507
GO:0051298	centrosome duplication	biological_process	5	ARHGEF10	1	520	14	14132	0.408507
GO:0008305	integrin complex	cellular_component	5	LOC106029475	1	520	14	14132	0.408507
GO:0005104	fibroblast growth factor receptor binding	molecular_function	7	FLRT3	1	520	14	14132	0.408507
GO:0001968	fibronectin binding	molecular_function	5	IGFBP5	1	520	14	14132	0.408507
GO:0042056	chemoattractant activity	molecular_function	7	NTF3	1	520	14	14132	0.408507
GO:0005719	nuclear euchromatin	cellular_component	8	LOC106030928	1	520	14	14132	0.408507
GO:0003151	outflow tract morphogenesis	biological_process	5	TBX3	1	520	14	14132	0.408507
GO:0097150	neuronal stem cell population maintenance	biological_process	5	FOXO3	1	520	14	14132	0.408507
GO:0006814	sodium ion transport	biological_process	9	SLC38A2	1	520	14	14132	0.408507
GO:0034707	chloride channel complex	cellular_component	7	CLIC6	1	520	14	14132	0.408507
GO:0045786	negative regulation of cell cycle	biological_process	7	LOC125180067	1	520	14	14132	0.408507
GO:0032729	positive regulation of interferon-gamma production	biological_process	8	LOC106043112	1	520	14	14132	0.408507
GO:0002931	response to ischemia	biological_process	5	NDNF	1	520	14	14132	0.408507
GO:0046676	negative regulation of insulin secretion	biological_process	11	IGF1	1	520	14	14132	0.408507
GO:0045095	keratin filament	cellular_component	8	FAM83H	1	520	14	14132	0.408507
GO:0031663	lipopolysaccharide-mediated signaling pathway	biological_process	6	LOC106043112	1	520	14	14132	0.408507
GO:0004869	cysteine-type endopeptidase inhibitor activity	molecular_function	8	AHSG	1	520	14	14132	0.408507
GO:0006935	chemotaxis	biological_process	5	LOC106043193;ROBO2	2	520	38	14132	0.410302
GO:0008284	positive regulation of cell proliferation	biological_process	7	E2F3;EFEMP1;ID4;LOC106035572;LOC106041938;NTF3;PDGFC;TBX3	8	520	193	14132	0.416758
GO:0004930	G-protein coupled receptor activity	molecular_function	6	CRHR2;GPR27;GPR82;GPRC5B;LOC106046837;LOC106049450	6	520	141	14132	0.417766
GO:0006334	nucleosome assembly	biological_process	7	LOC106045874;LOC125181372	2	520	39	14132	0.423174
GO:0014069	postsynaptic density	cellular_component	5	CACNA1C;DLG3;NCS1	3	520	65	14132	0.43026
GO:0070588	calcium ion transmembrane transport	biological_process	11	CACNA1C;CACNA1G;NCS1	3	520	65	14132	0.43026
GO:0002053	positive regulation of mesenchymal cell proliferation	biological_process	8	FOXF1	1	520	15	14132	0.430293
GO:0036126	sperm flagellum	cellular_component	5	AK1	1	520	15	14132	0.430293
GO:0043029	T cell homeostasis	biological_process	6	JAK3	1	520	15	14132	0.430293
GO:0018345	protein palmitoylation	biological_process	10	HHAT	1	520	15	14132	0.430293
GO:0010575	positive regulation of vascular endothelial growth factor production	biological_process	8	LOC125184722	1	520	15	14132	0.430293
GO:0061025	membrane fusion	biological_process	6	RIMS1	1	520	15	14132	0.430293
GO:2000463	positive regulation of excitatory postsynaptic potential	biological_process	9	RIMS1	1	520	15	14132	0.430293
GO:0007140	male meiotic nuclear division	biological_process	5	LOC106043174	1	520	15	14132	0.430293
GO:0001569	branching involved in blood vessel morphogenesis	biological_process	7	PITX2	1	520	15	14132	0.430293
GO:0045931	positive regulation of mitotic cell cycle	biological_process	8	ASNS	1	520	15	14132	0.430293
GO:0008361	regulation of cell size	biological_process	6	KEL	1	520	15	14132	0.430293
GO:0031519	PcG protein complex	cellular_component	4	LOC106035482	1	520	15	14132	0.430293
GO:0043491	protein kinase B signaling	biological_process	6	SESN2	1	520	15	14132	0.430293
GO:0033613	activating transcription factor binding	molecular_function	7	ZNF516	1	520	15	14132	0.430293
GO:0008253	5'-nucleotidase activity	molecular_function	9	LOC106049713	1	520	15	14132	0.430293
GO:0030574	collagen catabolic process	biological_process	5	MRC2	1	520	15	14132	0.430293
GO:0003995	acyl-CoA dehydrogenase activity	molecular_function	6	LOC106049048	1	520	15	14132	0.430293
GO:0090398	cellular senescence	biological_process	6	TBX3	1	520	15	14132	0.430293
GO:0007259	JAK-STAT cascade	biological_process	7	LOC106035572	1	520	15	14132	0.430293
GO:0048661	positive regulation of smooth muscle cell proliferation	biological_process	8	NR4A3	1	520	15	14132	0.430293
GO:0016180	snRNA processing	biological_process	11	LOC125183181	1	520	15	14132	0.430293
GO:0022604	regulation of cell morphogenesis	biological_process	7	LOC106033235	1	520	15	14132	0.430293
GO:0005088	Ras guanyl-nucleotide exchange factor activity	molecular_function	8	RASGEF1A	1	520	15	14132	0.430293
GO:0016779	nucleotidyltransferase activity	molecular_function	6	LOC106042804	1	520	15	14132	0.430293
GO:0005545	1-phosphatidylinositol binding	molecular_function	7	LOC125183079	1	520	15	14132	0.430293
GO:0006099	tricarboxylic acid cycle	biological_process	5	OGDHL	1	520	15	14132	0.430293
GO:0006644	phospholipid metabolic process	biological_process	7	GATA6	1	520	15	14132	0.430293
GO:0090503	RNA phosphodiester bond hydrolysis, exonucleolytic	biological_process	10	NOCT	1	520	15	14132	0.430293
GO:0048741	skeletal muscle fiber development	biological_process	9	KEL	1	520	15	14132	0.430293
GO:0046875	ephrin receptor binding	molecular_function	6	LOC106042354	1	520	15	14132	0.430293
GO:0043113	receptor clustering	biological_process	6	DLG3	1	520	15	14132	0.430293
GO:0007569	cell aging	biological_process	5	TBX3	1	520	15	14132	0.430293
GO:0000149	SNARE binding	molecular_function	5	EXOC3L4;STX11	2	520	40	14132	0.435899
GO:0035023	regulation of Rho protein signal transduction	biological_process	11	ARHGEF10;ARHGEF37;MCF2L	3	520	66	14132	0.440051
GO:0019904	protein domain specific binding	molecular_function	5	ID3;LOC106037570;LOC125181835;MITD1	4	520	93	14132	0.448451
GO:0003824	catalytic activity	molecular_function	3	PBLD;PCYT1B;RSAD2	3	520	67	14132	0.449777
GO:0035091	phosphatidylinositol binding	molecular_function	6	MITD1;PIK3C2G;SNX22	3	520	67	14132	0.449777
GO:0043231	intracellular membrane-bounded organelle	cellular_component	5	CPT1B;LOC106034449;LOC106034685;LOC106039689;LOC125184504;MITD1	6	520	146	14132	0.450567
GO:0052890	oxidoreductase activity, acting on the CH-CH group of donors, with a flavin as acceptor	molecular_function	6	LOC106049048	1	520	16	14132	0.451278
GO:0032039	integrator complex	cellular_component	4	LOC125183181	1	520	16	14132	0.451278
GO:0018149	peptide cross-linking	biological_process	9	LOC106034878	1	520	16	14132	0.451278
GO:0001654	eye development	biological_process	7	LOC125180764	1	520	16	14132	0.451278
GO:0034704	calcium channel complex	cellular_component	8	LOC125184869	1	520	16	14132	0.451278
GO:0050767	regulation of neurogenesis	biological_process	8	LOC106042529	1	520	16	14132	0.451278
GO:0043280	positive regulation of cysteine-type endopeptidase activity involved in apoptotic process	biological_process	10	CCN1	1	520	16	14132	0.451278
GO:0061024	membrane organization	biological_process	5	KIAA0319	1	520	16	14132	0.451278
GO:0032212	positive regulation of telomere maintenance via telomerase	biological_process	12	LOC125180678	1	520	16	14132	0.451278
GO:0032868	response to insulin	biological_process	7	SESN2	1	520	16	14132	0.451278
GO:0015297	antiporter activity	molecular_function	7	SLC7A3	1	520	16	14132	0.451278
GO:0046835	carbohydrate phosphorylation	biological_process	8	LOC106042848	1	520	16	14132	0.451278
GO:0005261	cation channel activity	molecular_function	7	CACNA1G	1	520	16	14132	0.451278
GO:0005234	extracellularly glutamate-gated ion channel activity	molecular_function	10	LOC125180287	1	520	16	14132	0.451278
GO:0007399	nervous system development	biological_process	6	DLG3;ENC1;INA;ROBO2	4	520	94	14132	0.456627
GO:0002020	protease binding	molecular_function	6	CD28;F3	2	520	42	14132	0.460884
GO:0009952	anterior/posterior pattern specification	biological_process	6	BTG2;ZBTB16	2	520	42	14132	0.460884
GO:0017137	Rab GTPase binding	molecular_function	9	MICAL3;MICALL1;RIMS1;RUSC2	4	520	95	14132	0.464762
GO:0090090	negative regulation of canonical Wnt signaling pathway	biological_process	10	FOXO3;NKD1;WNT11	3	520	69	14132	0.469017
GO:0005922	connexin complex	cellular_component	6	GJB2	1	520	17	14132	0.471492
GO:0043044	ATP-dependent chromatin remodeling	biological_process	7	LOC106030928	1	520	17	14132	0.471492
GO:0048477	oogenesis	biological_process	6	LOC125181835	1	520	17	14132	0.471492
GO:0001786	phosphatidylserine binding	molecular_function	6	LOC106032855	1	520	17	14132	0.471492
GO:0010971	positive regulation of G2/M transition of mitotic cell cycle	biological_process	10	LOC125184580	1	520	17	14132	0.471492
GO:0036464	cytoplasmic ribonucleoprotein granule	cellular_component	7	INA	1	520	17	14132	0.471492
GO:0043001	Golgi to plasma membrane protein transport	biological_process	10	AMN	1	520	17	14132	0.471492
GO:0009790	embryo development	biological_process	5	PDGFC	1	520	17	14132	0.471492
GO:0000976	transcription regulatory region sequence-specific DNA binding	molecular_function	8	PITX2	1	520	17	14132	0.471492
GO:0048747	muscle fiber development	biological_process	8	LOC106034799	1	520	17	14132	0.471492
GO:0001502	cartilage condensation	biological_process	4	CCN2	1	520	17	14132	0.471492
GO:0051881	regulation of mitochondrial membrane potential	biological_process	6	LOC125184580	1	520	17	14132	0.471492
GO:0045880	positive regulation of smoothened signaling pathway	biological_process	9	EVC	1	520	17	14132	0.471492
GO:0031418	L-ascorbic acid binding	molecular_function	6	P4HA1	1	520	17	14132	0.471492
GO:1900026	positive regulation of substrate adhesion-dependent cell spreading	biological_process	10	OLFM4	1	520	17	14132	0.471492
GO:2000134	negative regulation of G1/S transition of mitotic cell cycle	biological_process	10	E2F7	1	520	17	14132	0.471492
GO:0009611	response to wounding	biological_process	5	MDK	1	520	17	14132	0.471492
GO:0045648	positive regulation of erythrocyte differentiation	biological_process	9	FOXO3	1	520	17	14132	0.471492
GO:0008047	enzyme activator activity	molecular_function	5	CLPS	1	520	17	14132	0.471492
GO:0001662	behavioral fear response	biological_process	7	MDK	1	520	17	14132	0.471492
GO:0002062	chondrocyte differentiation	biological_process	6	MUSTN1	1	520	17	14132	0.471492
GO:0048675	axon extension	biological_process	7	ULK2	1	520	17	14132	0.471492
GO:0005198	structural molecule activity	molecular_function	3	INA;LOC106034878;LOC106045884;LOC106049573	4	520	96	14132	0.472854
GO:0043410	positive regulation of MAPK cascade	biological_process	11	BANK1;C1QTNF6	2	520	43	14132	0.473131
GO:0007267	cell-cell signaling	biological_process	5	CCN2;LOC106045149	2	520	43	14132	0.473131
GO:0014068	positive regulation of phosphatidylinositol 3-kinase signaling	biological_process	10	CD28;PDGFC	2	520	43	14132	0.473131
GO:0005543	phospholipid binding	molecular_function	5	BAIAP2L2;F3	2	520	43	14132	0.473131
GO:0030334	regulation of cell migration	biological_process	7	PHLDA2;PITX2	2	520	43	14132	0.473131
GO:0042391	regulation of membrane potential	biological_process	5	ASIC2;HCN3	2	520	43	14132	0.473131
GO:0051260	protein homooligomerization	biological_process	8	C1QTNF6;KCTD16;KCTD17;OLFM4	4	520	97	14132	0.480899
GO:0005911	cell-cell junction	cellular_component	4	CARMIL2;FAT1;FLRT3;LOC125180067	4	520	97	14132	0.480899
GO:0007275	multicellular organism development	biological_process	4	ARVCF;CREM;IGSF10;INA;ROBO2;ZNF516	6	520	151	14132	0.482946
GO:0000980	RNA polymerase II distal enhancer sequence-specific DNA binding	molecular_function	10	SPI1;ZBTB16	2	520	44	14132	0.485209
GO:0032436	positive regulation of proteasomal ubiquitin-dependent protein catabolic process	biological_process	12	RNF144A;ZFAND2A	2	520	44	14132	0.485209
GO:0071356	cellular response to tumor necrosis factor	biological_process	8	CCL19;LOC106041492	2	520	44	14132	0.485209
GO:0042542	response to hydrogen peroxide	biological_process	7	NR4A3	1	520	18	14132	0.490962
GO:0051225	spindle assembly	biological_process	9	LOC125180678	1	520	18	14132	0.490962
GO:0015035	protein disulfide oxidoreductase activity	molecular_function	7	TXNRD1	1	520	18	14132	0.490962
GO:0043392	negative regulation of DNA binding	biological_process	7	LOC106034799	1	520	18	14132	0.490962
GO:0060291	long-term synaptic potentiation	biological_process	10	RIMS1	1	520	18	14132	0.490962
GO:0004386	helicase activity	molecular_function	9	DDX60	1	520	18	14132	0.490962
GO:0050918	positive chemotaxis	biological_process	6	NTF3	1	520	18	14132	0.490962
GO:0048278	vesicle docking	biological_process	6	STX11	1	520	18	14132	0.490962
GO:0046034	ATP metabolic process	biological_process	4	AK1	1	520	18	14132	0.490962
GO:0051028	mRNA transport	biological_process	10	IGF2BP3	1	520	18	14132	0.490962
GO:0006352	DNA-templated transcription, initiation	biological_process	8	LOC106045874	1	520	18	14132	0.490962
GO:0046513	ceramide biosynthetic process	biological_process	10	DEGS2	1	520	18	14132	0.490962
GO:0033539	fatty acid beta-oxidation using acyl-CoA dehydrogenase	biological_process	12	LOC106049048	1	520	18	14132	0.490962
GO:0001103	RNA polymerase II repressing transcription factor binding	molecular_function	8	GATA6	1	520	18	14132	0.490962
GO:0009966	regulation of signal transduction	biological_process	7	PTPN1	1	520	18	14132	0.490962
GO:0030992	intraciliary transport particle B	cellular_component	4	IFT52	1	520	18	14132	0.490962
GO:0035115	embryonic forelimb morphogenesis	biological_process	8	TBX3	1	520	18	14132	0.490962
GO:0002040	sprouting angiogenesis	biological_process	6	E2F7	1	520	18	14132	0.490962
GO:0045214	sarcomere organization	biological_process	9	LOC106029845	1	520	18	14132	0.490962
GO:2001240	negative regulation of extrinsic apoptotic signaling pathway in absence of ligand	biological_process	10	CX3CR1	1	520	18	14132	0.490962
GO:0050890	cognition	biological_process	6	LINS1	1	520	18	14132	0.490962
GO:0005874	microtubule	cellular_component	7	LOC106043857;LOC106043858;LOC106045884;LOC106046847;LOC125183762;SARM1	6	520	153	14132	0.495737
GO:0002244	hematopoietic progenitor cell differentiation	biological_process	6	COL24A1;LOC106034685	2	520	45	14132	0.497114
GO:0031201	SNARE complex	cellular_component	6	LOC125181787;STX11	2	520	45	14132	0.497114
GO:0005789	endoplasmic reticulum membrane	cellular_component	5	FKBP5;FLRT3;LOC106043174;LPIN2;MARCHF1;PTPN1;RSAD2;SCD;SEC16B	9	520	235	14132	0.499381
GO:0007179	transforming growth factor beta receptor signaling pathway	biological_process	8	LOC106034799;LOC125180067	2	520	46	14132	0.508842
GO:0019905	syntaxin binding	molecular_function	6	LOC125181787;SYT7	2	520	46	14132	0.508842
GO:1903955	positive regulation of protein targeting to mitochondrion	biological_process	10	HHAT;LOC106039378	2	520	46	14132	0.508842
GO:0007015	actin filament organization	biological_process	6	FAT1;LMOD1	2	520	46	14132	0.508842
GO:0030168	platelet activation	biological_process	5	PIK3CB	1	520	19	14132	0.509717
GO:0048008	platelet-derived growth factor receptor signaling pathway	biological_process	8	PDGFC	1	520	19	14132	0.509717
GO:0030163	protein catabolic process	biological_process	7	LOC106045567	1	520	19	14132	0.509717
GO:0000145	exocyst	cellular_component	7	EXOC3L4	1	520	19	14132	0.509717
GO:0005834	heterotrimeric G-protein complex	cellular_component	5	GNG13	1	520	19	14132	0.509717
GO:0003727	single-stranded RNA binding	molecular_function	7	DHX58	1	520	19	14132	0.509717
GO:0070534	protein K63-linked ubiquitination	biological_process	13	RNF152	1	520	19	14132	0.509717
GO:0001574	ganglioside biosynthetic process	biological_process	11	ST6GALNAC6	1	520	19	14132	0.509717
GO:0035235	ionotropic glutamate receptor signaling pathway	biological_process	7	LOC125180287	1	520	19	14132	0.509717
GO:0050873	brown fat cell differentiation	biological_process	7	LOC106041938	1	520	19	14132	0.509717
GO:0000123	histone acetyltransferase complex	cellular_component	6	LOC106035824	1	520	19	14132	0.509717
GO:0009953	dorsal/ventral pattern formation	biological_process	6	IFT52	1	520	19	14132	0.509717
GO:0016746	transferase activity, transferring acyl groups	molecular_function	5	CPT1B	1	520	19	14132	0.509717
GO:0048706	embryonic skeletal system development	biological_process	7	DLX1	1	520	19	14132	0.509717
GO:0045746	negative regulation of Notch signaling pathway	biological_process	9	DLX1	1	520	19	14132	0.509717
GO:0007507	heart development	biological_process	6	FLRT3;GATA6;ID3;LOC106035824	4	520	101	14132	0.512575
GO:0005525	GTP binding	molecular_function	8	GIMD1;LOC106036132;LOC106043857;LOC106043858;LOC106045884;LOC106046847;LOC106048382;LOC125183762;RAB36;RAB7B	10	520	266	14132	0.51806
GO:0045944	positive regulation of transcription by RNA polymerase II	biological_process	10	CCN1;CD28;CREM;E2F7;FOXF1;FOXI1;FOXO3;GATA5;GATA6;GLIS1;ID4;KLF13;LOC106041938;LPIN1;LPIN2;NR4A3;PITX2;RNASEL;TNIP2	19	520	512	14132	0.51867
GO:0000981	RNA polymerase II transcription factor activity, sequence-specific DNA binding	molecular_function	5	ATF4;FOXI1;FOXO3;SPI1	4	520	102	14132	0.520356
GO:0010977	negative regulation of neuron projection development	biological_process	11	EFEMP1	1	520	20	14132	0.527782
GO:0031072	heat shock protein binding	molecular_function	5	FKBP5	1	520	20	14132	0.527782
GO:0017158	regulation of calcium ion-dependent exocytosis	biological_process	9	SYT7	1	520	20	14132	0.527782
GO:0030534	adult behavior	biological_process	4	NR4A3	1	520	20	14132	0.527782
GO:0017048	Rho GTPase binding	molecular_function	9	SRGAP1	1	520	20	14132	0.527782
GO:0048791	calcium ion-regulated exocytosis of neurotransmitter	biological_process	10	SYT7	1	520	20	14132	0.527782
GO:0005669	transcription factor TFIID complex	cellular_component	7	LOC125181835	1	520	20	14132	0.527782
GO:0004721	phosphoprotein phosphatase activity	molecular_function	8	LOC106033162	1	520	20	14132	0.527782
GO:0071407	cellular response to organic cyclic compound	biological_process	7	FOXF1	1	520	20	14132	0.527782
GO:0007052	mitotic spindle organization	biological_process	9	SPC25	1	520	20	14132	0.527782
GO:0097503	sialylation	biological_process	7	ST6GALNAC6	1	520	20	14132	0.527782
GO:0009311	oligosaccharide metabolic process	biological_process	6	ST6GALNAC6	1	520	20	14132	0.527782
GO:0071320	cellular response to cAMP	biological_process	9	IGFBP5	1	520	20	14132	0.527782
GO:0034260	negative regulation of GTPase activity	biological_process	8	TTC8	1	520	20	14132	0.527782
GO:0030100	regulation of endocytosis	biological_process	7	PTPN1	1	520	20	14132	0.527782
GO:1903146	regulation of autophagy of mitochondrion	biological_process	9	LOC125181314	1	520	20	14132	0.527782
GO:0005802	trans-Golgi network	cellular_component	7	ATP7B;LOC125180557;NMNAT2;RAB7B	4	520	103	14132	0.528078
GO:0030509	BMP signaling pathway	biological_process	10	FAM83G;LOC125184869	2	520	48	14132	0.531754
GO:0000932	P-body	cellular_component	8	LOC106033235;NOCT	2	520	48	14132	0.531754
GO:0008289	lipid binding	molecular_function	4	APOLD1;TP53I3	2	520	49	14132	0.542933
GO:0007626	locomotory behavior	biological_process	4	ADCY5;GPRC5B	2	520	49	14132	0.542933
GO:0090263	positive regulation of canonical Wnt signaling pathway	biological_process	10	GPRC5B;LGR5	2	520	49	14132	0.542933
GO:0045177	apical part of cell	cellular_component	4	DYNC2LI1;LOC125181249	2	520	49	14132	0.542933
GO:0006904	vesicle docking involved in exocytosis	biological_process	7	LOC125181787	1	520	21	14132	0.545182
GO:0005254	chloride channel activity	molecular_function	8	CLIC6	1	520	21	14132	0.545182
GO:0006096	glycolytic process	biological_process	10	LOC125181622	1	520	21	14132	0.545182
GO:0032760	positive regulation of tumor necrosis factor production	biological_process	9	LOC106043112	1	520	21	14132	0.545182
GO:0002250	adaptive immune response	biological_process	5	LOC106043112	1	520	21	14132	0.545182
GO:0036459	thiol-dependent ubiquitinyl hydrolase activity	molecular_function	9	USP18	1	520	21	14132	0.545182
GO:0001657	ureteric bud development	biological_process	7	ROBO2	1	520	21	14132	0.545182
GO:0016049	cell growth	biological_process	4	NDNF	1	520	21	14132	0.545182
GO:0019722	calcium-mediated signaling	biological_process	7	NCALD	1	520	21	14132	0.545182
GO:0033017	sarcoplasmic reticulum membrane	cellular_component	6	LOC125184869	1	520	21	14132	0.545182
GO:2001237	negative regulation of extrinsic apoptotic signaling pathway	biological_process	10	GCLM	1	520	21	14132	0.545182
GO:0008219	cell death	biological_process	4	PNPLA8	1	520	21	14132	0.545182
GO:0019216	regulation of lipid metabolic process	biological_process	7	TXNRD1	1	520	21	14132	0.545182
GO:0004190	aspartic-type endopeptidase activity	molecular_function	8	LOC106045567	1	520	21	14132	0.545182
GO:0090307	mitotic spindle assembly	biological_process	10	ARHGEF10	1	520	21	14132	0.545182
GO:0008022	protein C-terminus binding	molecular_function	5	CCN2;LOC106035824;LOC125181835;MID1IP1	4	520	106	14132	0.550872
GO:0030170	pyridoxal phosphate binding	molecular_function	6	ETNPPL;PHYKPL	2	520	50	14132	0.553925
GO:0007160	cell-matrix adhesion	biological_process	6	CCN2;SIGLEC1	2	520	50	14132	0.553925
GO:0008152	metabolic process	biological_process	3	ACOD1;LOC106035754;LOC106035756	3	520	79	14132	0.560129
GO:0033209	tumor necrosis factor-mediated signaling pathway	biological_process	7	FOXO3	1	520	22	14132	0.561942
GO:0003281	ventricular septum development	biological_process	6	CCN1	1	520	22	14132	0.561942
GO:0007519	skeletal muscle tissue development	biological_process	8	LOC106035824	1	520	22	14132	0.561942
GO:0061077	chaperone-mediated protein folding	biological_process	5	FKBP5	1	520	22	14132	0.561942
GO:0007517	muscle organ development	biological_process	6	JPH1	1	520	22	14132	0.561942
GO:0010506	regulation of autophagy	biological_process	8	ULK2	1	520	22	14132	0.561942
GO:0007154	cell communication	biological_process	4	GJB2	1	520	22	14132	0.561942
GO:0055038	recycling endosome membrane	cellular_component	9	MICALL1	1	520	22	14132	0.561942
GO:0000281	mitotic cytokinesis	biological_process	7	MITD1	1	520	22	14132	0.561942
GO:0008144	drug binding	molecular_function	4	CHKA	1	520	22	14132	0.561942
GO:0009897	external side of plasma membrane	cellular_component	5	ABCG1;CD28;LOC106035572;LOC106049456	4	520	108	14132	0.565742
GO:0071805	potassium ion transmembrane transport	biological_process	10	KCNE4;KCNMB1	2	520	52	14132	0.575345
GO:0005070	SH3/SH2 adaptor activity	molecular_function	7	CD28	1	520	23	14132	0.578086
GO:0030218	erythrocyte differentiation	biological_process	7	SPI1	1	520	23	14132	0.578086
GO:0030199	collagen fibril organization	biological_process	7	P4HA1	1	520	23	14132	0.578086
GO:0071560	cellular response to transforming growth factor beta stimulus	biological_process	8	LOC106038263	1	520	23	14132	0.578086
GO:0003887	DNA-directed DNA polymerase activity	molecular_function	8	POLH	1	520	23	14132	0.578086
GO:0000777	condensed chromosome kinetochore	cellular_component	5	SPC25	1	520	23	14132	0.578086
GO:0045739	positive regulation of DNA repair	biological_process	10	LOC125180713	1	520	23	14132	0.578086
GO:0042771	intrinsic apoptotic signaling pathway in response to DNA damage by p53 class mediator	biological_process	8	LOC106035824	1	520	23	14132	0.578086
GO:0048365	Rac GTPase binding	molecular_function	10	SRGAP1	1	520	23	14132	0.578086
GO:0031624	ubiquitin conjugating enzyme binding	molecular_function	7	RNF144A	1	520	23	14132	0.578086
GO:0071300	cellular response to retinoic acid	biological_process	7	LOC106043174	1	520	23	14132	0.578086
GO:0030317	flagellated sperm motility	biological_process	5	ADCY3	1	520	23	14132	0.578086
GO:0016787	hydrolase activity	molecular_function	4	ACMSD;ENDOD1;LOC106037092;LOC125183181	4	520	110	14132	0.580337
GO:0000209	protein polyubiquitination	biological_process	12	MARCHF1;RNF144A;RNF165	3	520	82	14132	0.585567
GO:0002039	p53 binding	molecular_function	5	LOC106035824;LOC106039159	2	520	53	14132	0.585769
GO:0016605	PML body	cellular_component	8	LOC125183079;ZBTB16	2	520	53	14132	0.585769
GO:0050660	flavin adenine dinucleotide binding	molecular_function	6	LOC106049048;TXNRD1	2	520	53	14132	0.585769
GO:0015031	protein transport	biological_process	9	LOC125181787;MAMDC4;SEC16B;SNX22	4	520	111	14132	0.587529
GO:0035019	somatic stem cell population maintenance	biological_process	5	SPI1	1	520	24	14132	0.593636
GO:0003730	mRNA 3'-UTR binding	molecular_function	8	IGF2BP3	1	520	24	14132	0.593636
GO:0030522	intracellular receptor signaling pathway	biological_process	5	NR4A3	1	520	24	14132	0.593636
GO:0000062	fatty-acyl-CoA binding	molecular_function	9	LOC106049048	1	520	24	14132	0.593636
GO:0030133	transport vesicle	cellular_component	7	LOC125184504	1	520	24	14132	0.593636
GO:0043687	post-translational protein modification	biological_process	9	ANKRD9	1	520	24	14132	0.593636
GO:0005154	epidermal growth factor receptor binding	molecular_function	7	EFEMP1	1	520	24	14132	0.593636
GO:0004879	nuclear receptor activity	molecular_function	6	NR4A3	1	520	24	14132	0.593636
GO:0007200	phospholipase C-activating G-protein coupled receptor signaling pathway	biological_process	6	GNG13	1	520	24	14132	0.593636
GO:0051216	cartilage development	biological_process	6	ZBTB16	1	520	24	14132	0.593636
GO:0070062	extracellular exosome	cellular_component	7	ACMSD;AHSG;AK1;AMN;APOA4;ATP6V0D2;BTG2;C1QA;C1QB;CDHR5;CLIC6;CLPS;CNTN1;COLEC12;EFEMP1;ENDOD1;F3;FAT1;FGL1;FKBP5;GALM;GPRC5B;HSPB1;LOC106034878;LOC106036216;LOC106037570;LOC106039159;LOC106039378;LOC106040417;LOC106043193;LOC106043857;LOC106049573;LOC125181180;LOC125183886;LOC125184050;LOC125184410;LOC125184722;LOC125184869;MITD1;MTMR11;NAAA;NCALD;NCS1;NPR3;OLFM4;PALS2;PBLD;PDGFC;RUSC2;SARS1;TOR3…	55	520	1530	14132	0.595665
GO:0003697	single-stranded DNA binding	molecular_function	7	LOC125181835;TEN1	2	520	54	14132	0.596004
GO:0030425	dendrite	cellular_component	6	GNG13;LOC125180067;NCS1;SARM1	4	520	113	14132	0.601694
GO:0018279	protein N-linked glycosylation via asparagine	biological_process	11	ST6GALNAC6	1	520	25	14132	0.608614
GO:0019894	kinesin binding	molecular_function	6	ARHGEF10	1	520	25	14132	0.608614
GO:0042552	myelination	biological_process	6	KEL	1	520	25	14132	0.608614
GO:0046426	negative regulation of JAK-STAT cascade	biological_process	10	FLRT3	1	520	25	14132	0.608614
GO:0008333	endosome to lysosome transport	biological_process	8	ATG14	1	520	25	14132	0.608614
GO:0051017	actin filament bundle assembly	biological_process	6	BAIAP2L2	1	520	25	14132	0.608614
GO:0006936	muscle contraction	biological_process	6	LMOD1	1	520	25	14132	0.608614
GO:0016235	aggresome	cellular_component	6	SQSTM1	1	520	25	14132	0.608614
GO:0006954	inflammatory response	biological_process	6	CCL19;LOC106041492;LOC106043174;SIGLEC1	4	520	114	14132	0.608666
GO:0005856	cytoskeleton	cellular_component	6	ACTB;AIF1L;CFAP251;EPB41L4A;JAK3;LOC106043112	6	520	172	14132	0.61059
GO:0005788	endoplasmic reticulum lumen	cellular_component	7	COL24A1;TOR3A	2	520	56	14132	0.615901
GO:0071230	cellular response to amino acid stimulus	biological_process	7	PDGFC	1	520	26	14132	0.623041
GO:0034613	cellular protein localization	biological_process	6	ID4	1	520	26	14132	0.623041
GO:0055088	lipid homeostasis	biological_process	7	LOC106049048	1	520	26	14132	0.623041
GO:0015459	potassium channel regulator activity	molecular_function	6	KCNMB1	1	520	26	14132	0.623041
GO:0032266	phosphatidylinositol-3-phosphate binding	molecular_function	8	SNX21	1	520	26	14132	0.623041
GO:0004896	cytokine receptor activity	molecular_function	6	F3	1	520	26	14132	0.623041
GO:0000413	protein peptidyl-prolyl isomerization	biological_process	11	FKBP5	1	520	26	14132	0.623041
GO:0032956	regulation of actin cytoskeleton organization	biological_process	7	LOC106042354	1	520	26	14132	0.623041
GO:0000786	nucleosome	cellular_component	5	LOC106045874	1	520	26	14132	0.623041
GO:0003007	heart morphogenesis	biological_process	6	TBX3	1	520	26	14132	0.623041
GO:0060041	retina development in camera-type eye	biological_process	5	CLCN2	1	520	26	14132	0.623041
GO:0030097	hemopoiesis	biological_process	7	ZBTB16	1	520	26	14132	0.623041
GO:0043124	negative regulation of I-kappaB kinase/NF-kappaB signaling	biological_process	10	TNIP3	1	520	26	14132	0.623041
GO:0048146	positive regulation of fibroblast proliferation	biological_process	8	PDGFC	1	520	26	14132	0.623041
GO:0051539	4 iron, 4 sulfur cluster binding	molecular_function	6	RSAD2	1	520	26	14132	0.623041
GO:0044212	transcription regulatory region DNA binding	molecular_function	7	HNF1A;WNT11;ZNF516	3	520	87	14132	0.62582
GO:0015630	microtubule cytoskeleton	cellular_component	7	ADCY10;ID3;MID1IP1	3	520	87	14132	0.62582
GO:0003713	transcription coactivator activity	molecular_function	5	LOC106035824;LOC106049556;LPIN1;LPIN2	4	520	117	14132	0.629127
GO:0045892	negative regulation of transcription, DNA-templated	biological_process	9	CREM;ID4;LOC125180067;RUNX1T1;TBX3;WNT11	6	520	176	14132	0.632868
GO:0015485	cholesterol binding	molecular_function	7	APOA4	1	520	27	14132	0.636937
GO:0006342	chromatin silencing	biological_process	5	LOC106045137	1	520	27	14132	0.636937
GO:0001938	positive regulation of endothelial cell proliferation	biological_process	9	F3	1	520	27	14132	0.636937
GO:0032147	activation of protein kinase activity	biological_process	12	GPRC5B	1	520	27	14132	0.636937
GO:0000049	tRNA binding	molecular_function	7	YARS1	1	520	27	14132	0.636937
GO:0045184	establishment of protein localization	biological_process	6	CARMIL2	1	520	27	14132	0.636937
GO:0046983	protein dimerization activity	molecular_function	5	ID3;ID4;LOC106042076	3	520	89	14132	0.641151
GO:0048471	perinuclear region of cytoplasm	cellular_component	6	ADCY10;ASPSCR1;ATP7B;EIF2AK2;FAT1;LOC106048003;NCS1;NOCT;OLFM4;STC2	10	520	295	14132	0.649582
GO:0031514	motile cilium	cellular_component	5	ADCY10	1	520	28	14132	0.650322
GO:0031463	Cul3-RING ubiquitin ligase complex	cellular_component	7	ENC1;KCTD17	2	520	60	14132	0.653422
GO:0005769	early endosome	cellular_component	8	ATP6V0D2;KIAA0319;LOC106034685;PTPN1	4	520	122	14132	0.661676
GO:0046982	protein heterodimerization activity	molecular_function	6	ABCG1;ABTB2;ADCY5;GCLM;INA;LOC106045874;LOC125181314;LOC125181372	8	520	240	14132	0.662021
GO:0051726	regulation of cell cycle	biological_process	6	GADD45B;GADD45G	2	520	61	14132	0.662333
GO:0031902	late endosome membrane	cellular_component	9	MARCHF1	1	520	29	14132	0.663214
GO:0060348	bone development	biological_process	6	PDGFC	1	520	29	14132	0.663214
GO:0032880	regulation of protein localization	biological_process	6	TTC8	1	520	29	14132	0.663214
GO:1901998	toxin transport	biological_process	6	ABCG1	1	520	29	14132	0.663214
GO:0030838	positive regulation of actin filament polymerization	biological_process	9	BAIAP2L2	1	520	29	14132	0.663214
GO:0048538	thymus development	biological_process	7	CARMIL2	1	520	29	14132	0.663214
GO:0006816	calcium ion transport	biological_process	10	CACNA1G	1	520	29	14132	0.663214
GO:0008237	metallopeptidase activity	molecular_function	7	LOC106029812	1	520	29	14132	0.663214
GO:0007601	visual perception	biological_process	8	EFEMP1;RIMS1	2	520	62	14132	0.671059
GO:0007169	transmembrane receptor protein tyrosine kinase signaling pathway	biological_process	7	JAK3;NTF3	2	520	62	14132	0.671059
GO:0005747	mitochondrial respiratory chain complex I	cellular_component	7	LOC106049643	1	520	30	14132	0.675632
GO:0045111	intermediate filament cytoskeleton	cellular_component	7	INA	1	520	30	14132	0.675632
GO:0030855	epithelial cell differentiation	biological_process	6	ID3	1	520	30	14132	0.675632
GO:0050727	regulation of inflammatory response	biological_process	8	AHSG	1	520	30	14132	0.675632
GO:0030216	keratinocyte differentiation	biological_process	8	LOC106034878	1	520	30	14132	0.675632
GO:0004860	protein kinase inhibitor activity	molecular_function	7	FLRT3	1	520	30	14132	0.675632
GO:0043085	positive regulation of catalytic activity	biological_process	6	CLPS	1	520	30	14132	0.675632
GO:0043967	histone H4 acetylation	biological_process	11	LOC106035824	1	520	30	14132	0.675632
GO:0004402	histone acetyltransferase activity	molecular_function	11	LOC106035824	1	520	30	14132	0.675632
GO:0005109	frizzled binding	molecular_function	7	RNF43	1	520	30	14132	0.675632
GO:0030139	endocytic vesicle	cellular_component	7	AMN	1	520	30	14132	0.675632
GO:0016310	phosphorylation	biological_process	7	CHKA;LOC125180385;UCK2	3	520	94	14132	0.677521
GO:0032496	response to lipopolysaccharide	biological_process	7	NOCT;TF	2	520	63	14132	0.679602
GO:0038083	peptidyl-tyrosine autophosphorylation	biological_process	11	JAK3	1	520	31	14132	0.687593
GO:0005793	endoplasmic reticulum-Golgi intermediate compartment	cellular_component	6	GNPNAT1	1	520	31	14132	0.687593
GO:0051898	negative regulation of protein kinase B signaling	biological_process	10	BANK1	1	520	31	14132	0.687593
GO:0003755	peptidyl-prolyl cis-trans isomerase activity	molecular_function	6	FKBP5	1	520	31	14132	0.687593
GO:0045665	negative regulation of neuron differentiation	biological_process	10	ID4	1	520	31	14132	0.687593
GO:0017053	transcriptional repressor complex	cellular_component	4	ZBTB16	1	520	31	14132	0.687593
GO:0005623	cell	cellular_component	3	FASN;KEL;RXRG	3	520	96	14132	0.691285
GO:0061630	ubiquitin protein ligase activity	molecular_function	7	MARCHF1;RNF144A;RNF152;RNF165	4	520	128	14132	0.698105
GO:0048013	ephrin receptor signaling pathway	biological_process	8	LOC106042354	1	520	32	14132	0.699113
GO:0043087	regulation of GTPase activity	biological_process	7	LOC106042354	1	520	32	14132	0.699113
GO:0021987	cerebral cortex development	biological_process	5	MDK	1	520	32	14132	0.699113
GO:0019901	protein kinase binding	molecular_function	7	CD28;FOXO3;GATA6;GPRC5B;LOC125180067;NR4A3;TNIP2	7	520	220	14132	0.704743
GO:0006355	regulation of transcription, DNA-templated	biological_process	8	ABCG1;ASCC1;CREM;EFEMP1;HLF;LHX6;LOC106042076;LOC106049556;NFIL3;PITX2;RXRG;TBX3;UTP4;ZNFX1	14	520	426	14132	0.70612
GO:0045171	intercellular bridge	cellular_component	4	PIK3CB	1	520	33	14132	0.71021
GO:0048468	cell development	biological_process	5	GATA6	1	520	33	14132	0.71021
GO:0098869	cellular oxidant detoxification	biological_process	5	TXNRD1	1	520	33	14132	0.71021
GO:0007266	Rho protein signal transduction	biological_process	8	SRGAP1	1	520	33	14132	0.71021
GO:0006914	autophagy	biological_process	6	SESN2	1	520	33	14132	0.71021
GO:0007173	epidermal growth factor receptor signaling pathway	biological_process	9	EFEMP1	1	520	33	14132	0.71021
GO:0045165	cell fate commitment	biological_process	5	GATA6	1	520	33	14132	0.71021
GO:0042472	inner ear morphogenesis	biological_process	6	FOXI1	1	520	33	14132	0.71021
GO:0006302	double-strand break repair	biological_process	9	LOC125181835	1	520	33	14132	0.71021
GO:0019827	stem cell population maintenance	biological_process	4	TBX3	1	520	33	14132	0.71021
GO:0097190	apoptotic signaling pathway	biological_process	5	CD28	1	520	33	14132	0.71021
GO:0042995	cell projection	cellular_component	4	AIF1L;CFAP251	2	520	68	14132	0.719627
GO:0043966	histone H3 acetylation	biological_process	11	SPI1	1	520	34	14132	0.720898
GO:0019900	kinase binding	molecular_function	6	PER3	1	520	34	14132	0.720898
GO:0005544	calcium-dependent phospholipid binding	molecular_function	6	SYT7	1	520	34	14132	0.720898
GO:0016042	lipid catabolic process	biological_process	6	CLPS	1	520	34	14132	0.720898
GO:0030136	clathrin-coated vesicle	cellular_component	8	LOC106037570	1	520	34	14132	0.720898
GO:0008286	insulin receptor signaling pathway	biological_process	8	BAIAP2L2	1	520	34	14132	0.720898
GO:0045296	cadherin binding	molecular_function	6	OLFM4	1	520	34	14132	0.720898
GO:0001525	angiogenesis	biological_process	5	ADM2;CCN2;NRXN3	3	520	101	14132	0.72375
GO:0005938	cell cortex	cellular_component	7	LOC125184580;TP53I3	2	520	69	14132	0.727108
GO:0003735	structural constituent of ribosome	molecular_function	4	LOC106036011;SLC25A29;SLC25A34;SLC25A43;SLC25A48	5	520	165	14132	0.731029
GO:0000775	chromosome, centromeric region	cellular_component	7	NUF2	1	520	35	14132	0.731193
GO:0070936	protein K48-linked ubiquitination	biological_process	13	RNF152	1	520	35	14132	0.731193
GO:0031532	actin cytoskeleton reorganization	biological_process	8	PTPN1	1	520	35	14132	0.731193
GO:0030674	protein binding, bridging	molecular_function	5	LOC106034878	1	520	35	14132	0.731193
GO:0006606	protein import into nucleus	biological_process	11	LOC106039159	1	520	35	14132	0.731193
GO:0001889	liver development	biological_process	7	GATA6	1	520	35	14132	0.731193
GO:0042383	sarcolemma	cellular_component	5	PGM5	1	520	35	14132	0.731193
GO:0005794	Golgi apparatus	cellular_component	6	ABCG1;CCN2;DSE;GALNT12;GNPNAT1;LOC125184504;NCS1;NMNAT2;RNF144A;ST6GALNAC6;STC2;STX11;ZC3HAV1L;ZP1	14	520	435	14132	0.734408
GO:0030308	negative regulation of cell growth	biological_process	7	OSGIN1;WNT11	2	520	70	14132	0.734419
GO:0004197	cysteine-type endopeptidase activity	molecular_function	8	LOC106045683	1	520	36	14132	0.741108
GO:0005546	phosphatidylinositol-4,5-bisphosphate binding	molecular_function	9	SNX21	1	520	36	14132	0.741108
GO:0005484	SNAP receptor activity	molecular_function	5	STX11	1	520	36	14132	0.741108
GO:0007420	brain development	biological_process	6	LOC106039378;LOC106042354	2	520	71	14132	0.741563
GO:0016055	Wnt signaling pathway	biological_process	7	LOC125180678;PITX2	2	520	71	14132	0.741563
GO:0005516	calmodulin binding	molecular_function	5	CACNA1C;LOC125184869	2	520	71	14132	0.741563
GO:0043209	myelin sheath	cellular_component	4	CNTN1;INA;TAGLN3	3	520	105	14132	0.747756
GO:0008092	cytoskeletal protein binding	molecular_function	5	EPB41L4A	1	520	37	14132	0.750659
GO:0032092	positive regulation of protein binding	biological_process	7	LOC106035824	1	520	37	14132	0.750659
GO:0051091	positive regulation of DNA binding transcription factor activity	biological_process	6	LOC106035824	1	520	37	14132	0.750659
GO:0008283	cell proliferation	biological_process	3	LOC106042177;LOC125181835;TGFBI;TXNRD1	4	520	138	14132	0.752395
GO:0005509	calcium ion binding	molecular_function	7	AIF1L;CDH17;CDHR5;EFEMP1;FAT1;LOC106049450;LOC125184869;MEGF6;NCALD;NCS1;NELL2;NKD1;PAMR1;PSPH;SYT7	15	520	471	14132	0.753795
GO:0050821	protein stabilization	biological_process	6	LOC106035824;TNIP2	2	520	73	14132	0.755359
GO:0019221	cytokine-mediated signaling pathway	biological_process	6	F3;FLRT3	2	520	73	14132	0.755359
GO:0001822	kidney development	biological_process	6	ROBO2	1	520	38	14132	0.759857
GO:0043130	ubiquitin binding	molecular_function	6	SQSTM1	1	520	38	14132	0.759857
GO:0005759	mitochondrial matrix	cellular_component	7	LOC106033478;LOC106045559	2	520	75	14132	0.768515
GO:0016525	negative regulation of angiogenesis	biological_process	8	CX3CR1	1	520	39	14132	0.768718
GO:0001934	positive regulation of protein phosphorylation	biological_process	10	ATG14	1	520	39	14132	0.768718
GO:0044297	cell body	cellular_component	4	SEMA3A	1	520	39	14132	0.768718
GO:0003779	actin binding	molecular_function	6	AIF1L;ENC1;LMOD1;MICAL3;NCALD	5	520	175	14132	0.776408
GO:0035725	sodium ion transmembrane transport	biological_process	10	ASIC2	1	520	40	14132	0.777251
GO:0050728	negative regulation of inflammatory response	biological_process	9	FOXF1	1	520	40	14132	0.777251
GO:0006919	activation of cysteine-type endopeptidase activity involved in apoptotic process	biological_process	11	F3	1	520	40	14132	0.777251
GO:0005694	chromosome	cellular_component	6	SYCE2	1	520	40	14132	0.777251
GO:0060271	cilium assembly	biological_process	7	IFT52	1	520	40	14132	0.777251
GO:0006906	vesicle fusion	biological_process	7	SYT7	1	520	40	14132	0.777251
GO:0005884	actin filament	cellular_component	7	AIF1L	1	520	40	14132	0.777251
GO:0007286	spermatid development	biological_process	6	RNF17	1	520	41	14132	0.785471
GO:0045454	cell redox homeostasis	biological_process	5	TXNRD1	1	520	41	14132	0.785471
GO:0001755	neural crest cell migration	biological_process	8	KITLG	1	520	41	14132	0.785471
GO:0001725	stress fiber	cellular_component	7	PGM5	1	520	41	14132	0.785471
GO:0042127	regulation of cell proliferation	biological_process	6	DHCR7;LGR5;TBX3	3	520	112	14132	0.785723
GO:0036064	ciliary basal body	cellular_component	7	DYNC2LI1;EVC	2	520	78	14132	0.787094
GO:0050790	regulation of catalytic activity	biological_process	5	RIMS1	1	520	42	14132	0.793388
GO:0030175	filopodium	cellular_component	7	FAT1	1	520	42	14132	0.793388
GO:0008076	voltage-gated potassium channel complex	cellular_component	9	KCNMB1	1	520	42	14132	0.793388
GO:0004715	non-membrane spanning protein tyrosine kinase activity	molecular_function	9	JAK3	1	520	42	14132	0.793388
GO:0000082	G1/S transition of mitotic cell cycle	biological_process	7	ID4	1	520	42	14132	0.793388
GO:0007218	neuropeptide signaling pathway	biological_process	6	LOC106046837	1	520	42	14132	0.793388
GO:0000187	activation of MAPK activity	biological_process	13	NTF3	1	520	42	14132	0.793388
GO:0043235	receptor complex	cellular_component	4	KCTD16;VIPR1	2	520	80	14132	0.79874
GO:0016567	protein ubiquitination	biological_process	11	ENC1;LOC106046091;LOC125180357;RNF135;WSB1	5	520	183	14132	0.8083
GO:0090305	nucleic acid phosphodiester bond hydrolysis	biological_process	8	EME2	1	520	44	14132	0.808357
GO:0005604	basement membrane	cellular_component	6	EFEMP1	1	520	44	14132	0.808357
GO:0019903	protein phosphatase binding	molecular_function	7	JAK3	1	520	44	14132	0.808357
GO:0006897	endocytosis	biological_process	7	LOC106049456;SIGLEC1	2	520	82	14132	0.809818
GO:0016324	apical plasma membrane	cellular_component	5	AMN;ATP6V0D2;LOC125181787	3	520	117	14132	0.809849
GO:0007283	spermatogenesis	biological_process	7	CREM;LOC106043174;LOC125181835	3	520	118	14132	0.81439
GO:1902476	chloride transmembrane transport	biological_process	10	CLIC6	1	520	45	14132	0.815431
GO:0000784	nuclear chromosome, telomeric region	cellular_component	8	LOC125181835	1	520	45	14132	0.815431
GO:0008021	synaptic vesicle	cellular_component	4	STX11	1	520	46	14132	0.822244
GO:0001843	neural tube closure	biological_process	7	LOC106030928	1	520	46	14132	0.822244
GO:0043197	dendritic spine	cellular_component	7	ASIC2	1	520	46	14132	0.822244
GO:0006486	protein glycosylation	biological_process	9	GALNT12	1	520	47	14132	0.828806
GO:0005743	mitochondrial inner membrane	cellular_component	6	CRAT;LOC125180764;MRS2;RSAD2	4	520	156	14132	0.830758
GO:0015629	actin cytoskeleton	cellular_component	7	AIF1L;BAIAP2L2;TP53I3	3	520	122	14132	0.831643
GO:0009791	post-embryonic development	biological_process	4	DHCR7	1	520	48	14132	0.835126
GO:0000151	ubiquitin ligase complex	cellular_component	5	RNF144A	1	520	48	14132	0.835126
GO:0030176	integral component of endoplasmic reticulum membrane	cellular_component	7	DHCR7	1	520	48	14132	0.835126
GO:0035335	peptidyl-tyrosine dephosphorylation	biological_process	10	LOC125180067;PTPN1	2	520	87	14132	0.835169
GO:0016192	vesicle-mediated transport	biological_process	6	LOC125181787;LOC125184504	2	520	87	14132	0.835169
GO:0004725	protein tyrosine phosphatase activity	molecular_function	9	LOC125180067;PTPN1	2	520	87	14132	0.835169
GO:0004842	ubiquitin-protein transferase activity	molecular_function	6	LOC106046070;LOC106046091;RNF135;RNF152;RNF43	5	520	191	14132	0.836472
GO:0005765	lysosomal membrane	cellular_component	9	LOC106041486;MARCHF1;RNF152	3	520	125	14132	0.843664
GO:0006511	ubiquitin-dependent protein catabolic process	biological_process	10	SQSTM1;USP18	2	520	89	14132	0.844426
GO:0031234	extrinsic component of cytoplasmic side of plasma membrane	cellular_component	6	JAK3	1	520	50	14132	0.847077
GO:0016485	protein processing	biological_process	8	CPN1	1	520	50	14132	0.847077
GO:0005777	peroxisome	cellular_component	7	CRAT	1	520	50	14132	0.847077
GO:0008134	transcription factor binding	molecular_function	5	ID3;NAAA;PITX2	3	520	126	14132	0.847502
GO:0005815	microtubule organizing center	cellular_component	6	FAM110B	1	520	51	14132	0.852724
GO:0043161	proteasome-mediated ubiquitin-dependent protein catabolic process	biological_process	11	KCTD17;RNF165	2	520	91	14132	0.853209
GO:0005515	protein binding	molecular_function	4	ASIC2;CACNA1C;CCDC148;CNTN1;COL24A1;CREM;E2F7;EFEMP1;ID4;INA;KIAA0319;LOC106037570;LOC106041938;LOC106045884;LOC106048003;LOC125181787;LOC125184504;MEGF6;MORC4;PITX2;PTPN1;RBPJ;RIMS1;RNF135;RUNX1T1;SECISBP2L;SYCE2;TXNRD1	28	520	904	14132	0.854577
GO:0004252	serine-type endopeptidase activity	molecular_function	8	PAMR1;PRSS35	2	520	92	14132	0.857429
GO:0007059	chromosome segregation	biological_process	4	SPC25	1	520	52	14132	0.858162
GO:0016579	protein deubiquitination	biological_process	9	USP18	1	520	52	14132	0.858162
GO:0005925	focal adhesion	cellular_component	7	ACTB;AIF1L;FAT1;FLRT3;HSPB1;MRC2;PGM5	7	520	266	14132	0.863159
[truncated: 73 more rows]
