# Supplementary material for: Transcriptome-Wide Analysis of N6-Methyladenosine Modification in the Liver of Geese at Different Growth Stages
Source: Animals (Basel). 2026 Mar 20;16(6):981. doi: 10.3390/ani16060981 (PMC13023336; doi:10.3390/ani16060981)
Supplement: Supplementary file 1 [file animals-16-00981-s001.zip › Supplementary files/Table S8.xlsx]

## Sheet: Sheet1
S input vs. P input KEGG enrichment
pathway_id	pathway_name	Genes	S gene number	TS gene number	B gene number	TB gene number	pvalue
ko04110	Cell cycle	BUB1B;BUB1;CCNA2;CCNB2;CCNB3;CDC20;CDC25A;CDC45;CDC7;CDK1;CDKN2C;CHEK1;E2F1;E2F2;E2F3;ESPL1;GADD45B;GADD45G;LOC106035704;MAD2L1;MCM3;MCM4;MCM5;MCM6;ORC1;ORC5;PLK1;PTTG1;TTK;WEE1	30	449	104	4298	1.07839e-07
ko03320	PPAR signaling pathway	ACAA1;ACOX1;ACSBG2;ACSL3;ACSL5;DBI;FABP5;FABP6;FABP7;HMGCS1;HMGCS2;LOC106030656;LOC106033870;LOC106039033;LOC106040417;ME1;PCK1;RXRG;SCD	19	449	61	4298	7.17924e-06
ko01100	Metabolic pathways	AACS;AADAT;ACAA1;ACACA;ACACB;ACAT1;ACMSD;ACOD1;ACOX1;ACSBG2;ACSL3;ACSL5;ACSS2;ADA2;ADCY5;AFMID;AGPAT4;AGXT2;AK1;AKR1D1;ALDH9A1;ASAH2;ASNS;ATP6V1C2;AZIN2;B3GALNT1;B3GAT1;B3GNT5;B4GALNT4;BBOX1;BCO1;CA4;CA8;CERS6;CHAC1;CHPT1;CMPK2;DCK;DCTD;DCXR;DDO;DEGS2;DGAT2;DPM2;DSE;DUT;ELOVL2;ELOVL6;ELOVL7;ENO2;ENO4;ENPP1;ENTPD3;ETNPPL;FASN;FDFT1;FDPS;FUT4;G6PD;GAMT;GATM;GBGT1;GCAT;GCLC;GCLM;GCNT1;GCNT4;GDA;GLDC…	160	449	1174	4298	2.74041e-05
ko01212	Fatty acid metabolism	ACAA1;ACACA;ACAT1;ACOX1;ACSBG2;ACSL3;ACSL5;ELOVL2;ELOVL6;ELOVL7;FASN;HACD1;HADHB;LOC106033870;LOC106033871;SCD	16	449	52	4298	4.52885e-05
ko00053	Ascorbate and aldarate metabolism	ALDH9A1;KL;LOC106034449;LOC106035684;LOC106043979;LOC106049515;UGDH	7	449	14	4298	0.00023134
ko00620	Pyruvate metabolism	ACACA;ACACB;ACAT1;ACSS2;ALDH9A1;LDHA;LDHB;ME1;PCK1;PDHA1	10	449	29	4298	0.000448318
ko00260	Glycine, serine and threonine metabolism	AGXT2;GAMT;GATM;GCAT;GLDC;LOC106038129;LOC106042084;LOC106048001;PSPH;SARDH;SHMT2	11	449	35	4298	0.000580067
ko01040	Biosynthesis of unsaturated fatty acids	ACAA1;ACOX1;ELOVL2;ELOVL6;ELOVL7;HACD1;LOC106033870;LOC106033871;SCD	9	449	28	4298	0.00153557
ko04914	Progesterone-mediated oocyte maturation	ADCY5;AURKA;BUB1;CCNA2;CCNB2;CCNB3;CDC25A;CDK1;HSP90AA1;HSP90AB1;IGF1;MAD2L1;MAPK12;MAPK13;PIK3CB;PLK1	16	449	70	4298	0.00183101
ko00061	Fatty acid biosynthesis	ACACA;ACACB;ACSBG2;ACSL3;ACSL5;FASN	6	449	15	4298	0.00276102
ko03030	DNA replication	DNA2;MCM3;MCM4;MCM5;MCM6;POLE;PRIM2;RFC4	8	449	25	4298	0.00289023
ko04114	Oocyte meiosis	ADCY5;AURKA;BUB1;CCNB2;CDC20;CDK1;ESPL1;FBXO5;IGF1;ITPR3;LOC106038242;LOC106048913;MAD2L1;MAPK12;MAPK13;PLK1;PTTG1;SGO1	18	449	88	4298	0.00363506
ko00040	Pentose and glucuronate interconversions	DCXR;KL;LOC106034449;LOC106043979;UGDH;UGP2	6	449	16	4298	0.00403376
ko00240	Pyrimidine metabolism	CMPK2;DCK;DCTD;DUT;ENPP1;ENTPD3;LOC106031003;LOC106032673;RRM1;RRM2;TK1;TYMS	12	449	55	4298	0.00973609
ko04514	Cell adhesion molecules	CADM3;CD40LG;CD4;CD80;CD8A;CD8B;CLDN10;CLDN34;CNTN1;CNTNAP2;LOC106041540;LOC106046592;NCAM2;NLGN3;NRXN1;NTNG1;NTNG2;SIGLEC1	18	449	97	4298	0.0104076
ko00910	Nitrogen metabolism	CA4;CA8;GLUL;LOC106030553;LOC106030632	5	449	14	4298	0.0109459
ko04216	Ferroptosis	ACSL3;ACSL5;GCLC;GCLM;LOC106031011;LOC106047684;NCOA4;TF	8	449	31	4298	0.0120413
ko05164	Influenza A	ACTB;CIITA;DDX58;EIF2AK2;FDPS;IFIH1;IKBKE;IL18;IRF7;KPNA2;LOC106036132;LOC106041040;LOC106041918;LOC106044181;PIK3CB;RAE1;RSAD2;SOCS3;TLR3	19	449	107	4298	0.0137009
ko00072	Synthesis and degradation of ketone bodies	ACAT1;HMGCL;HMGCS1;HMGCS2	4	449	10	4298	0.0147765
ko00010	Glycolysis / Gluconeogenesis	ACSS2;ALDH9A1;ENO2;ENO4;LDHA;LDHB;LOC106030908;LOC106038907;PCK1;PDHA1	10	449	45	4298	0.0155168
ko00071	Fatty acid degradation	ACAA1;ACAT1;ACOX1;ACSBG2;ACSL3;ACSL5;ALDH9A1;HADHB	8	449	33	4298	0.0176061
ko04218	Cellular senescence	CAPN2;CCNA2;CCNB2;CCNB3;CDC25A;CDK1;CHEK1;E2F1;E2F2;E2F3;FOXM1;GADD45B;GADD45G;IGFBP3;ITPR3;LOC106038242;LOC106041918;MAPK12;MAPK13;PIK3CB;SQSTM1	21	449	129	4298	0.0249796
ko00670	One carbon pool by folate	ALDH1L2;MTHFD2L;MTHFD2;SHMT2;TYMS	5	449	17	4298	0.0260184
ko00630	Glyoxylate and dicarboxylate metabolism	ACAT1;ACSS2;AFMID;GLDC;GLUL;HOGA1;SHMT2	7	449	29	4298	0.0263662
ko04512	ECM-receptor interaction	COL1A1;COL1A2;COL4A5;COL6A1;COL6A2;COL6A3;GP1BB;HMMR;ITGA3;ITGB3;NPNT;SPP1;THBS2;VWF	14	449	77	4298	0.0264084
ko01230	Biosynthesis of amino acids	ASNS;ENO2;ENO4;GLUL;GPT2;LOC106038907;LOC106047319;MAT2A;PSPH;PYCR1;SHMT2	11	449	57	4298	0.0312209
ko00640	Propanoate metabolism	ACACA;ACACB;ACAT1;ACOX1;ACSS2;LDHA;LDHB	7	449	30	4298	0.0314069
ko00592	alpha-Linolenic acid metabolism	ACAA1;ACOX1;LOC106033870;LOC106042968;PLA2G4F	5	449	18	4298	0.0330249
ko00280	Valine, leucine and isoleucine degradation	AACS;ACAA1;ACAT1;AGXT2;ALDH9A1;HADHB;HMGCL;HMGCS1;HMGCS2	9	449	44	4298	0.0350329
ko00650	Butanoate metabolism	AACS;ACAT1;HMGCL;HMGCS1;HMGCS2;LOC106033473	6	449	25	4298	0.0397605
ko01240	Biosynthesis of cofactors	AFMID;AK1;BCO1;CMPK2;GCLC;GCLM;LOC106034449;LOC106035684;LOC106043979;LOC106049515;MAT2A;MTHFD2L;MTHFD2;NADK2;NQO1;RFK;SHMT2;UGDH;UGP2	19	449	121	4298	0.0442872
ko00100	Steroid biosynthesis	FDFT1;LOC106033854;MSMO1;SQLE	4	449	14	4298	0.0503438
ko04115	p53 signaling pathway	AIFM2;CCNB2;CDK1;CHEK1;GADD45B;GADD45G;GTSE1;IGF1;IGFBP3;RRM2;TP53I3	11	449	62	4298	0.0536938
ko00480	Glutathione metabolism	CHAC1;G6PD;GCLC;GCLM;GPX2;LOC106030436;RRM1;RRM2	8	449	41	4298	0.0581172
ko00983	Drug metabolism - other enzymes	DUT;LOC106030436;LOC106033262;LOC106034449;LOC106043979;RRM1;RRM2;TK1;XDH	9	449	49	4298	0.0639537
ko04672	Intestinal immune network for IgA production	CD40LG;CD80;CXCL12;LOC106041362;LOC106041363;LOC106049915	6	449	28	4298	0.0648911
ko04210	Apoptosis	ACTB;ATF4;BIRC5;CAPN2;CASP2;CASP6;CTSC;DDIT3;GADD45B;GADD45G;ITPR3;LMNB1;LMNB2;LOC106038242;LOC106044971;PARP4;PIK3CB	17	449	111	4298	0.0669493
ko04622	RIG-I-like receptor signaling pathway	DDX58;IFIH1;IKBKE;IRF7;LOC106041918;MAPK12;MAPK13;SIKE1	8	449	43	4298	0.07354
ko00900	Terpenoid backbone biosynthesis	ACAT1;FDPS;HMGCS1;HMGCS2	4	449	16	4298	0.0775628
ko00920	Sulfur metabolism	LOC106049261;LOC106049835;PAPSS2	3	449	10	4298	0.077867
ko00561	Glycerolipid metabolism	AGPAT4;ALDH9A1;DGAT2;GPAT3;LIPG;LOC106040417;LOC106045208;MOGAT1;PLPP5	9	449	51	4298	0.0788151
ko03460	Fanconi anemia pathway	BRCA1;ERCC4;FANCB;FANCD2;FANCE;FANCL;RAD51;UBE2T	8	449	44	4298	0.0820971
ko00330	Arginine and proline metabolism	ALDH9A1;AZIN2;GAMT;GATM;HOGA1;LOC106047319;PYCR1	7	449	37	4298	0.0846529
ko04146	Peroxisome	ACAA1;ACOX1;ACSL3;ACSL5;DDO;HMGCL;PECR;PEX11A;PEX6;PXMP4;XDH	11	449	67	4298	0.0850383
ko04068	FoxO signaling pathway	BCL6;CCNB2;CCNB3;EGF;GADD45B;GADD45G;HOMER2;HOMER3;IGF1;MAPK12;MAPK13;PCK1;PIK3CB;PLK1;PLK2;PLK4	16	449	108	4298	0.0936056
ko01200	Carbon metabolism	ACAT1;ACOX1;ACSS2;ENO2;ENO4;G6PD;GLDC;GPT2;LOC106030908;LOC106035684;LOC106038907;ME1;PDHA1;PSPH;SHMT2	15	449	100	4298	0.0941886
ko00062	Fatty acid elongation	ELOVL2;ELOVL6;ELOVL7;HACD1;HADHB	5	449	24	4298	0.0978572
ko00230	Purine metabolism	ADA2;ADCY5;AK1;DCK;ENPP1;ENTPD3;GDA;GMPR;GUCY1A1;LOC106032673;LOC106033262;PAPSS2;PDE4C;RRM1;RRM2;XDH	16	449	109	4298	0.0997064
ko04620	Toll-like receptor signaling pathway	CD80;IKBKE;IRF7;LOC106041040;LOC106041918;LOC106049641;MAPK12;MAPK13;PIK3CB;SPP1;TLR3	11	449	70	4298	0.10834
ko04623	Cytosolic DNA-sensing pathway	CGAS;DDX58;IKBKE;IL18;IRF7;LOC106041040	6	449	32	4298	0.110036
ko04145	Phagosome	ACTB;ATP6V1C2;COLEC12;DYNC1I1;ITGB3;LOC106030345;LOC106030346;LOC106043857;LOC106044971;LOC106049641;LOC106049915;MARCO;MRC2;NCF4;PLA2R1;THBS2	16	449	112	4298	0.119462
ko00740	Riboflavin metabolism	ENPP1;RFK	2	449	6	4298	0.123053
ko00380	Tryptophan metabolism	AADAT;ACAT1;ACMSD;AFMID;ALDH9A1;LOC106029463	6	449	33	4298	0.123319
ko00500	Starch and sucrose metabolism	ENPP1;GYS2;LOC106030908;SI;UGP2	5	449	26	4298	0.127875
ko03440	Homologous recombination	BARD1;BRCA1;RAD51;RAD54B;RAD54L;RBBP8	6	449	34	4298	0.137349
ko00270	Cysteine and methionine metabolism	AGXT2;GCLC;GCLM;LDHA;LDHB;LOC106042084;MAT2A	7	449	42	4298	0.142507
ko00052	Galactose metabolism	LCT;LOC106030908;LOC106038907;SI;UGP2	5	449	27	4298	0.144283
ko00440	Phosphonate and phosphinate metabolism	CHPT1;PCYT1B	2	449	7	4298	0.16077
ko00450	Selenocompound metabolism	MARS1;PAPSS2;TXNRD1	3	449	14	4298	0.173661
ko00970	Aminoacyl-tRNA biosynthesis	LOC106038347;LOC106040078;MARS1;SARS1;WARS1;YARS1	6	449	37	4298	0.183531
ko00140	Steroid hormone biosynthesis	AKR1D1;LOC106029463;LOC106034449;LOC106039033;LOC106043979	5	449	30	4298	0.198337
ko00590	Arachidonic acid metabolism	GPX2;LOC106037158;LOC106042968;PLA2G4F;PTGS1;TBXAS1	6	449	38	4298	0.200144
ko00860	Porphyrin and chlorophyll metabolism	HEPH;LOC106034449;LOC106043979;LOC106047684	4	449	23	4298	0.214105
ko04510	Focal adhesion	ACTB;CAPN2;COL1A1;COL1A2;COL4A5;COL6A1;COL6A2;COL6A3;EGF;FLT1;IGF1;ITGA3;ITGB3;PIK3CB;PIP5K1A;SHC4;SPP1;THBS2;VAV1;VCL;VWF	21	449	169	4298	0.228207
ko00250	Alanine, aspartate and glutamate metabolism	AGXT2;ASNS;DDO;GLUL;GPT2	5	449	33	4298	0.258083
ko00980	Metabolism of xenobiotics by cytochrome P450	LOC106029463;LOC106030436;LOC106034449;LOC106043979	4	449	26	4298	0.285392
ko04621	NOD-like receptor signaling pathway	HSP90AA1;HSP90AB1;IKBKE;IL18;IRF7;ITPR3;LOC106038242;LOC106041040;LOC106041918;LOC106043112;MAPK12;MAPK13;NOD1	13	449	104	4298	0.287798
ko00601	Glycosphingolipid biosynthesis - lacto and neolacto series	B3GALNT1;B3GNT5;FUT4	3	449	19	4298	0.318645
ko04920	Adipocytokine signaling pathway	ACACB;ACSBG2;ACSL3;ACSL5;PCK1;RXRG;SOCS3	7	449	54	4298	0.332386
ko00051	Fructose and mannose metabolism	LOC106030908;LOC106038907;LOC106042848;PFKFB3	4	449	28	4298	0.334665
ko04912	GnRH signaling pathway	ADCY5;ATF4;ITPR3;LOC106038242;LOC106042968;MAPK12;MAPK13;PLA2G4F;PLD1	9	449	72	4298	0.33641
ko00565	Ether lipid metabolism	CHPT1;ENPP6;LOC106042968;PLA2G4F;PLD1	5	449	37	4298	0.342956
ko03410	Base excision repair	NEIL3;PARP4;POLE	3	449	20	4298	0.348587
ko00232	Caffeine metabolism	XDH	1	449	4	4298	0.356934
ko00603	Glycosphingolipid biosynthesis - globo and isoglobo series	B3GALNT1;GBGT1	2	449	12	4298	0.361579
ko00564	Glycerophospholipid metabolism	AGPAT4;CHPT1;ETNPPL;GPAT3;LOC106042968;PCYT1B;PLA2G4F;PLD1;PLPP5;PTDSS2	10	449	84	4298	0.380739
ko01210	2-Oxocarboxylic acid metabolism	AADAT;GPT2	2	449	13	4298	0.400551
ko04010	MAPK signaling pathway	ATF4;CACNB4;DDIT3;DUSP1;EGF;FGF19;FLT1;GADD45B;GADD45G;HSPA2;HSPA8;IGF1;LOC106042968;LOC106049641;MAP3K6;MAPK12;MAPK13;MAPK8IP1;MAPKAPK3;NGFR;NTF3;NTRK2;PLA2G4F;RAPGEF2;TGFA	25	449	225	4298	0.402151
ko04217	Necroptosis	CAPN2;EIF2AK2;GLUL;HSP90AA1;HSP90AB1;LOC106042968;LOC106045137;LOC106045907;PLA2G4F;SQSTM1;STAT4;TLR3	12	449	104	4298	0.403157
ko00830	Retinol metabolism	BCO1;LOC106033532;LOC106034449;LOC106043979	4	449	31	4298	0.408942
ko00120	Primary bile acid biosynthesis	AKR1D1;LOC106039033	2	449	14	4298	0.438366
ko04540	Gap junction	ADCY5;CDK1;EGF;GUCY1A1;ITPR3;LOC106038242;LOC106043857;LOC106046837	8	449	70	4298	0.45052
ko00520	Amino sugar and nucleotide sugar metabolism	GNE;LOC106030908;LOC106033848;UGDH;UGP2	5	449	43	4298	0.471905
ko04060	Cytokine-cytokine receptor interaction	BMP10;CCL19;CD40LG;CD4;CXCL12;CXCR6;EDA2R;IL17D;IL18;IL21R;IL2RA;INHBA;LOC106038263;LOC106041040;LOC106041918;NGFR;TNFRSF18	17	449	158	4298	0.487598
ko04370	VEGF signaling pathway	LOC106042968;MAPK12;MAPK13;MAPKAPK3;PIK3CB;PLA2G4F	6	449	54	4298	0.501702
ko05168	Herpes simplex virus 1 infection	CGAS;DDX58;EIF2AK2;IFIH1;IKBKE;IRF7;ITGB3;LOC106041040;LOC106044181;LOC106049665;PIK3CB;SOCS3;TLR3	13	449	121	4298	0.50177
ko00220	Arginine biosynthesis	GLUL;GPT2	2	449	16	4298	0.509841
ko04625	C-type lectin receptor signaling pathway	IKBKE;IL17D;IRF1;ITPR3;LOC106038242;MAPK12;MAPK13;PIK3CB	8	449	74	4298	0.515479
ko00982	Drug metabolism - cytochrome P450	LOC106030436;LOC106034449;LOC106043979	3	449	26	4298	0.520455
ko00030	Pentose phosphate pathway	G6PD;LOC106035684;LOC106038907	3	449	26	4298	0.520455
ko03430	Mismatch repair	EXO1;RFC4	2	449	17	4298	0.543279
ko00410	beta-Alanine metabolism	ACOX1;ALDH9A1;LOC106048001	3	449	27	4298	0.54677
ko04141	Protein processing in endoplasmic reticulum	ATF4;CAPN2;DDIT3;EIF2AK2;HERPUD1;HSP90AA1;HSP90AB1;HSPA2;HSPA5;HSPA8;HSPH1;LOC106038610;PRKN;RRBP1	14	449	139	4298	0.600679
ko00591	Linoleic acid metabolism	LOC106042968;PLA2G4F	2	449	19	4298	0.605267
ko00340	Histidine metabolism	ALDH9A1;LOC106039378	2	449	19	4298	0.605267
ko00130	Ubiquinone and other terpenoid-quinone biosynthesis	NQO1	1	449	9	4298	0.629909
ko00515	Mannose type O-glycan biosynthesis	B3GAT1;FUT4	2	449	20	4298	0.633787
ko00310	Lysine degradation	AADAT;ACAT1;ALDH9A1;BBOX1;NSD2	5	449	52	4298	0.645786
ko00600	Sphingolipid metabolism	ASAH2;CERS6;DEGS2;KDSR	4	449	43	4298	0.671563
ko04070	Phosphatidylinositol signaling system	INPP5F;ITPR3;LOC106038242;MTMR7;PIK3CB;PIP4P2;PIP5K1A;PLCE1	8	449	85	4298	0.676611
ko04910	Insulin signaling pathway	ACACA;ACACB;FASN;GYS2;LOC106030908;PCK1;PIK3CB;PPP1R3B;SHC4;SOCS3	10	449	106	4298	0.682513
ko04080	Neuroactive ligand-receptor interaction	CHRFAM7A;CHRNA9;CRHR1;CRHR2;CYSLTR2;GABBR1;GLP1R;GLRA1;LOC106033959;LOC106035583;LOC106043093;LOC106046837;LOC106047107;LOC106047519;LOC106049872;MC5R;PTGER3;PTH1R;SSTR1;THRB;VIPR1	21	449	220	4298	0.706452
ko03420	Nucleotide excision repair	ERCC4;POLE;RFC4	3	449	35	4298	0.72396
ko00563	Glycosylphosphatidylinositol (GPI)-anchor biosynthesis	DPM2;LOC106046094	2	449	24	4298	0.731863
ko00730	Thiamine metabolism	AK1	1	449	12	4298	0.734418
ko04371	Apelin signaling pathway	ADCY5;GNG4;ITPR3;LOC106036876;LOC106038242;LOC106045149;LOC106046592;RYR3;SPP1	9	449	103	4298	0.763566
ko00020	Citrate cycle (TCA cycle)	PCK1;PDHA1	2	449	26	4298	0.77195
ko04810	Regulation of actin cytoskeleton	ACTB;CXCL12;DIAPH3;EGF;EZR;FGF19;IQGAP3;ITGA3;ITGB3;LOC106046837;PIK3CB;PIP5K1A;TIAM1;VAV1;VCL	15	449	169	4298	0.787823
ko00512	Mucin type O-glycan biosynthesis	GCNT1;GCNT4	2	449	27	4298	0.789965
ko04520	Adherens junction	ACTB;LEF1;LOC106046592;VCL;YES1	5	449	62	4298	0.791033
ko04137	Mitophagy - animal	ATF4;E2F1;PRKN;SQSTM1	4	449	52	4298	0.807693
ko00531	Glycosaminoglycan degradation	GNS	1	449	15	4298	0.809462
ko00360	Phenylalanine metabolism	LOC106048001	1	449	15	4298	0.809462
ko04350	TGF-beta signaling pathway	BAMBI;ID3;INHBA;LOC106029586;SMAD7;TGIF1	6	449	75	4298	0.810648
ko00760	Nicotinate and nicotinamide metabolism	ENPP1;NADK2	2	449	29	4298	0.822265
ko00511	Other glycan degradation	LOC106046007	1	449	16	4298	0.829437
ko04330	Notch signaling pathway	HEY1;HEYL;LOC106044620	3	449	42	4298	0.830223
ko00562	Inositol phosphate metabolism	INPP5F;MTMR7;PIK3CB;PIP5K1A;PLCE1	5	449	66	4298	0.834289
ko00770	Pantothenate and CoA biosynthesis	ENPP1	1	449	18	4298	0.863335
ko00532	Glycosaminoglycan biosynthesis - chondroitin sulfate / dermatan sulfate	DSE	1	449	18	4298	0.863335
ko04012	ErbB signaling pathway	BTC;EGF;PIK3CB;SHC4;TGFA	5	449	70	4298	0.869957
ko04270	Vascular smooth muscle contraction	ADCY5;GUCY1A1;ITPR3;LOC106033959;LOC106038242;LOC106042968;PLA2G4F	7	449	94	4298	0.874806
ko04261	Adrenergic signaling in cardiomyocytes	ADCY5;ATF4;CACNB4;LOC106036876;MAPK12;MAPK13;PPP2R2C;TPM4	8	449	108	4298	0.890556
ko04260	Cardiac muscle contraction	CACNB4;LOC106036876;TPM4	3	449	48	4298	0.891356
ko02010	ABC transporters	ABCB11;ABCG1	2	449	35	4298	0.894073
ko03018	RNA degradation	BTG2;ENO2;ENO4;LOC106038907	4	449	63	4298	0.90784
ko03060	Protein export	HSPA5	1	449	22	4298	0.912288
ko00513	Various types of N-glycan biosynthesis	B4GALNT4;LOC106046007	2	449	38	4298	0.918864
ko00350	Tyrosine metabolism	LOC106048001	1	449	23	4298	0.921498
ko00534	Glycosaminoglycan biosynthesis - heparan sulfate / heparin	LOC106038121	1	449	23	4298	0.921498
ko04120	Ubiquitin mediated proteolysis	BRCA1;CDC20;FANCL;LOC106044181;LOC106046070;PRKN;RHOBTB1;SOCS3	8	449	116	4298	0.929515
ko04340	Hedgehog signaling pathway	EVC;LRP2	2	449	41	4298	0.938126
ko04020	Calcium signaling pathway	CHRFAM7A;CYSLTR2;EGF;FGF19;FLT1;ITPR3;LOC106038242;LOC106047519;LOC106049915;NTRK2;PLCE1;PTGER3;RET;RYR3	14	449	189	4298	0.941281
ko05132	Salmonella infection	ACTB;AHNAK2;DYNC1I1;HSP90AA1;HSP90AB1;IL18;LEF1;LOC106041918;LOC106043112;LOC106043857;LOC106049641;MAPK12;MAPK13;NOD1;PIK3CB	15	449	204	4298	0.950584
ko04130	SNARE interactions in vesicular transport	STX11	1	449	28	4298	0.954938
ko04916	Melanogenesis	ADCY5;LEF1;LOC106047519;WNT11	4	449	75	4298	0.961795
ko04530	Tight junction	ACTB;CLDN10;CLDN34;EZR;LOC106049857;PPP2R2C;RAPGEF2;TIAM1	8	449	130	4298	0.969416
ko04310	Wnt signaling pathway	AXIN2;BAMBI;LEF1;LGR5;MMP7;SERPINF1;WNT11	7	449	123	4298	0.978853
ko00510	N-Glycan biosynthesis	DPM2	1	449	42	4298	0.990511
ko04150	mTOR signaling pathway	ATP6V1C2;CASTOR2;IGF1;PIK3CB;RNF152;WNT11	6	449	130	4298	0.995192
ko04142	Lysosome	CTSC;GNS;LOC106044971;LOC106045567	4	449	108	4298	0.997455
ko03008	Ribosome biogenesis in eukaryotes	MDN1	1	449	59	4298	0.998579
ko04140	Autophagy - animal	LOC106044971;PIK3CB;SQSTM1;VMP1	4	449	116	4298	0.99874
ko03015	mRNA surveillance pathway	PPP2R2C	1	449	69	4298	0.999537
ko04144	Endocytosis	DAB2;HSPA2;HSPA8;IL2RA;IQSEC3;LOC106033105;LOC106044181;PIP5K1A;PLD1	9	449	205	4298	0.999594
ko03040	Spliceosome	HSPA2;HSPA8	2	449	95	4298	0.999694
ko03010	Ribosome	NUDT3;RPS27L	2	449	95	4298	0.999694
ko00190	Oxidative phosphorylation	ATP6V1C2	1	449	82	4298	0.999893
ko03013	RNA transport	EIF1;RAE1;TACC3	3	449	126	4298	0.999904
