# Supplementary material for: Transcriptome-Wide Analysis of N6-Methyladenosine Modification in the Liver of Geese at Different Growth Stages
Source: Animals (Basel). 2026 Mar 20;16(6):981. doi: 10.3390/ani16060981 (PMC13023336; doi:10.3390/ani16060981)
Supplement: Supplementary file 1 [file animals-16-00981-s001.zip › Supplementary files/Table S9.xlsx]

## Sheet: Sheet1
F input vs. P input KEGG enrichment
pathway_id	pathway_name	Genes	S gene number	TS gene number	B gene number	TB gene number	pvalue
ko04110	Cell cycle	BUB1B;BUB1;CCNA2;CCNB2;CCNB3;CDC20;CDC45;CDC7;CDK1;CDKN2C;CHEK1;E2F1;E2F2;ESPL1;MAD2L1;MCM2;MCM3;MCM4;MCM5;MCM6;ORC1;ORC5;PLK1;PTTG1;TTK;WEE1	26	377	104	4298	5.26346e-07
ko03030	DNA replication	DNA2;FEN1;MCM2;MCM3;MCM4;MCM5;MCM6;POLE;PRIM2;RFC4	10	377	25	4298	2.35383e-05
ko01100	Metabolic pathways	AACS;AADAT;ABAT;ACACA;ACER2;ACMSD;ACSBG2;ACSL3;ACSL6;ACSS2;ADA2;AFMID;AKR1D1;ALAS1;ASAH2;ASL;ATP4A;AZIN2;B3GALNT1;B3GAT1;BBOX1;BTD;CA4;CA5A;CA8;CAMKMT;CHAC1;CRPPA;DCK;DCTD;DCXR;DDO;DGAT2;DHCR7;DUT;ELOVL2;ELOVL7;ENO2;ENPP1;FASN;FDFT1;FDPS;G6PD;GALE;GAMT;GATM;GCAT;GCLC;GDA;GFUS;GK;GLUL;GMPR;GNPNAT1;GPAT3;GPT2;GUCY1B1;HADHB;HAL;HMGCL;HMGCR;HMGCS1;HSD17B2;IL4I1;KDSR;LDHB;LOC106030436;LOC106030438;LOC…	136	377	1174	4298	6.05816e-05
ko04672	Intestinal immune network for IgA production	CD28;CD80;CXCL12;CXCR4;IL15;LOC106041362;LOC106043396;LOC106049915;LOC106049922;TNFSF13B	10	377	28	4298	7.4282e-05
ko03320	PPAR signaling pathway	ACSBG2;ACSL3;ACSL6;FABP6;FABP7;GK;HMGCS1;LOC106033870;LOC106036789;LOC106039033;LOC106039314;ME1;PCK1;SCD5;SCD	15	377	61	4298	0.000173866
ko01212	Fatty acid metabolism	ACACA;ACSBG2;ACSL3;ACSL6;ELOVL2;ELOVL7;FASN;HADHB;LOC106033870;LOC106033871;OXSM;SCD5;SCD	13	377	52	4298	0.000394544
ko00240	Pyrimidine metabolism	DCK;DCTD;DUT;ENPP1;LOC106031003;LOC106032673;LOC106046605;NT5C3B;RRM1;RRM2;TK1;TYMS;UCK2	13	377	55	4298	0.000707089
ko00910	Nitrogen metabolism	CA4;CA5A;CA8;GLUL;LOC106030553;LOC106030632	6	377	14	4298	0.000714792
ko00061	Fatty acid biosynthesis	ACACA;ACSBG2;ACSL3;ACSL6;FASN;OXSM	6	377	15	4298	0.00110416
ko04512	ECM-receptor interaction	COL1A1;COL1A2;COL4A5;COL6A1;COL6A2;COL6A3;GP1BB;HMMR;ITGA3;ITGB3;NPNT;SDC4;THBS1;THBS2;VWF	15	377	77	4298	0.00236067
ko04114	Oocyte meiosis	AURKA;BUB1;CCNB2;CDC20;CDK1;CPEB3;ESPL1;FBXO5;LOC106048913;MAD2L1;MAPK12;MAPK13;PLK1;PTTG1;RPS6KA2;SGO1	16	377	88	4298	0.00356722
ko04914	Progesterone-mediated oocyte maturation	AURKA;BUB1;CCNA2;CCNB2;CCNB3;CDK1;CPEB3;HSP90AA1;MAD2L1;MAPK12;MAPK13;PLK1;RPS6KA2	13	377	70	4298	0.00690113
ko00260	Glycine, serine and threonine metabolism	ALAS1;GAMT;GATM;GCAT;LOC106036144;LOC106038129;LOC106048001;PSAT1	8	377	35	4298	0.00925008
ko00140	Steroid hormone biosynthesis	AKR1D1;HSD17B2;LOC106029463;LOC106034449;LOC106039033;LOC106041293;LOC106046243	7	377	30	4298	0.0130479
ko00780	Biotin metabolism	BTD;OXSM	2	377	3	4298	0.021686
ko00980	Metabolism of xenobiotics by cytochrome P450	LOC106029463;LOC106030436;LOC106030438;LOC106034449;LOC106041293;LOC106048259	6	377	26	4298	0.0222277
ko00982	Drug metabolism - cytochrome P450	LOC106030436;LOC106030438;LOC106034449;LOC106041531;LOC106041548;LOC106048259	6	377	26	4298	0.0222277
ko00480	Glutathione metabolism	CHAC1;G6PD;GCLC;LOC106030436;LOC106030438;PGD;RRM1;RRM2	8	377	41	4298	0.0236682
ko03410	Base excision repair	FEN1;MPG;NEIL3;PARP4;POLE	5	377	20	4298	0.0259879
ko00120	Primary bile acid biosynthesis	AKR1D1;LOC106036789;LOC106039033;LOC106039314	4	377	14	4298	0.0287125
ko00100	Steroid biosynthesis	DHCR7;FDFT1;MSMO1;SQLE	4	377	14	4298	0.0287125
ko01040	Biosynthesis of unsaturated fatty acids	ELOVL2;ELOVL7;LOC106033870;LOC106033871;SCD5;SCD	6	377	28	4298	0.031361
ko03460	Fanconi anemia pathway	BRCA1;CENPS;FANCA;FANCD2;FANCE;FANCL;RAD51;UBE2T	8	377	44	4298	0.034908
ko00620	Pyruvate metabolism	ACACA;ACSS2;LDHB;ME1;PCK1;PDHA1	6	377	29	4298	0.0367263
ko00010	Glycolysis / Gluconeogenesis	ACSS2;ENO2;LDHB;LOC106030908;LOC106048259;PCK1;PDHA1;TPI1	8	377	45	4298	0.0393418
ko04115	p53 signaling pathway	AIFM2;BID;CCNB2;CDK1;CHEK1;GTSE1;IGFBP3;PMAIP1;RRM2;THBS1	10	377	62	4298	0.0414723
ko00040	Pentose and glucuronate interconversions	CRPPA;DCXR;LOC106034449;UGP2	4	377	16	4298	0.0454261
ko04216	Ferroptosis	ACSL3;ACSL6;GCLC;LOC106031011;LOC106047684;TFRC	6	377	31	4298	0.0491319
ko04623	Cytosolic DNA-sensing pathway	CGAS;IKBKE;IL18;IRF7;LOC106041040;LOC106041492	6	377	32	4298	0.0561928
ko01230	Biosynthesis of amino acids	ASL;ENO2;GLUL;GPT2;LOC106036144;PSAT1;PYCR1;TKT;TPI1	9	377	57	4298	0.0579073
ko00983	Drug metabolism - other enzymes	DUT;LOC106030436;LOC106030438;LOC106034449;RRM1;RRM2;TK1;UCK2	8	377	49	4298	0.060768
ko00650	Butanoate metabolism	AACS;ABAT;HMGCL;HMGCS1;LOC106033473	5	377	25	4298	0.0621754
ko00250	Alanine, aspartate and glutamate metabolism	ABAT;ASL;DDO;GLUL;GPT2;IL4I1	6	377	33	4298	0.0638336
ko00500	Starch and sucrose metabolism	ENPP1;LOC106030908;LOC106049821;SI;UGP2	5	377	26	4298	0.0716868
ko00520	Amino sugar and nucleotide sugar metabolism	GALE;GFUS;GNPNAT1;LOC106030908;LOC106033848;LOC106045865;UGP2	7	377	43	4298	0.0777743
ko00052	Galactose metabolism	GALE;LOC106030908;LOC106049821;SI;UGP2	5	377	27	4298	0.0819486
ko00740	Riboflavin metabolism	ENPP1;RFK	2	377	6	4298	0.0908366
ko00051	Fructose and mannose metabolism	GFUS;LOC106030908;LOC106042848;PFKFB3;TPI1	5	377	28	4298	0.092946
ko04060	Cytokine-cytokine receptor interaction	ACVR2B;BMP10;BMP5;CX3CL1;CXCL12;CXCR4;CXCR6;GHR;IL12RB2;IL15;IL18;IL21R;INHBA;LOC106038263;LOC106041040;LOC106041492;LOC106041918;TNFRSF18;TNFSF13B	19	377	158	4298	0.0954927
ko04145	Phagosome	COLEC12;ITGB3;LOC106030345;LOC106030346;LOC106043396;LOC106043857;LOC106045884;LOC106049915;LOC106049922;NCF2;TFRC;THBS1;THBS2;TUBB1	14	377	112	4298	0.11
ko00360	Phenylalanine metabolism	IL4I1;LOC106048001;LOC106048259	3	377	15	4298	0.138528
ko04514	Cell adhesion molecules	CADM3;CD28;CD80;CD8A;CD8B;CLDN10;CLDN34;CNTN1;LOC106049922;NCAM2;NTNG2;SDC4	12	377	97	4298	0.139605
ko05164	Influenza A	BID;CIITA;FDPS;IKBKE;IL18;IRF7;KPNA2;LOC106036132;LOC106041040;LOC106041918;LOC106044181;LOC106049922;SLC25A4	13	377	107	4298	0.141289
ko00561	Glycerolipid metabolism	DGAT2;GK;GPAT3;LOC106045208;LPIN1;LPIN2;MOGAT1	7	377	51	4298	0.155199
ko04218	Cellular senescence	CCNA2;CCNB2;CCNB3;CDK1;CHEK1;E2F1;E2F2;FOXM1;FOXO3;GATA4;IGFBP3;LOC106041918;MAPK12;MAPK13;SLC25A4	15	377	129	4298	0.156627
ko00380	Tryptophan metabolism	AADAT;ACMSD;AFMID;IL4I1;LOC106029463	5	377	33	4298	0.158098
ko00220	Arginine biosynthesis	ASL;GLUL;GPT2	3	377	16	4298	0.160013
ko00900	Terpenoid backbone biosynthesis	FDPS;HMGCR;HMGCS1	3	377	16	4298	0.160013
ko01200	Carbon metabolism	ACSS2;ENO2;G6PD;GPT2;LOC106030908;ME1;OGDHL;PDHA1;PGD;PSAT1;TKT;TPI1	12	377	100	4298	0.163285
ko04622	RIG-I-like receptor signaling pathway	IKBKE;IRF7;LOC106041918;MAPK12;MAPK13;SIKE1	6	377	43	4298	0.170786
ko01240	Biosynthesis of cofactors	AFMID;ALAS1;GCLC;LOC106031772;LOC106034449;LOC106046605;LOC106049515;MTHFD2L;NMNAT3;NQO1;OXSM;PSAT1;RFK;UGP2	14	377	121	4298	0.171615
ko03440	Homologous recombination	BARD1;BRCA1;RAD51;RAD54L;RBBP8	5	377	34	4298	0.172932
ko00670	One carbon pool by folate	ALDH1L2;MTHFD2L;TYMS	3	377	17	4298	0.182423
ko00280	Valine, leucine and isoleucine degradation	AACS;ABAT;HADHB;HMGCL;HMGCS1;IL4I1	6	377	44	4298	0.184192
ko00592	alpha-Linolenic acid metabolism	LOC106033870;LOC106042968;PLA2G4F	3	377	18	4298	0.205602
ko00920	Sulfur metabolism	LOC106049261;LOC106049835	2	377	10	4298	0.216675
ko00072	Synthesis and degradation of ketone bodies	HMGCL;HMGCS1	2	377	10	4298	0.216675
ko00330	Arginine and proline metabolism	AZIN2;GAMT;GATM;P4HA1;PYCR1	5	377	37	4298	0.220331
ko00640	Propanoate metabolism	ABAT;ACACA;ACSS2;LDHB	4	377	30	4298	0.266536
ko04620	Toll-like receptor signaling pathway	CD80;IKBKE;IRF7;LOC106041040;LOC106041492;LOC106041918;MAPK12;MAPK13	8	377	70	4298	0.268595
ko00270	Cysteine and methionine metabolism	GCLC;IL4I1;LDHB;LOC106036144;PSAT1	5	377	42	4298	0.306292
ko01210	2-Oxocarboxylic acid metabolism	AADAT;GPT2	2	377	13	4298	0.317902
ko00071	Fatty acid degradation	ACSBG2;ACSL3;ACSL6;HADHB	4	377	33	4298	0.327724
ko00860	Porphyrin and chlorophyll metabolism	ALAS1;LOC106034449;LOC106047684	3	377	23	4298	0.328026
ko00350	Tyrosine metabolism	IL4I1;LOC106048001;LOC106048259	3	377	23	4298	0.328026
ko00053	Ascorbate and aldarate metabolism	LOC106034449;LOC106049515	2	377	14	4298	0.351198
ko00062	Fatty acid elongation	ELOVL2;ELOVL7;HADHB	3	377	24	4298	0.35293
ko00230	Purine metabolism	ADA2;DCK;ENPP1;GDA;GMPR;GUCY1B1;LOC106032673;NT5C3B;PDE9A;RRM1;RRM2	11	377	109	4298	0.35868
ko00400	Phenylalanine, tyrosine and tryptophan biosynthesis	IL4I1	1	377	5	4298	0.368236
ko00750	Vitamin B6 metabolism	PSAT1	1	377	5	4298	0.368236
ko04744	Phototransduction	CNGB1;RGS9	2	377	15	4298	0.383917
ko00030	Pentose phosphate pathway	G6PD;PGD;TKT	3	377	26	4298	0.402307
ko00020	Citrate cycle (TCA cycle)	OGDHL;PCK1;PDHA1	3	377	26	4298	0.402307
ko00565	Ether lipid metabolism	ENPP6;LOC106042968;PLA2G4F;PLD1	4	377	37	4298	0.410156
ko00410	beta-Alanine metabolism	ABAT;LOC106048001;LOC106048259	3	377	27	4298	0.426611
ko04621	NOD-like receptor signaling pathway	HSP90AA1;IKBKE;IL18;IRF7;LOC106038139;LOC106041040;LOC106041918;MAPK12;MAPK13;NOD1	10	377	104	4298	0.429431
ko03430	Mismatch repair	EXO1;RFC4	2	377	17	4298	0.447034
ko00564	Glycerophospholipid metabolism	GPAT3;LOC106042968;LPIN1;LPIN2;PCYT2;PHOSPHO1;PLA2G4F;PLD1	8	377	84	4298	0.458837
ko04080	Neuroactive ligand-receptor interaction	CHRFAM7A;CNR1;CRHR2;GABBR1;GHR;GLP1R;GLRA1;GRIK3;LOC106033959;LOC106035583;LOC106047107;LOC106047519;LPAR6;NPY4R2;P2RX2;PTGER3;PTH1R;SSTR1;TBXA2R;THRB	20	377	220	4298	0.468187
ko00630	Glyoxylate and dicarboxylate metabolism	ACSS2;AFMID;GLUL	3	377	29	4298	0.474095
ko00760	Nicotinate and nicotinamide metabolism	ENPP1;NMNAT3;NMRK2	3	377	29	4298	0.474095
ko00440	Phosphonate and phosphinate metabolism	PCYT2	1	377	7	4298	0.474335
ko00770	Pantothenate and CoA biosynthesis	ENPP1;LOC106032502	2	377	18	4298	0.477213
ko04068	FoxO signaling pathway	BCL6;CCNB2;CCNB3;FOXO3;IRS1;MAPK12;MAPK13;PCK1;PLK1;PLK4	10	377	108	4298	0.478165
ko04350	TGF-beta signaling pathway	ACVR2B;BAMBI;BMP5;GREM2;INHBA;LOC106029586;THBS1	7	377	75	4298	0.490675
ko00591	Linoleic acid metabolism	LOC106042968;PLA2G4F	2	377	19	4298	0.506367
ko00340	Histidine metabolism	HAL;LOC106048259	2	377	19	4298	0.506367
ko04920	Adipocytokine signaling pathway	ACSBG2;ACSL3;ACSL6;IRS1;PCK1	5	377	54	4298	0.519166
ko04370	VEGF signaling pathway	LOC106042968;MAPK12;MAPK13;MAPKAPK3;PLA2G4F	5	377	54	4298	0.519166
ko00830	Retinol metabolism	LOC106031772;LOC106034449;LOC106043174	3	377	31	4298	0.519701
ko00515	Mannose type O-glycan biosynthesis	B3GAT1;CRPPA	2	377	20	4298	0.534444
ko04146	Peroxisome	ACSL3;ACSL6;DDO;HMGCL;PECR;PEX11A	6	377	67	4298	0.542039
ko00130	Ubiquinone and other terpenoid-quinone biosynthesis	NQO1	1	377	9	4298	0.562656
ko04010	MAPK signaling pathway	CACNB4;DUSP16;DUSP1;DUSP4;FGF19;FGFR3;HSPA2;HSPA8;IGF2;KITLG;LOC106042968;MAPK12;MAPK13;MAPKAPK3;NTRK2;PLA2G4F;RAPGEF2;RPS6KA2;STMN1	19	377	225	4298	0.607005
ko05168	Herpes simplex virus 1 infection	BID;CGAS;IKBKE;IRF7;ITGB3;LOC106041040;LOC106044181;LOC106046799;LOC106049665;LOC106049922	10	377	121	4298	0.627404
ko00590	Arachidonic acid metabolism	LOC106037158;LOC106042968;PLA2G4F	3	377	38	4298	0.660471
ko00603	Glycosphingolipid biosynthesis - globo and isoglobo series	B3GALNT1	1	377	12	4298	0.668165
ko03450	Non-homologous end-joining	FEN1	1	377	12	4298	0.668165
ko00310	Lysine degradation	AADAT;BBOX1;CAMKMT;NSD2	4	377	52	4298	0.681321
ko04217	Necroptosis	BID;GLUL;HSP90AA1;LOC106030849;LOC106042968;PLA2G4F;SLC25A4;STAT4	8	377	104	4298	0.704321
ko04330	Notch signaling pathway	HEY1;LOC106044620;RBPJ	3	377	42	4298	0.726366
ko04510	Focal adhesion	COL1A1;COL1A2;COL4A5;COL6A1;COL6A2;COL6A3;ITGA3;ITGB3;SHC4;THBS1;THBS2;VAV1;VWF	13	377	169	4298	0.733562
ko00600	Sphingolipid metabolism	ACER2;ASAH2;KDSR	3	377	43	4298	0.741186
ko04540	Gap junction	CDK1;GUCY1B1;LOC106043857;LOC106045884;TUBB1	5	377	70	4298	0.747975
ko04912	GnRH signaling pathway	LOC106042968;MAPK12;MAPK13;PLA2G4F;PLD1	5	377	72	4298	0.769953
ko00511	Other glycan degradation	LOC106046007	1	377	16	4298	0.770428
ko04210	Apoptosis	BID;BIRC5;CASP2;LMNB1;LMNB2;LOC106045884;PARP4;PMAIP1	8	377	111	4298	0.770736
ko04020	Calcium signaling pathway	CHRFAM7A;CXCR4;FGF19;FGFR3;LOC106043396;LOC106047519;LOC106049915;NTRK2;P2RX2;PTGER3;RET;RYR3;SLC25A4;TBXA2R	14	377	189	4298	0.787652
ko04810	Regulation of actin cytoskeleton	ACTR3B;ARHGEF4;CXCL12;CXCR4;DIAPH3;EZR;FGF19;FGFR3;IQGAP3;ITGA3;ITGB3;VAV1	12	377	169	4298	0.820668
ko03420	Nucleotide excision repair	POLE;RFC4	2	377	35	4298	0.825548
ko00601	Glycosphingolipid biosynthesis - lacto and neolacto series	B3GALNT1	1	377	19	4298	0.825895
ko04012	ErbB signaling pathway	BTC;NCK2;NRG2;SHC4	4	377	70	4298	0.874662
ko04340	Hedgehog signaling pathway	GLI1;LRP2	2	377	41	4298	0.886552
ko04530	Tight junction	ACTR3B;CLDN10;CLDN34;DLG3;EZR;GATA4;LOC106045884;RAPGEF2	8	377	130	4298	0.895547
ko04910	Insulin signaling pathway	ACACA;FASN;IRS1;LOC106030908;PCK1;SHC4	6	377	106	4298	0.914096
ko04144	Endocytosis	ACTR3B;CXCR4;FGFR3;HSPA2;HSPA8;IQSEC3;LOC106033105;LOC106044181;PLD1;PSD;SNX4;TFRC;WASHC1	13	377	205	4298	0.922609
ko04270	Vascular smooth muscle contraction	GUCY1B1;LOC106033959;LOC106042968;PLA2G4F;PRKCH	5	377	94	4298	0.925326
ko04260	Cardiac muscle contraction	CACNB4;TPM4	2	377	48	4298	0.932565
ko04137	Mitophagy - animal	E2F1;FOXO3	2	377	52	4298	0.950264
ko05132	Salmonella infection	ACTR3B;ANXA2;DYNC2LI1;HSP90AA1;IL18;LOC106041918;LOC106043857;LOC106045884;MAPK12;MAPK13;NOD1;TUBB1	12	377	204	4298	0.954074
ko02010	ABC transporters	ABCG1	1	377	35	4298	0.960304
ko04625	C-type lectin receptor signaling pathway	IKBKE;MAPK12;MAPK13	3	377	74	4298	0.964037
ko04261	Adrenergic signaling in cardiomyocytes	CACNB4;MAPK12;MAPK13;RAPGEF4;TPM4	5	377	108	4298	0.966791
ko00970	Aminoacyl-tRNA biosynthesis	LOC106038347	1	377	37	4298	0.967015
ko00513	Various types of N-glycan biosynthesis	LOC106046007	1	377	38	4298	0.969933
ko04150	mTOR signaling pathway	CASTOR2;IRS1;LPIN1;LPIN2;RNF152;RPS6KA2	6	377	130	4298	0.977057
ko04120	Ubiquitin mediated proteolysis	BRCA1;CDC20;FANCL;LOC106044181;LOC106046070	5	377	116	4298	0.979641
ko00562	Inositol phosphate metabolism	MTMR7;TPI1	2	377	66	4298	0.983409
ko04916	Melanogenesis	KITLG;LOC106047519	2	377	75	4298	0.99198
ko04141	Protein processing in endoplasmic reticulum	HSP90AA1;HSPA2;HSPA8;HSPH1;RRBP1	5	377	139	4298	0.995428
ko00190	Oxidative phosphorylation	ATP4A;LOC106049643	2	377	82	4298	0.995485
ko04371	Apelin signaling pathway	CCN2;GNG4;RYR3	3	377	103	4298	0.995681
ko04520	Adherens junction	YES1	1	377	62	4298	0.996768
ko03018	RNA degradation	ENO2	1	377	63	4298	0.997055
ko04140	Autophagy - animal	ATG14;DAPK3;IRS1	3	377	116	4298	0.998416
ko03040	Spliceosome	HSPA2;HSPA8	2	377	95	4298	0.998474
ko04310	Wnt signaling pathway	BAMBI;MMP7;SERPINF1	3	377	123	4298	0.999087
ko04070	Phosphatidylinositol signaling system	MTMR7	1	377	85	4298	0.999623
ko03010	Ribosome	RPL22L1	1	377	95	4298	0.999853
ko03013	RNA transport	NDC1;TACC3	2	377	126	4298	0.999893
ko04142	Lysosome	GM2A	1	377	108	4298	0.999957
